# Supplementary material for: Pan-microalgal dark proteome mapping via interpretable deep learning and synthetic chimeras
Source: Patterns (N Y). 2025 Sep 24;6(11):101373. doi: 10.1016/j.patter.2025.101373 (PMC12664985; doi:10.1016/j.patter.2025.101373)
Supplement: Table S1. External spreadsheet containing LA4SR performance metrics, technical performance estimations, and BLAST results and runtimes of genomes comprising the algal training data [file mmc2.xlsx]

## Sheet: ncbi-v-la4ssr
Program	Seq_Length	Time_sec	Processor
LA4SR	713	0.829945	GPU
LA4SR	101	0.049128	GPU
LA4SR	397	0.049104	GPU
LA4SR	101	0.048847	GPU
LA4SR	193	0.048865	GPU
LA4SR	256	0.047311	GPU
LA4SR	1430	0.047233	GPU
LA4SR	520	0.047286	GPU
LA4SR	365	0.047144	GPU
LA4SR	182	0.046965	GPU
LA4SR	750	0.047048	GPU
LA4SR	299	0.046869	GPU
LA4SR	300	0.046848	GPU
LA4SR	479	0.046931	GPU
LA4SR	201	0.047031	GPU
LA4SR	101	0.046927	GPU
LA4SR	201	0.046953	GPU
LA4SR	195	0.046902	GPU
LA4SR	91	0.046968	GPU
LA4SR	101	0.046923	GPU
LA4SR	466	0.047063	GPU
LA4SR	101	0.046842	GPU
LA4SR	101	0.046984	GPU
LA4SR	323	0.046919	GPU
LA4SR	201	0.046846	GPU
LA4SR	299	0.0469	GPU
LA4SR	976	0.047008	GPU
LA4SR	930	0.046944	GPU
LA4SR	293	0.046939	GPU
LA4SR	100	0.046941	GPU
LA4SR	201	0.046921	GPU
LA4SR	300	0.046918	GPU
LA4SR	101	0.046895	GPU
LA4SR	614	0.046962	GPU
LA4SR	223	0.046957	GPU
LA4SR	720	0.046937	GPU
LA4SR	565	0.046934	GPU
LA4SR	101	0.04688	GPU
LA4SR	100	0.046942	GPU
LA4SR	277	0.046915	GPU
LA4SR	183	0.0469	GPU
LA4SR	277	0.04709	GPU
LA4SR	616	0.046916	GPU
LA4SR	101	0.046852	GPU
LA4SR	100	0.04686	GPU
LA4SR	1658	0.046861	GPU
LA4SR	256	0.04689	GPU
LA4SR	444	0.04693	GPU
LA4SR	173	0.046949	GPU
LA4SR	201	0.046865	GPU
LA4SR	81	0.046983	GPU
LA4SR	208	0.046911	GPU
LA4SR	583	0.046929	GPU
LA4SR	100	0.046888	GPU
LA4SR	101	0.046962	GPU
LA4SR	280	0.046868	GPU
LA4SR	640	0.04692	GPU
LA4SR	253	0.046905	GPU
LA4SR	165	0.046833	GPU
LA4SR	101	0.046911	GPU
LA4SR	322	0.046868	GPU
LA4SR	753	0.046845	GPU
LA4SR	101	0.046932	GPU
LA4SR	616	0.046893	GPU
LA4SR	137	0.046862	GPU
LA4SR	899	0.046901	GPU
LA4SR	101	0.046932	GPU
LA4SR	277	0.046887	GPU
LA4SR	439	0.046932	GPU
LA4SR	332	0.046903	GPU
LA4SR	377	0.046917	GPU
LA4SR	100	0.046969	GPU
LA4SR	84	0.046902	GPU
LA4SR	505	0.046943	GPU
LA4SR	692	0.046977	GPU
LA4SR	100	0.046921	GPU
LA4SR	605	0.046927	GPU
LA4SR	200	0.046896	GPU
LA4SR	224	0.046943	GPU
LA4SR	200	0.04692	GPU
LA4SR	552	0.04703	GPU
LA4SR	101	0.046914	GPU
LA4SR	1573	0.046986	GPU
LA4SR	822	0.04695	GPU
LA4SR	201	0.047124	GPU
LA4SR	101	0.046889	GPU
LA4SR	101	0.047009	GPU
LA4SR	887	0.046908	GPU
LA4SR	244	0.046925	GPU
LA4SR	1270	0.046917	GPU
LA4SR	254	0.046911	GPU
LA4SR	85	0.046845	GPU
LA4SR	62	0.046973	GPU
LA4SR	101	0.046883	GPU
LA4SR	101	0.046926	GPU
LA4SR	101	0.046875	GPU
LA4SR	100	0.046842	GPU
LA4SR	99	0.046873	GPU
LA4SR	101	0.046931	GPU
LA4SR	478	0.046947	GPU
LA4SR	101	0.046902	GPU
LA4SR	101	0.04694	GPU
LA4SR	200	0.046938	GPU
LA4SR	100	0.046886	GPU
LA4SR	573	0.046883	GPU
LA4SR	281	0.046984	GPU
LA4SR	100	0.046909	GPU
LA4SR	100	0.046907	GPU
LA4SR	1233	0.046903	GPU
LA4SR	300	0.046866	GPU
LA4SR	101	0.046906	GPU
LA4SR	769	0.046918	GPU
LA4SR	314	0.046932	GPU
LA4SR	100	0.046866	GPU
LA4SR	1104	0.047027	GPU
LA4SR	100	0.046873	GPU
LA4SR	98	0.046955	GPU
LA4SR	101	0.046946	GPU
LA4SR	229	0.046952	GPU
LA4SR	418	0.046874	GPU
LA4SR	346	0.046922	GPU
LA4SR	322	0.046868	GPU
LA4SR	507	0.046983	GPU
LA4SR	101	0.046929	GPU
LA4SR	101	0.046875	GPU
LA4SR	711	0.046916	GPU
LA4SR	248	0.046965	GPU
LA4SR	140	0.046872	GPU
LA4SR	809	0.046884	GPU
LA4SR	323	0.046923	GPU
LA4SR	257	0.046837	GPU
LA4SR	995	0.047062	GPU
LA4SR	201	0.046977	GPU
LA4SR	333	0.047004	GPU
LA4SR	100	0.046966	GPU
LA4SR	910	0.04702	GPU
LA4SR	101	0.046984	GPU
LA4SR	4407	0.035277	GPU
LA4SR	613	0.04722	GPU
LA4SR	688	0.046981	GPU
LA4SR	291	0.047034	GPU
LA4SR	101	0.047002	GPU
LA4SR	101	0.047107	GPU
LA4SR	401	0.046895	GPU
LA4SR	201	0.047014	GPU
LA4SR	225	0.046894	GPU
LA4SR	101	0.047067	GPU
LA4SR	40	0.04692	GPU
LA4SR	383	0.047029	GPU
LA4SR	649	0.046962	GPU
LA4SR	101	0.046901	GPU
LA4SR	1271	0.046933	GPU
LA4SR	101	0.046943	GPU
LA4SR	564	0.047115	GPU
LA4SR	100	0.04718	GPU
LA4SR	824	0.04715	GPU
LA4SR	993	0.047108	GPU
LA4SR	93	0.047152	GPU
LA4SR	100	0.047128	GPU
LA4SR	100	0.047214	GPU
LA4SR	101	0.047012	GPU
LA4SR	200	0.047021	GPU
LA4SR	433	0.047138	GPU
LA4SR	91	0.046964	GPU
LA4SR	101	0.046984	GPU
LA4SR	399	0.04693	GPU
LA4SR	208	0.04696	GPU
LA4SR	201	0.046945	GPU
LA4SR	321	0.046977	GPU
LA4SR	101	0.046974	GPU
LA4SR	166	0.047096	GPU
LA4SR	183	0.046982	GPU
LA4SR	101	0.046948	GPU
LA4SR	101	0.046927	GPU
LA4SR	101	0.046995	GPU
LA4SR	944	0.047316	GPU
LA4SR	201	0.047131	GPU
LA4SR	101	0.047174	GPU
LA4SR	648	0.047138	GPU
LA4SR	258	0.047056	GPU
LA4SR	1820	0.047163	GPU
LA4SR	177	0.047079	GPU
LA4SR	229	0.04707	GPU
LA4SR	223	0.046971	GPU
LA4SR	488	0.047003	GPU
LA4SR	101	0.046962	GPU
LA4SR	400	0.047225	GPU
LA4SR	144	0.046973	GPU
LA4SR	324	0.04697	GPU
LA4SR	87	0.046903	GPU
LA4SR	551	0.046939	GPU
LA4SR	201	0.046965	GPU
LA4SR	100	0.046877	GPU
LA4SR	743	0.046889	GPU
LA4SR	266	0.04689	GPU
LA4SR	101	0.046913	GPU
LA4SR	200	0.046871	GPU
LA4SR	101	0.046967	GPU
LA4SR	101	0.046947	GPU
LA4SR	144	0.046911	GPU
LA4SR	99	0.046908	GPU
LA4SR	123	0.046895	GPU
LA4SR	332	0.046983	GPU
LA4SR	200	0.046954	GPU
LA4SR	938	0.046852	GPU
LA4SR	103	0.046952	GPU
LA4SR	216	0.047036	GPU
LA4SR	199	0.046914	GPU
LA4SR	647	0.046943	GPU
LA4SR	293	0.046856	GPU
LA4SR	753	0.046948	GPU
LA4SR	400	0.046873	GPU
LA4SR	63	0.046999	GPU
LA4SR	1284	0.046873	GPU
LA4SR	321	0.046889	GPU
LA4SR	301	0.046909	GPU
LA4SR	721	0.04693	GPU
LA4SR	301	0.046874	GPU
LA4SR	303	0.046937	GPU
LA4SR	129	0.046906	GPU
LA4SR	201	0.046917	GPU
LA4SR	300	0.046912	GPU
LA4SR	634	0.04698	GPU
LA4SR	1290	0.046925	GPU
LA4SR	101	0.046948	GPU
LA4SR	201	0.04691	GPU
LA4SR	201	0.046927	GPU
LA4SR	101	0.046939	GPU
LA4SR	398	0.046909	GPU
LA4SR	426	0.04689	GPU
LA4SR	101	0.047024	GPU
LA4SR	101	0.046951	GPU
LA4SR	589	0.046926	GPU
LA4SR	542	0.047006	GPU
LA4SR	101	0.046927	GPU
LA4SR	283	0.046937	GPU
LA4SR	223	0.046888	GPU
LA4SR	697	0.046899	GPU
LA4SR	469	0.047007	GPU
LA4SR	137	0.046921	GPU
LA4SR	40	0.046937	GPU
LA4SR	101	0.046874	GPU
LA4SR	201	0.046948	GPU
LA4SR	177	0.046931	GPU
LA4SR	200	0.046926	GPU
LA4SR	100	0.046885	GPU
LA4SR	101	0.046984	GPU
LA4SR	673	0.046876	GPU
LA4SR	201	0.046884	GPU
LA4SR	101	0.046901	GPU
LA4SR	445	0.046905	GPU
LA4SR	101	0.046912	GPU
LA4SR	396	0.046931	GPU
LA4SR	101	0.046945	GPU
LA4SR	171	0.046978	GPU
LA4SR	583	0.046936	GPU
NCBI BLASTP+	713	11898.7	CPU
NCBI BLASTP+	101	2446.38	CPU
NCBI BLASTP+	397	7823.61	CPU
NCBI BLASTP+	101	3001.4	CPU
NCBI BLASTP+	193	3955.65	CPU
NCBI BLASTP+	256	4978.16	CPU
NCBI BLASTP+	1430	19141.7	CPU
NCBI BLASTP+	520	8409.77	CPU
NCBI BLASTP+	365	6417.73	CPU
NCBI BLASTP+	182	8.0254	CPU
NCBI BLASTP+	750	4453.78	CPU
NCBI BLASTP+	299	11129.4	CPU
NCBI BLASTP+	300	7.9495	CPU
NCBI BLASTP+	479	6199.24	CPU
NCBI BLASTP+	201	5750.25	CPU
NCBI BLASTP+	101	8192.46	CPU
NCBI BLASTP+	201	4571.29	CPU
NCBI BLASTP+	195	2392.93	CPU
NCBI BLASTP+	91	4378.19	CPU
NCBI BLASTP+	101	5158.17	CPU
NCBI BLASTP+	466	2678.07	CPU
NCBI BLASTP+	101	2468.08	CPU
NCBI BLASTP+	101	5082.95	CPU
NCBI BLASTP+	323	7.8474	CPU
NCBI BLASTP+	201	7.951	CPU
NCBI BLASTP+	299	7.8834	CPU
NCBI BLASTP+	976	7.8825	CPU
NCBI BLASTP+	930	8.0992	CPU
NCBI BLASTP+	293	7.8424	CPU
NCBI BLASTP+	100	7.8892	CPU
NCBI BLASTP+	201	8.0003	CPU
NCBI BLASTP+	300	7.9021	CPU
NCBI BLASTP+	101	8.0997	CPU
NCBI BLASTP+	614	7.8716	CPU
NCBI BLASTP+	223	7.835	CPU
NCBI BLASTP+	720	8.0376	CPU
NCBI BLASTP+	565	7.8419	CPU
NCBI BLASTP+	101	8.0771	CPU
NCBI BLASTP+	100	8.0212	CPU
NCBI BLASTP+	277	7.83	CPU
NCBI BLASTP+	183	8.1445	CPU
NCBI BLASTP+	277	8.1383	CPU
NCBI BLASTP+	616	7.8303	CPU
NCBI BLASTP+	101	7.7242	CPU
NCBI BLASTP+	100	7.8362	CPU
NCBI BLASTP+	1658	7.8545	CPU
NCBI BLASTP+	256	8.1263	CPU
NCBI BLASTP+	444	7.8955	CPU
NCBI BLASTP+	173	8.0307	CPU
NCBI BLASTP+	201	7.691	CPU
NCBI BLASTP+	81	7.8517	CPU
NCBI BLASTP+	208	8.1575	CPU
NCBI BLASTP+	583	8.0672	CPU
NCBI BLASTP+	100	5082.95	CPU
NCBI BLASTP+	101	7.8474	CPU
NCBI BLASTP+	280	8.6541	CPU
NCBI BLASTP+	640	7.8473	CPU
NCBI BLASTP+	253	7.8588	CPU
NCBI BLASTP+	165	7.7165	CPU
NCBI BLASTP+	101	8.0436	CPU
NCBI BLASTP+	322	7.8751	CPU
NCBI BLASTP+	753	7.8532	CPU
NCBI BLASTP+	101	7.8591	CPU
NCBI BLASTP+	616	8.0447	CPU
NCBI BLASTP+	137	8.0071	CPU
NCBI BLASTP+	899	7.714	CPU
NCBI BLASTP+	101	7.8668	CPU
NCBI BLASTP+	277	8.0131	CPU
NCBI BLASTP+	439	7.9864	CPU
NCBI BLASTP+	332	7.8807	CPU
NCBI BLASTP+	377	8.019	CPU
NCBI BLASTP+	100	7.9878	CPU
NCBI BLASTP+	84	7.854	CPU
NCBI BLASTP+	505	7.8891	CPU
NCBI BLASTP+	692	7.8515	CPU
NCBI BLASTP+	100	7.8422	CPU
NCBI BLASTP+	605	8.0113	CPU
NCBI BLASTP+	200	7.9939	CPU
NCBI BLASTP+	224	7.9933	CPU
NCBI BLASTP+	200	7.8668	CPU
NCBI BLASTP+	552	8.0135	CPU
NCBI BLASTP+	101	7.8673	CPU
NCBI BLASTP+	1573	8.0392	CPU
NCBI BLASTP+	822	7.8641	CPU
NCBI BLASTP+	201	7.9788	CPU
NCBI BLASTP+	101	7.9817	CPU
NCBI BLASTP+	101	7.8687	CPU
NCBI BLASTP+	887	8.0634	CPU
NCBI BLASTP+	244	8.0208	CPU
NCBI BLASTP+	1270	7.8542	CPU
NCBI BLASTP+	254	7.8328	CPU
NCBI BLASTP+	85	8.0494	CPU
NCBI BLASTP+	62	7.8681	CPU
NCBI BLASTP+	101	8.0001	CPU
NCBI BLASTP+	101	8.4273	CPU
NCBI BLASTP+	101	8.315	CPU
NCBI BLASTP+	100	7.9801	CPU
NCBI BLASTP+	99	7.9799	CPU
NCBI BLASTP+	101	7.8406	CPU
NCBI BLASTP+	478	7.8476	CPU
NCBI BLASTP+	101	7.8563	CPU
NCBI BLASTP+	101	7.8874	CPU
NCBI BLASTP+	200	8.0147	CPU
NCBI BLASTP+	100	8.0148	CPU
NCBI BLASTP+	573	8.015	CPU
NCBI BLASTP+	281	8.0373	CPU
NCBI BLASTP+	100	7.8402	CPU
NCBI BLASTP+	100	7.9016	CPU
NCBI BLASTP+	1233	7.8331	CPU
NCBI BLASTP+	300	8.015	CPU
NCBI BLASTP+	101	8.029	CPU
NCBI BLASTP+	769	8.027	CPU
NCBI BLASTP+	314	8.1563	CPU
NCBI BLASTP+	100	8.0236	CPU
NCBI BLASTP+	1104	7.8457	CPU
NCBI BLASTP+	100	7.8662	CPU
NCBI BLASTP+	98	7.8342	CPU
NCBI BLASTP+	101	7.8802	CPU
NCBI BLASTP+	229	8.8768	CPU
NCBI BLASTP+	418	7.8556	CPU
NCBI BLASTP+	346	8.7797	CPU
NCBI BLASTP+	322	8.0647	CPU
NCBI BLASTP+	507	8.0168	CPU
NCBI BLASTP+	101	7.8366	CPU
NCBI BLASTP+	101	7.9978	CPU
NCBI BLASTP+	711	7.8472	CPU
NCBI BLASTP+	248	8.0044	CPU
NCBI BLASTP+	140	8.02	CPU
NCBI BLASTP+	809	7.8891	CPU
NCBI BLASTP+	323	7.8515	CPU
NCBI BLASTP+	257	7.9756	CPU
NCBI BLASTP+	995	8.0171	CPU
NCBI BLASTP+	201	8.0277	CPU
NCBI BLASTP+	333	8.0431	CPU
NCBI BLASTP+	100	8.0241	CPU
NCBI BLASTP+	910	7.8743	CPU
NCBI BLASTP+	101	7.8759	CPU
NCBI BLASTP+	4407	7.8782	CPU
NCBI BLASTP+	613	8.0469	CPU
NCBI BLASTP+	688	7.8388	CPU
NCBI BLASTP+	291	7.8453	CPU
NCBI BLASTP+	101	7.875	CPU
NCBI BLASTP+	101	7.8667	CPU
NCBI BLASTP+	401	8.6431	CPU
NCBI BLASTP+	201	7.8455	CPU
NCBI BLASTP+	225	8.0063	CPU
NCBI BLASTP+	101	7.848	CPU
NCBI BLASTP+	40	7.8664	CPU
NCBI BLASTP+	383	7.8637	CPU
NCBI BLASTP+	649	7.851	CPU
NCBI BLASTP+	101	7.839	CPU
NCBI BLASTP+	1271	9.19	CPU
NCBI BLASTP+	101	7.8737	CPU
NCBI BLASTP+	564	7.8901	CPU
NCBI BLASTP+	100	7.8309	CPU
NCBI BLASTP+	824	8.6422	CPU
NCBI BLASTP+	993	7.8165	CPU
NCBI BLASTP+	93	7.8144	CPU
NCBI BLASTP+	100	8.0098	CPU
NCBI BLASTP+	100	7.8655	CPU
NCBI BLASTP+	101	7.8606	CPU
NCBI BLASTP+	200	7.9955	CPU
NCBI BLASTP+	433	7.8446	CPU
NCBI BLASTP+	91	8.009	CPU
NCBI BLASTP+	101	9.5907	CPU
NCBI BLASTP+	399	8.0388	CPU
NCBI BLASTP+	208	8.061	CPU
NCBI BLASTP+	201	8.0074	CPU
NCBI BLASTP+	321	7.882	CPU
NCBI BLASTP+	101	7.8761	CPU
NCBI BLASTP+	166	7.8229	CPU
NCBI BLASTP+	183	7.9814	CPU
NCBI BLASTP+	101	7.8812	CPU
NCBI BLASTP+	101	7.8302	CPU
NCBI BLASTP+	101	8.0345	CPU
NCBI BLASTP+	944	8.1545	CPU
NCBI BLASTP+	201	7.8361	CPU
NCBI BLASTP+	101	7.9813	CPU
NCBI BLASTP+	648	7.8542	CPU
NCBI BLASTP+	258	7.8328	CPU
NCBI BLASTP+	1820	7.9869	CPU
NCBI BLASTP+	177	8.0655	CPU
NCBI BLASTP+	229	7.8628	CPU
NCBI BLASTP+	223	7.8721	CPU
NCBI BLASTP+	488	8.0058	CPU
NCBI BLASTP+	101	8.075	CPU
NCBI BLASTP+	400	7.8699	CPU
NCBI BLASTP+	144	7.8723	CPU
NCBI BLASTP+	324	7.8938	CPU
NCBI BLASTP+	87	8.0407	CPU
NCBI BLASTP+	551	7.6839	CPU
NCBI BLASTP+	201	7.8793	CPU
NCBI BLASTP+	100	7.986	CPU
NCBI BLASTP+	743	8.6455	CPU
NCBI BLASTP+	266	8.0314	CPU
NCBI BLASTP+	101	7.8889	CPU
NCBI BLASTP+	200	7.875	CPU
NCBI BLASTP+	101	8.004	CPU
NCBI BLASTP+	101	7.8259	CPU
NCBI BLASTP+	144	8.0118	CPU
NCBI BLASTP+	99	7.8527	CPU
NCBI BLASTP+	123	7.8475	CPU
NCBI BLASTP+	332	7.983	CPU
NCBI BLASTP+	200	7.8677	CPU
NCBI BLASTP+	938	8.0317	CPU
NCBI BLASTP+	103	7.7235	CPU
NCBI BLASTP+	216	7.8617	CPU
NCBI BLASTP+	199	7.8345	CPU
NCBI BLASTP+	647	7.8387	CPU
NCBI BLASTP+	293	8.5103	CPU
NCBI BLASTP+	753	7.8564	CPU
NCBI BLASTP+	400	7.9834	CPU
NCBI BLASTP+	63	8.034	CPU
NCBI BLASTP+	1284	7.8936	CPU
NCBI BLASTP+	321	7.8769	CPU
NCBI BLASTP+	301	9.5671	CPU
NCBI BLASTP+	721	8.0267	CPU
NCBI BLASTP+	301	7.8205	CPU
NCBI BLASTP+	303	7.9975	CPU
NCBI BLASTP+	129	7.8486	CPU
NCBI BLASTP+	201	7.848	CPU
NCBI BLASTP+	300	7.8664	CPU
NCBI BLASTP+	634	7.8926	CPU
NCBI BLASTP+	1290	7.8413	CPU
NCBI BLASTP+	101	8.0738	CPU
NCBI BLASTP+	201	7.8396	CPU
NCBI BLASTP+	201	8.05	CPU
NCBI BLASTP+	101	8.8026	CPU
NCBI BLASTP+	398	7.8824	CPU
NCBI BLASTP+	426	8.0264	CPU
NCBI BLASTP+	101	7.8694	CPU
NCBI BLASTP+	101	9.6435	CPU
NCBI BLASTP+	589	8.0784	CPU
NCBI BLASTP+	542	7.9984	CPU
NCBI BLASTP+	101	7.8632	CPU
NCBI BLASTP+	283	8.0387	CPU
NCBI BLASTP+	223	7.863	CPU
NCBI BLASTP+	697	7.8814	CPU
NCBI BLASTP+	469	7.8511	CPU
NCBI BLASTP+	137	7.8724	CPU
NCBI BLASTP+	40	7.9807	CPU
NCBI BLASTP+	101	14.9445	CPU
NCBI BLASTP+	201	7.8697	CPU
NCBI BLASTP+	177	7.9935	CPU
NCBI BLASTP+	200	7.8606	CPU
NCBI BLASTP+	100	8.0071	CPU
NCBI BLASTP+	101	7.8825	CPU
NCBI BLASTP+	673	8.027	CPU
NCBI BLASTP+	201	7.8206	CPU
NCBI BLASTP+	101	7.8531	CPU
NCBI BLASTP+	445	8.0201	CPU
NCBI BLASTP+	101	7.8694	CPU
NCBI BLASTP+	396	14.8528	CPU
NCBI BLASTP+	101	7.808	CPU
NCBI BLASTP+	171	7.849	CPU
NCBI BLASTP+	583	7.9755	CPU
NCBI BLASTP+		8.0183	CPU

## Sheet: All-checkpoint-Performance-metr
Model	Checkpoint	Algal Precision	Algal Recall	Algal F1 Score	Bacterial Precision	Bacterial Recall	Bacterial F1 Score	Approach
Mistral7B	1000	0.79	0.9566	0.8653	0.9642	0.8211	0.8869	FT
Mistral7B	20250	0.7425	0.9016	0.8143	0.919	0.7811	0.8444	FT
Mamba2.8B	4250	0.943	0.7361	0.8267	0.665	0.9217	0.7725	FT
Mistral7B	4250	0.7911	0.9134	0.8477	0.925	0.8157	0.8668	FT
Mistral7B	10000	0.7428	0.9035	0.8152	0.9207	0.7816	0.8454	FT
Mistral7B	5000	0.2737	0.1085	0.1548	0.3553	0.6304	0.4542	FT
Mistral7B	10000	0.7428	0.9035	0.8152	0.9207	0.7816	0.8454	FT
Mistral7B	5000	0.2737	0.1085	0.1548	0.3553	0.6304	0.4542	FT
DistilRoberta	25000	0.997	0.5445	0.7042	0.0002	0.0666	0	FT
DistilRoberta	50000	0.8254	0.9549	0.8853	0.8374	0.5345	0.6523	FT
ELECTRA	10000	0.0548	0.9964	0.1038	0.9994	0.2822	0.44	FT
ELECTRA	20000	0.187	0.1089	0.1372	0.4476	0.6039	0.5141	FT
ELECTRA	31500	0.8741	0.4853	0.624	0.0541	0.2964	0.0912	FT
Mamba370	10000	0.7001	0.8766	0.7784	0.9015	0.7503	0.8188	FT
Mamba370	20000	0.7309	0.8848	0.8005	0.9049	0.7707	0.8324	FT
Mamba370	30000	0.7622	0.8748	0.8145	0.891	0.7893	0.8369	FT
Mamba370	45000	0.7464	0.8888	0.8113	0.9067	0.7814	0.8392	FT
Mamba370	26500	0.7661	0.8901	0.8234	0.9055	0.7947	0.8464	FT
Mamba370	10000	0.8188	0.8981	0.8565	0.9071	0.8335	0.8686	FT
Mamba370	20000	0.8684	0.8674	0.8678	0.8673	0.8682	0.8676	FT
Mamba370	30000	0.8637	0.8798	0.8715	0.8821	0.8661	0.8739	FT
Mamba370	45000	0.8551	0.8971	0.8755	0.902	0.8615	0.8812	FT
Mistral7B	10000	0.7428	0.9035	0.8152	0.9207	0.7816	0.8454	FT
Mistral7B	22250	0.8115	0.8984	0.8526	0.9083	0.8281	0.8662	FT
Pythia12B	20500	0.7521	0.9646	0.8451	0.9724	0.7968	0.8758	FT
Mamba130m	45000	0.7622	0.8748	0.8145	0.891	0.7893	0.8369	FT
BigSciencebloom560m	10000	0.9584	1	0.9787	0	0	0	PT
BigSciencebloom560m	20000	1	0.5	0.6666	0	0	0	PT
Byte5	25000	0.6844	0.7863	0.7317	0.7961	0.6971	0.7432	PT
Byte5	30000	0.6971	0.9297	0.7966	0.9393	0.7293	0.821	PT
Byte5	35000	0.7045	0.9463	0.8076	0.9573	0.7517	0.8421	PT
nreimersMiniLML6H384uncased	25000	0.8135	0.8897	0.8498	0.8977	0.826	0.8603	PT
nreimersMiniLML6H384uncased	30000	0.8062	0.9172	0.858	0.9224	0.8171	0.8664	PT
nreimersMiniLML6H384uncased	35000	0.7298	0.9509	0.8257	0.9564	0.7538	0.843	PT
Pythia70m	20000	0.9023	0.7962	0.8459	0.7875	0.8975	0.8388	PT
Pythia70m	25000	0.9137	0.8648	0.8885	0.8605	0.9108	0.8848	PT
Pythia70m	30000	0.9264	0.8426	0.8824	0.834	0.922	0.8757	PT
Pythia70m	50000	0.9031	0.8983	0.9006	0.8981	0.9029	0.9003	PT
algaGPT	100000	0.862	0.8916	0.8764	0.8952	0.8664	0.8805	PT
algaGPT-FL	100000	0.932	0.9519	0.9417	0.953	0.9333	0.943	FL
gptNeo125m-ByT5tok-FL	100000	0.9617	0.9317	0.9464	0.9282	0.9597	0.9435	FL

## Sheet: Recall_master
Genome	algaGPT	US-Diamond-BLASTP	Total	RecallalgaGPT	RecallBLAST
Alexandriumtamarense	20915	16485	20916	0.999952	0.788153
Amorphochloraamoeboformis	31050	4747	31050	1	0.152882
Amphidiniumgibbosum	214230	11547	214231	0.999995	0.0538998
Amphoracoffeaeformis	30429	15651	30430	0.999967	0.514328
Attheyasp	49807	21520	49808	0.99998	0.432059
Aureococcusanophagefferens	45526	21772	45527	0.999978	0.478222
Auxenochlorellaprotothecoides	25184	7131	25184	1	0.283156
Axilococcusclingmanii	8083	6866	8083	1	0.849437
Bathyococcussp	3043	2678	3043	1	0.880053
Bigelowiellanatans	61915	10640	61915	1	0.171849
Bigelowiellanatans	60228	10838	60228	1	0.17995
Chaetoceroscalcitrans	12714	10564	12715	0.999921	0.83083
Chaetocerosdecipiens	64020	30503	64021	0.999984	0.476453
Chaetocerosmuelleri	22255	15444	22257	0.99991	0.693894
Chaetocerosneogracile	19470	15029	19470	1	0.771905
CharaciochlorisAAM3	96639	11587	96639	1	0.1199
Chlamydomonas3112	143622	15281	143623	0.999993	0.106397
Chlamydomonas3222	142950	15216	142951	0.999993	0.106442
ChlamydomonasAIC	91162	23106	91163	0.999989	0.253458
Chlamydomonasapplanata	90912	11197	90913	0.999989	0.123162
Chlamydomonasasymmetrica	166790	13666	166791	0.999994	0.0819349
ChlamydomonasCC503	117964	24687	117966	0.999983	0.209272
Chlamydomonaseuryale	119216	13813	119216	1	0.115865
Chlamydomonasreinhardtii	124521	27408	124522	0.999992	0.220106
Chlamydomonasshaeroides	138528	13503	138528	1	0.0974749
ChlamydomonasWS7	135465	22725	135466	0.999993	0.167754
Chlorellaautotrophica	48754	8899	48755	0.999979	0.182525
Chlorelladesiccata	10255	9423	10255	1	0.918869
Chlorelladesiccata	10217	9361	10217	1	0.916218
ChlorellaNC64A	43951	10731	43951	1	0.244158
Chlorellapyrenoidosa	54078	8039	54079	0.999982	0.148653
Chlorellasorokiniana	69596	13169	69596	1	0.189221
Chlorellasp	77081	14062	77082	0.999987	0.182429
Chlorellaspunknown	77081	14062	77082	0.999987	0.182429
Chlorellavulgaris2714	68208	13376	68209	0.999985	0.196103
ChlorococcumAAM1	97456	11714	97456	1	0.120198
Chlorococcumoleofaciens	147958	13010	147959	0.999993	0.0879298
ChloroidiumBR140m10xReadspseudohap	49556	7298	49556	1	0.147268
ChloroidiumCF	47623	7115	47623	1	0.149403
ChloroidiumJM	46006	7142	46006	1	0.155241
ChloromonasAAM2	101132	14378	101132	1	0.142171
Chondruscrispus	89356	27378	89356	1	0.306392
Chromeravelia	135868	13984	135870	0.999985	0.102922
Chromochloriszofingiensis	33909	11310	33910	0.999971	0.33353
Chromochloriszofingiensis	33512	11131	33513	0.99997	0.33214
CoccomyxaC169	44487	15308	44487	1	0.344101
CoccomyxaLA000129	49724	10870	49724	1	0.218607
Coccomyxasimplex	44307	16559	44308	0.999977	0.373725
Coccomyxavulgaris	44220	15243	44220	1	0.344708
CrysochromulinaCMP	60771	10950	60771	1	0.180185
Cyanidioschyzonmerolae	17273	2894	17273	1	0.167545
Cyanidiumcaldarium	6587	5906	6587	1	0.896615
Cyclotellacryptica	75444	30502	75444	1	0.4043
Cyclotellameneghiniana	46054	24669	46054	1	0.535654
Cylindrothecafusiformis	31821	18745	31822	0.999969	0.589058
Desmodesmusabundans	80779	17413	80779	1	0.215563
Ditylumbrightwellii	212394	60642	212400	0.999972	0.285508
DunaliellaM210xG	70498	13663	70500	0.999972	0.193801
DunaliellaM2	56866	10936	56867	0.999982	0.192308
DunaliellaROIL10xG	88801	15939	88801	1	0.179491
DunaliellaWIN1	101261	17941	101262	0.99999	0.177174
DunaliellaYS1	161616	25647	161616	1	0.158691
Ectocarpussiliculosus	191710	45596	191710	1	0.237838
Emilianahuxleyi	152993	45166	152993	1	0.295216
Euglenaviridis	109371	6186	109372	0.999991	0.0565593
EustigmatosZCMA	14720	2511	14720	1	0.170584
EustigmatosZG2PB	110774	16280	110775	0.999991	0.146965
Fragilariopsiscylindrus	30198	25657	30198	1	0.849626
Fragilariopsiscylindrus	32538	28463	32538	1	0.874762
Galdieriasulphuraria	8691	7636	8691	1	0.87861
Galdieriasulphuraria	6372	6142	6372	1	0.963905
Gongrosirasp	55283	7999	55283	1	0.144692
Goniumpectorale	144999	22448	144999	1	0.154815
Guillardiatheta	69416	26605	69417	0.999986	0.383263
Guillardiatheta	67729	27385	67729	1	0.404332
HaematococcusNG2	85003	10839	85003	1	0.127513
Haematococcussp2	150422	34720	150423	0.999993	0.230816
Haematococcusspb	151137	29551	151139	0.999987	0.195522
HalamphoraMG1110xG	58100	28830	58100	1	0.496213
HalamphoraMG8b	46456	22418	46457	0.999978	0.482554
HalamphoraMG9	55455	21474	55455	1	0.387233
Hanusiaphi	78502	24056	78502	1	0.306438
HelicosporidiumspATCC50920	14725	4006	14725	1	0.272054
Heterocapsaarctica	116364	11912	116364	1	0.102368
HeterococcusDN1	42503	16054	42503	1	0.377715
Heterococcusprotonematoides	78547	28467	78548	0.999987	0.362415
Heterotrichellagracilis	62276	9027	62276	1	0.144952
Isochrysisgalbana	62188	8286	62188	1	0.133241
Kareniabrevis	96398	13696	96398	1	0.142078
Kentrosphaeragibberosavargibberosa	146441	28185	146442	0.999993	0.192465
Klebsormidiumflaccidum	92077	25904	92077	1	0.28133
Lingulodiniumpolyedra	134299	6040	134299	1	0.0449743
Lycopodiumlepidophyllum	123963	65562	123963	1	0.528884
Mesostigmaviride	175436	11137	175436	1	0.0634818
Microchloropsissalina	22457	8224	22458	0.999955	0.366195
MicromonasASP10	15847	4667	15847	1	0.294504
Micromonascommoda	14536	5723	14536	1	0.393712
Micromonaspusilla	82463	19481	82463	1	0.236239
Micromonaspusilla	16100	6763	16100	1	0.420062
Monodussp	44629	14997	44630	0.999978	0.33603
Monoraphidiumneglectum	84931	15605	84931	1	0.183737
Nannochloriseucaryotum	8057	6842	8057	1	0.849199
NannochlorisRS	7587	6874	7587	1	0.906023
Nannochlorissp	8071	7212	8071	1	0.89357
NannochlorisX1	8529	7482	8529	1	0.877242
Nannochloropsisgaditana	26704	10113	26704	1	0.378707
Nannochloropsislimnetica	33652	9147	33652	1	0.271811
Nannochloropsisoceanica	23246	7759	23246	1	0.333778
Nannochloropsisoceanica	23322	7888	23322	1	0.338221
Nannochloropsisoculata	21961	7360	21962	0.999954	0.335124
Nannochloropsissalina	22226	8178	22226	1	0.367947
Naviculaincerta	72836	35801	72836	1	0.491529
Naviculapelliculosa	22485	14740	22485	1	0.655548
Neochlorisconjuncta	78030	9109	78031	0.999987	0.116736
Neochlorisoleoabundans	56279	11475	56279	1	0.203895
Ochromonasdanica	16348	10849	16351	0.999817	0.663507
Ochrosphaeraneopolitana	165918	11673	165918	1	0.070354
Oocystispolymorpha	88638	23838	88639	0.999989	0.268934
Ostreococcuslucimarinus	9563	4340	9563	1	0.453832
Ostreococcustaurii	9887	4548	9887	1	0.459998
Pandorinaunicocca	8247	6931	8247	1	0.840427
Parachlorellakessleri	66556	8960	66556	1	0.134623
Pavlovalutheri	14740	5217	14740	1	0.353935
Pelagococcussubviridis	17817	7370	17817	1	0.41365
Pelagomonascalceolata	135460	28474	135460	1	0.210202
Phaeocystisantarctica	165515	19485	165523	0.999952	0.117718
Phaeocystisantarcticab	162049	18759	162054	0.999969	0.115758
Phaeodactylumtricornutum	17259	10541	17259	1	0.610754
Physcomitrellapatens	133264	83704	133266	0.999985	0.628097
PicochlorumSENEW3	8528	7387	8528	1	0.866205
Picocystissp	46974	16850	46974	1	0.358709
Pinguiococcuspyrenoidosus	29510	5222	29510	1	0.176957
Platymonassubcordiformis	186249	20366	186251	0.999989	0.109347
PleurastrumK2	141471	19571	141473	0.999986	0.138337
Porphridiumpurpeum	16985	5508	16985	1	0.324286
Porphyridiumcruentum	17647	6291	17647	1	0.356491
Porphyridiumsp	16758	6207	16758	1	0.37039
Prasinocladusmalaysianus	50672	6620	50674	0.999961	0.130639
Prasinococcuscapsulatusb	30562	5719	30562	1	0.187128
Prasinococcuscapsulatusb	30942	5618	30942	1	0.181566
Prasinococcuscapsulatuscf	30562	5719	30562	1	0.187128
Prorocentrumlima	71746	7381	71746	1	0.102877
Prorocentrumminimum	118262	12164	118264	0.999983	0.102855
Scenedesmusobliquus	91821	22785	91825	0.999956	0.248135
Skeletonemadohrnii	39125	22981	39125	1	0.587374
Skeletonemamarinoi	35550	21745	35550	1	0.611674
Skeletonemamenzelii	21551	14881	21551	1	0.690502
Tetradesmusobliquus	103053	25523	103057	0.999961	0.247659
Tetraselmisstriata	198403	16005	198404	0.999995	0.0806687
Tetraselmissuecica	210825	21728	210828	0.999986	0.10306
Thalassiosiraguillardii	56211	26050	56212	0.999982	0.463424
Thalassiosiraguillardii	45266	21864	45267	0.999978	0.483001
Thalassiosiraoceanica	70807	36323	70807	1	0.512986
Thalassiosiraoceanica	89273	51379	89273	1	0.575527
Thalassiosirapseudonana	96495	19062	96495	1	0.197544
Thalassiosirapseudonana	19113	15162	19113	1	0.793282
Thalassiosiraweissflogii	101625	34951	101659	0.999666	0.343806
Tisochrysislutea	159450	32111	159451	0.999994	0.201385
Trebouxiaerici	64430	8063	64430	1	0.125144
Trebouxiagelatinosa	40723	13675	40723	1	0.335805
Tribonemasp	107617	14451	107618	0.999991	0.134281
UnknownPAL110xG	48603	7235	48603	1	0.148859
UnknownPAL1PB	21838	15199	21838	1	0.695989
UnknownPL1C10xG	61062	39576	61062	1	0.648128
Vischeriastellata	3884	3258	3884	1	0.838826
Volvoxcarterii	130651	36165	130652	0.999992	0.276804
				0.999989	0.347081

## Sheet: PerContaminantGroupF1
algal_file	cont_file	TP	FP	FN	TN	precision	recall	f1	model
algae	virus	962	226	38	658	0.809764	0.962	0.879342	ALMGA
algae	archa	962	106	38	890	0.900749	0.962	0.930368	ALMGA
algae	bact	962	70	38	923	0.932171	0.962	0.94685	ALMGA
algae	fungi	962	612	38	377	0.611182	0.962	0.747475	ALMGA
algae	fungi	962	590	38	395	0.619845	0.962	0.753918	ALMGA
algae	archa	962	112	38	885	0.895717	0.962	0.927676	ALMGA
algae	archa	962	114	38	884	0.894052	0.962	0.926782	ALMGA
algae	bact	962	77	38	920	0.92589	0.962	0.9436	ALMGA
algae	bact	962	75	38	922	0.927676	0.962	0.944526	ALMGA
algae	virus	962	217	38	679	0.815946	0.962	0.882974	ALMGA
algae	fungi	962	599	38	387	0.616272	0.962	0.751269	ALMGA
algae	virus	962	204	38	661	0.825043	0.962	0.888273	ALMGA
algae	virus	955	226	45	658	0.808637	0.955	0.875745	ALMGA
algae	archa	955	106	45	890	0.900094	0.955	0.926735	ALMGA
algae	bact	955	70	45	923	0.931707	0.955	0.94321	ALMGA
algae	fungi	955	612	45	377	0.609445	0.955	0.744059	ALMGA
algae	fungi	955	590	45	395	0.618123	0.955	0.750491	ALMGA
algae	archa	955	112	45	885	0.895033	0.955	0.924045	ALMGA
algae	archa	955	114	45	884	0.893358	0.955	0.923151	ALMGA
algae	bact	955	77	45	920	0.925388	0.955	0.939961	ALMGA
algae	bact	955	75	45	922	0.927184	0.955	0.940887	ALMGA
algae	virus	955	217	45	679	0.814846	0.955	0.879374	ALMGA
algae	fungi	955	599	45	387	0.614543	0.955	0.747847	ALMGA
algae	virus	955	204	45	661	0.823986	0.955	0.884669	ALMGA
algae	virus	944	226	56	658	0.806838	0.944	0.870046	ALMGA
algae	archa	944	106	56	890	0.899048	0.944	0.920976	ALMGA
algae	bact	944	70	56	923	0.930966	0.944	0.937438	ALMGA
algae	fungi	944	612	56	377	0.606684	0.944	0.738654	ALMGA
algae	fungi	944	590	56	395	0.615385	0.944	0.745067	ALMGA
algae	archa	944	112	56	885	0.893939	0.944	0.918288	ALMGA
algae	archa	944	114	56	884	0.89225	0.944	0.917396	ALMGA
algae	bact	944	77	56	920	0.924584	0.944	0.934191	ALMGA
algae	bact	944	75	56	922	0.926398	0.944	0.935116	ALMGA
algae	virus	944	217	56	679	0.813092	0.944	0.87367	ALMGA
algae	fungi	944	599	56	387	0.611795	0.944	0.74243	ALMGA
algae	virus	944	204	56	661	0.8223	0.944	0.878957	ALMGA
algae	archa	918	33	82	967	0.9653	0.918	0.941056	algaGPT
algae	archa	918	39	82	961	0.959248	0.918	0.938171	algaGPT
algae	archa	918	51	82	949	0.947368	0.918	0.932453	algaGPT
algae	archa	934	33	66	967	0.965874	0.934	0.94967	algaGPT
algae	archa	934	39	66	961	0.959918	0.934	0.946782	algaGPT
algae	archa	934	51	66	949	0.948223	0.934	0.941058	algaGPT
algae	archa	935	33	65	967	0.965909	0.935	0.950203	algaGPT
algae	archa	935	33	65	967	0.965909	0.935	0.950203	algaGPT
algae	archa	935	39	65	961	0.959959	0.935	0.947315	algaGPT
algae	archa	935	51	65	949	0.948276	0.935	0.941591	algaGPT
algae	bact	918	40	82	960	0.958246	0.918	0.937692	algaGPT
algae	bact	918	41	82	959	0.957247	0.918	0.937213	algaGPT
algae	bact	918	51	82	949	0.947368	0.918	0.932453	algaGPT
algae	bact	934	40	66	960	0.958932	0.934	0.946302	algaGPT
algae	bact	934	41	66	959	0.957949	0.934	0.945823	algaGPT
algae	bact	934	51	66	949	0.948223	0.934	0.941058	algaGPT
algae	bact	935	40	65	960	0.958974	0.935	0.946835	algaGPT
algae	bact	935	41	65	959	0.957992	0.935	0.946356	algaGPT
algae	bact	935	51	65	949	0.948276	0.935	0.941591	algaGPT
algae	fungi	918	159	82	841	0.852368	0.918	0.883967	algaGPT
algae	fungi	918	168	82	832	0.845304	0.918	0.880153	algaGPT
algae	fungi	918	184	82	816	0.833031	0.918	0.873454	algaGPT
algae	fungi	934	159	66	841	0.854529	0.934	0.892499	algaGPT
algae	fungi	934	168	66	832	0.84755	0.934	0.888677	algaGPT
algae	fungi	934	184	66	816	0.83542	0.934	0.881964	algaGPT
algae	fungi	935	159	65	841	0.854662	0.935	0.893028	algaGPT
algae	fungi	935	168	65	832	0.847688	0.935	0.889206	algaGPT
algae	fungi	935	184	65	816	0.835567	0.935	0.882492	algaGPT
algae	virus	918	77	82	923	0.922613	0.918	0.920301	algaGPT
algae	virus	918	86	82	914	0.914343	0.918	0.916168	algaGPT
algae	virus	918	89	82	911	0.911619	0.918	0.914798	algaGPT
algae	virus	934	77	66	923	0.923838	0.934	0.928891	algaGPT
algae	virus	934	86	66	914	0.915686	0.934	0.924752	algaGPT
algae	virus	934	89	66	911	0.913001	0.934	0.923381	algaGPT
algae	virus	935	77	65	923	0.923913	0.935	0.929423	algaGPT
algae	virus	935	86	65	914	0.915769	0.935	0.925285	algaGPT
algae	virus	935	89	65	911	0.913086	0.935	0.923913	algaGPT

## Sheet: model_metrics_FLOPs_GMACs-long
Model	Metric	Value	Speed(Params/FLOPs)
sentence-transformers-all-distilroberta-v1-dualityFT50000	FLOPs (GFLOPS)	22.6	3.63363
duality100s-ckpt-30000_pythia70m-arc	FLOPs (GFLOPS)	5.09	3.79371
Mistral7B-1000	FLOPs (GFLOPS)	1830	3.82514
gpt-neo125-ALMGA-FL	FLOPs (GFLOPS)	32.24	3.88337
Byt5-Prophecy100s-30000	FLOPs (GFLOPS)	22.44	3.83868
BigSciencebloom560m	FLOPs (GFLOPS)	77.45	3.90846
sentence-transformers-all-distilroberta-v1-dualityFT50000	MACs (GMACs)	11.3	3.63363
duality100s-ckpt-30000_pythia70m-arc	MACs (GMACs)	2.54	3.79371
Mistral7B-1000	MACs (GMACs)	912.81	3.82514
gpt-neo125-ALMGA-FL	MACs (GMACs)	16.11	3.88337
Byt5-Prophecy100s-30000	MACs (GMACs)	11.21	3.83868
BigSciencebloom560m	MACs (GMACs)	38.71	3.90846
sentence-transformers-all-distilroberta-v1-dualityFT50000	Params (M)	82.12	3.63363
duality100s-ckpt-30000_pythia70m-arc	Params (M)	19.31	3.79371
Mistral7B-1000	Params (M)	7000	3.82514
gpt-neo125-ALMGA-FL	Params (M)	125.2	3.88337
Byt5-Prophecy100s-30000	Params (M)	86.14	3.83868
BigSciencebloom560m	Params (M)	302.71	3.90846
sentence-transformers-all-distilroberta-v1-dualityFT50000	Params/FLOPs	3.63363	3.63363
duality100s-ckpt-30000_pythia70m-arc	Params/FLOPs	3.79371	3.79371
Mistral7B-1000	Params/FLOPs	3.82514	3.82514
gpt-neo125-ALMGA-FL	Params/FLOPs	3.88337	3.88337
Byt5-Prophecy100s-30000	Params/FLOPs	3.83868	3.83868
BigSciencebloom560m	Params/FLOPs	3.90846	3.90846

## Sheet: NCBI-blastp-compute-estimates
Query Length	Database Size	Avg Sequence Length	Estimated FLOPS		algaGPT	Index	Seq_Length	Time_sec			Index	Seq_Length	Time_sec	Hit_ID	Identity	Evalue	Bitscore
100	100000	200	57500000			1	180	12.6357			1	180	140.893
100	100000	400	165000000			2	526	0.438718			2	526	252.851
100	100000	600	322500000			3	228	0.0360887			3	228	253.755
100	1000000	200	575000000			4	236	0.0262923			4	236	306.504
100	1000000	400	1650000000			5	215	0.0264549			5	215	209.525
100	1000000	600	3225000000			6	592	0.0416567			6	592	370.58
100	10000000	200	5750000000			7	940	0.0405362			7	940	389.907
100	10000000	400	16500000000			8	303	0.0267119			8	303	317.85
100	10000000	600	32250000000			9	176	0.0264392			9	176	372.777
300	100000	200	172500000			10	401	0.026648			10	401	448.292
300	100000	400	495000000			11	250	0.0263257			11	250	307.146
300	100000	600	967500000			12	100	0.160047			12	100	544.402
300	1000000	200	1725000000
300	1000000	400	4950000000
300	1000000	600	9675000000
300	10000000	200	17250000000
300	10000000	400	49500000000
300	10000000	600	96750000000
500	100000	200	287500000
500	100000	400	825000000
500	100000	600	1612500000
500	1000000	200	2875000000
500	1000000	400	8250000000
500	1000000	600	16125000000
500	10000000	200	28750000000
500	10000000	400	82500000000
500	10000000	600	161250000000
1000	100000	200	575000000
1000	100000	400	1650000000
1000	100000	600	3225000000
1000	1000000	200	5750000000
1000	1000000	400	16500000000
1000	1000000	600	32250000000
1000	10000000	200	57500000000
1000	10000000	400	165000000000
1000	10000000	600	322500000000

## Sheet: DIAMOND-SLURM-LOGS
JobID	JobIDRaw	JobName	Partition	MaxVMSize MaxVMSizeNode MaxVMSizeTask AveVMSize MaxRSS MaxRSSNode MaxRSSTask AveRSS MaxPages MaxPagesNode MaxPagesTask AvePages MinCPU MinCPUNode MinCPUTask AveCPU NTasks AllocCPUS	Elapsed	State	ExitCode	AveCPUFreq ReqCPUFreqMin	ReqCPUFreqMax	ReqCPUFreqGov	ReqMem	ConsumedEnergy	MaxDiskRead MaxDiskReadNode MaxDiskReadTask AveDiskRead MaxDiskWrite MaxDiskWriteNode MaxDiskWriteTask AveDiskWrite ReqTRES	AllocTRES TRESUsageInAve TRESUsageInMax TRESUsageInMaxNode TRESUsageInMaxTask TRESUsageInMin TRESUsageInMinNode TRESUsageInMinTask TRESUsageInTot TRESUsageOutMax TRESUsageOutMaxNode TRESUsageOutMaxTask TRESUsageOutAve TRESUsageOutTot
------------	------------	----------	----------	---------- -------------- -------------- ---------- ---------- ---------- ---------- ---------- -------- ------------ -------------- ---------- ---------- ---------- ---------- ---------- -------- ----------	----------	----------	--------	---------- -------------	-------------	-------------	----------	--------------	------------ --------------- --------------- -------------- ------------ ---------------- ---------------- -------------- ----------	---------- -------------- -------------- ------------------ ------------------ -------------- ------------------ ------------------ -------------- --------------- ------------------- ------------------- --------------- ---------------
4863794_1	4863799	run-blast+	compute	28	1-10:02:55	COMPLETED	00:00:00	Unknown	Unknown	Unknown	90Gn	0	billing=5+	billing=5+
4863794_2	4863800	run-blast+	compute	28	1-03:33:17	COMPLETED	00:00:00	Unknown	Unknown	Unknown	90Gn	0	billing=5+	billing=5+
4863794_3	4863801	run-blast+	compute	28	08:52:37	COMPLETED	00:00:00	Unknown	Unknown	Unknown	90Gn	0	billing=5+	billing=5+
4863794_4	4863802	run-blast+	compute	28	06:40:25	COMPLETED	00:00:00	Unknown	Unknown	Unknown	90Gn	0	billing=5+	billing=5+
4863794_5	4863803	run-blast+	compute	28	2-06:42:00	COMPLETED	00:00:00	Unknown	Unknown	Unknown	90Gn	0	billing=5+	billing=5+
4863794_6	4877460	run-blast+	compute	28	1-11:53:40	COMPLETED	00:00:00	Unknown	Unknown	Unknown	90Gn	0	billing=5+	billing=5+
4863794_7	4880511	run-blast+	compute	28	1-15:32:23	COMPLETED	00:00:00	Unknown	Unknown	Unknown	90Gn	0	billing=5+	billing=5+
4863794_8	4900395	run-blast+	compute	28	1-19:06:50	COMPLETED	00:00:00	Unknown	Unknown	Unknown	90Gn	0	billing=5+	billing=5+
4863794_9	4906759	run-blast+	compute	28	1-02:02:15	COMPLETED	00:00:00	Unknown	Unknown	Unknown	90Gn	0	billing=5+	billing=5+
4863794_10	4915037	run-blast+	compute	28	1-02:56:26	COMPLETED	00:00:00	Unknown	Unknown	Unknown	90Gn	0	billing=5+	billing=5+
4863794_11	4920723	run-blast+	compute	28	19:44:34	COMPLETED	00:00:00	Unknown	Unknown	Unknown	90Gn	0	billing=5+	billing=5+
4863794_12	4926952	run-blast+	compute	28	1-13:37:29	COMPLETED	00:00:00	Unknown	Unknown	Unknown	90Gn	0	billing=5+	billing=5+
4863794_13	4933466	run-blast+	compute	28	1-13:30:21	COMPLETED	00:00:00	Unknown	Unknown	Unknown	90Gn	0	billing=5+	billing=5+
4863794_14	4936515	run-blast+	compute	28	1-05:08:31	COMPLETED	00:00:00	Unknown	Unknown	Unknown	90Gn	0	billing=5+	billing=5+
4863794_15	4936922	run-blast+	compute	28	1-21:25:46	COMPLETED	00:00:00	Unknown	Unknown	Unknown	90Gn	0	billing=5+	billing=5+
4863794_16	4937307	run-blast+	compute	28	1-09:52:11	COMPLETED	00:00:00	Unknown	Unknown	Unknown	90Gn	0	billing=5+	billing=5+
4863794_17	4941063	run-blast+	compute	28	1-09:00:43	COMPLETED	00:00:00	Unknown	Unknown	Unknown	90Gn	0	billing=5+	billing=5+
4863794_18	4941320	run-blast+	compute	28	1-15:32:44	COMPLETED	00:00:00	Unknown	Unknown	Unknown	90Gn	0	billing=5+	billing=5+
4863794_19	4941359	run-blast+	compute	28	2-00:56:38	COMPLETED	00:00:00	Unknown	Unknown	Unknown	90Gn	0	billing=5+	billing=5+
4863794_20	4942461	run-blast+	compute	28	2-00:55:05	COMPLETED	00:00:00	Unknown	Unknown	Unknown	90Gn	0	billing=5+	billing=5+
4863794_21	4945946	run-blast+	compute	28	1-14:44:29	COMPLETED	00:00:00	Unknown	Unknown	Unknown	90Gn	0	billing=5+	billing=5+
4863794_22	4956162	run-blast+	compute	28	1-13:50:54	COMPLETED	00:00:00	Unknown	Unknown	Unknown	90Gn	0	billing=5+	billing=5+
4863794_23	4966892	run-blast+	compute	28	2-03:26:50	COMPLETED	00:00:00	Unknown	Unknown	Unknown	90Gn	0	billing=5+	billing=5+
4863794_24	4975506	run-blast+	compute	28	1-18:02:09	COMPLETED	00:00:00	Unknown	Unknown	Unknown	90Gn	0	billing=5+	billing=5+
4863794_25	4982032	run-blast+	compute	28	7-00:00:23	TIMEOUT	00:00:00	Unknown	Unknown	Unknown	90Gn		billing=5+	billing=5+
4863794_26	4982205	run-blast+	compute	28	1-17:04:41	COMPLETED	00:00:00	Unknown	Unknown	Unknown	90Gn	0	billing=5+	billing=5+
4863794_27	4989625	run-blast+	compute	28	1-20:28:44	COMPLETED	00:00:00	Unknown	Unknown	Unknown	90Gn	0	billing=5+	billing=5+
4863794_28	5010745	run-blast+	compute	28	2-01:49:47	COMPLETED	00:00:00	Unknown	Unknown	Unknown	90Gn	0	billing=5+	billing=5+
4863794_29	5010764	run-blast+	compute	28	2-01:17:50	COMPLETED	00:00:00	Unknown	Unknown	Unknown	90Gn	0	billing=5+	billing=5+
4863794_30	5011864	run-blast+	compute	28	1-08:16:53	COMPLETED	00:00:00	Unknown	Unknown	Unknown	90Gn	0	billing=5+	billing=5+
4863794_31	5022037	run-blast+	compute	28	1-03:39:35	COMPLETED	00:00:00	Unknown	Unknown	Unknown	90Gn	0	billing=5+	billing=5+
4863794_32	5023133	run-blast+	compute	28	1-04:22:30	COMPLETED	00:00:00	Unknown	Unknown	Unknown	90Gn	0	billing=5+	billing=5+
4863794_33	5028655	run-blast+	compute	28	1-07:23:54	COMPLETED	00:00:00	Unknown	Unknown	Unknown	90Gn	0	billing=5+	billing=5+
4863794_34	5030503	run-blast+	compute	28	1-05:23:16	COMPLETED	00:00:00	Unknown	Unknown	Unknown	90Gn	0	billing=5+	billing=5+
4863794_35	5030710	run-blast+	compute	28	1-09:22:29	COMPLETED	00:00:00	Unknown	Unknown	Unknown	90Gn	0	billing=5+	billing=5+
4863794_36	5041180	run-blast+	compute	28	1-12:08:00	COMPLETED	00:00:00	Unknown	Unknown	Unknown	90Gn	0	billing=5+	billing=5+
4863794_37	5044807	run-blast+	compute	28	1-12:09:45	COMPLETED	00:00:00	Unknown	Unknown	Unknown	90Gn	0	billing=5+	billing=5+
4863794_38	5045031	run-blast+	compute	28	1-09:12:41	COMPLETED	00:00:00	Unknown	Unknown	Unknown	90Gn	0	billing=5+	billing=5+
4863794_39	5047064	run-blast+	compute	28	1-15:42:16	COMPLETED	00:00:00	Unknown	Unknown	Unknown	90Gn	0	billing=5+	billing=5+
4863794_40	5051933	run-blast+	compute	28	1-23:25:26	COMPLETED	00:00:00	Unknown	Unknown	Unknown	90Gn	0	billing=5+	billing=5+
4863794_41	5055184	run-blast+	compute	28	1-08:05:28	COMPLETED	00:00:00	Unknown	Unknown	Unknown	90Gn	0	billing=5+	billing=5+
4863794_42	5055700	run-blast+	compute	28	1-07:37:53	COMPLETED	00:00:00	Unknown	Unknown	Unknown	90Gn	0	billing=5+	billing=5+
4863794_43	5056085	run-blast+	compute	28	1-07:25:21	COMPLETED	00:00:00	Unknown	Unknown	Unknown	90Gn	0	billing=5+	billing=5+
4863794_44	5060795	run-blast+	compute	28	2-06:35:20	COMPLETED	00:00:00	Unknown	Unknown	Unknown	90Gn	0	billing=5+	billing=5+
4863794_45	5061164	run-blast+	compute	28	2-02:58:39	COMPLETED	00:00:00	Unknown	Unknown	Unknown	90Gn	0	billing=5+	billing=5+
4863794_46	5061174	run-blast+	compute	28	2-06:17:41	COMPLETED	00:00:00	Unknown	Unknown	Unknown	90Gn	0	billing=5+	billing=5+
4863794_47	5062658	run-blast+	compute	28	1-08:48:02	COMPLETED	00:00:00	Unknown	Unknown	Unknown	90Gn	0	billing=5+	billing=5+
4863794_48	5064044	run-blast+	compute	28	1-08:47:55	COMPLETED	00:00:00	Unknown	Unknown	Unknown	90Gn	0	billing=5+	billing=5+
4863794_49	5082050	run-blast+	compute	28	1-07:15:07	COMPLETED	00:00:00	Unknown	Unknown	Unknown	90Gn	0	billing=5+	billing=5+
4863794_50	5085035	run-blast+	compute	28	1-08:05:24	COMPLETED	00:00:00	Unknown	Unknown	Unknown	90Gn	0	billing=5+	billing=5+
4863794_51	5085552	run-blast+	compute	28	1-07:28:38	COMPLETED	00:00:00	Unknown	Unknown	Unknown	90Gn	0	billing=5+	billing=5+
4863794_52	5092261	run-blast+	compute	28	1-07:09:11	COMPLETED	00:00:00	Unknown	Unknown	Unknown	90Gn	0	billing=5+	billing=5+
4863794_53	5100235	run-blast+	compute	28	1-14:17:22	COMPLETED	00:00:00	Unknown	Unknown	Unknown	90Gn	0	billing=5+	billing=5+
4863794_54	5117652	run-blast+	compute	28	23:27:51	COMPLETED	00:00:00	Unknown	Unknown	Unknown	90Gn	0	billing=5+	billing=5+
4863794_55	5123195	run-blast+	compute	28	22:07:15	COMPLETED	00:00:00	Unknown	Unknown	Unknown	90Gn	0	billing=5+	billing=5+
4863794_56	5123208	run-blast+	compute	28	2-00:01:09	COMPLETED	00:00:00	Unknown	Unknown	Unknown	90Gn	0	billing=5+	billing=5+
4863794_57	5131942	run-blast+	compute	28	1-19:02:37	COMPLETED	00:00:00	Unknown	Unknown	Unknown	90Gn	0	billing=5+	billing=5+
4863794_58	5148926	run-blast+	compute	28	1-13:38:10	COMPLETED	00:00:00	Unknown	Unknown	Unknown	90Gn	0	billing=5+	billing=5+
4863794_59	5149241	run-blast+	compute	28	1-16:22:41	COMPLETED	00:00:00	Unknown	Unknown	Unknown	90Gn	0	billing=5+	billing=5+
4863794_60	5150682	run-blast+	compute	28	2-12:13:11	COMPLETED	00:00:00	Unknown	Unknown	Unknown	90Gn	0	billing=5+	billing=5+
4863794_61	5200587	run-blast+	compute	28	1-09:43:10	COMPLETED	00:00:00	Unknown	Unknown	Unknown	90Gn	0	billing=5+	billing=5+
4863794_62	5205159	run-blast+	compute	28	1-07:57:16	COMPLETED	00:00:00	Unknown	Unknown	Unknown	90Gn	0	billing=5+	billing=5+
4863794_63	5220603	run-blast+	compute	28	1-13:28:04	COMPLETED	00:00:00	Unknown	Unknown	Unknown	90Gn	0	billing=5+	billing=5+
4863794_64	5230555	run-blast+	compute	28	1-15:09:15	COMPLETED	00:00:00	Unknown	Unknown	Unknown	90Gn	0	billing=5+	billing=5+
4863794_65	5283795	run-blast+	compute	28	2-06:10:09	COMPLETED	00:00:00	Unknown	Unknown	Unknown	90Gn	0	billing=5+	billing=5+
4863794_66	5284690	run-blast+	compute	28	2-10:28:12	COMPLETED	00:00:00	Unknown	Unknown	Unknown	90Gn	0	billing=5+	billing=5+
4863794_67	5284992	run-blast+	compute	28	2-14:04:45	COMPLETED	00:00:00	Unknown	Unknown	Unknown	90Gn	0	billing=5+	billing=5+
4863794_68	5305846	run-blast+	compute	28	1-08:03:23	COMPLETED	00:00:00	Unknown	Unknown	Unknown	90Gn	0	billing=5+	billing=5+
4863794_69	5315251	run-blast+	compute	28	18:42:46	COMPLETED	00:00:00	Unknown	Unknown	Unknown	90Gn	0	billing=5+	billing=5+
4863794_70	5346634	run-blast+	compute	28	1-21:48:02	COMPLETED	00:00:00	Unknown	Unknown	Unknown	90Gn	0	billing=5+	billing=5+
4863794_71	5356210	run-blast+	compute	28	1-10:33:36	COMPLETED	00:00:00	Unknown	Unknown	Unknown	90Gn	0	billing=5+	billing=5+
4863794_72	5371889	run-blast+	compute	28	1-14:55:03	COMPLETED	00:00:00	Unknown	Unknown	Unknown	90Gn	0	billing=5+	billing=5+
4863794_73	5372090	run-blast+	compute	28	22:55:24	COMPLETED	00:00:00	Unknown	Unknown	Unknown	90Gn	0	billing=5+	billing=5+
4863794_74	5372177	run-blast+	compute	28	22:26:53	COMPLETED	00:00:00	Unknown	Unknown	Unknown	90Gn	0	billing=5+	billing=5+
4863794_75	5445702	run-blast+	compute	28	1-08:40:16	COMPLETED	00:00:00	Unknown	Unknown	Unknown	90Gn	0	billing=5+	billing=5+
4863794_76	5447961	run-blast+	compute	28	2-02:59:48	COMPLETED	00:00:00	Unknown	Unknown	Unknown	90Gn	0	billing=5+	billing=5+
4863794_77	5448004	run-blast+	compute	28	1-21:11:32	COMPLETED	00:00:00	Unknown	Unknown	Unknown	90Gn	0	billing=5+	billing=5+
4863794_78	5450204	run-blast+	compute	28	1-21:30:50	COMPLETED	00:00:00	Unknown	Unknown	Unknown	90Gn	0	billing=5+	billing=5+
4863794_79	5468445	run-blast+	compute	28	1-12:50:58	COMPLETED	00:00:00	Unknown	Unknown	Unknown	90Gn	0	billing=5+	billing=5+
4863794_80	5495431	run-blast+	compute	28	1-19:10:41	COMPLETED	00:00:00	Unknown	Unknown	Unknown	90Gn	0	billing=5+	billing=5+
4863794_81	5524674	run-blast+	compute	28	1-17:32:30	COMPLETED	00:00:00	Unknown	Unknown	Unknown	90Gn	0	billing=5+	billing=5+
4863794_82	5526811	run-blast+	compute	28	2-02:33:24	COMPLETED	00:00:00	Unknown	Unknown	Unknown	90Gn	0	billing=5+	billing=5+
4863794_83	5527429	run-blast+	compute	28	1-10:33:30	COMPLETED	00:00:00	Unknown	Unknown	Unknown	90Gn	0	billing=5+	billing=5+
4863794_84	5528693	run-blast+	compute	28	1-19:07:38	COMPLETED	00:00:00	Unknown	Unknown	Unknown	90Gn	0	billing=5+	billing=5+
4863794_85	5550383	run-blast+	compute	28	1-21:14:02	COMPLETED	00:00:00	Unknown	Unknown	Unknown	90Gn	0	billing=5+	billing=5+
4863794_86	5564948	run-blast+	compute	28	23:12:35	COMPLETED	00:00:00	Unknown	Unknown	Unknown	90Gn	0	billing=5+	billing=5+
4863794_87	5567505	run-blast+	compute	28	1-13:28:58	COMPLETED	00:00:00	Unknown	Unknown	Unknown	90Gn	0	billing=5+	billing=5+
4863794_88	5569265	run-blast+	compute	28	1-10:16:14	COMPLETED	00:00:00	Unknown	Unknown	Unknown	90Gn	0	billing=5+	billing=5+
4863794_89	5570759	run-blast+	compute	28	1-23:41:50	COMPLETED	00:00:00	Unknown	Unknown	Unknown	90Gn	0	billing=5+	billing=5+
4863794_90	5576566	run-blast+	compute	28	1-08:44:32	COMPLETED	00:00:00	Unknown	Unknown	Unknown	90Gn	0	billing=5+	billing=5+
4863794_91	5581703	run-blast+	compute	28	1-11:16:59	COMPLETED	00:00:00	Unknown	Unknown	Unknown	90Gn	0	billing=5+	billing=5+
4863794_92	5582575	run-blast+	compute	28	1-09:43:04	COMPLETED	00:00:00	Unknown	Unknown	Unknown	90Gn	0	billing=5+	billing=5+
4863794_93	5583129	run-blast+	compute	28	2-04:23:53	COMPLETED	00:00:00	Unknown	Unknown	Unknown	90Gn	0	billing=5+	billing=5+
4863794_94	5588944	run-blast+	compute	28	1-19:35:55	COMPLETED	00:00:00	Unknown	Unknown	Unknown	90Gn	0	billing=5+	billing=5+
4863794_95	5590745	run-blast+	compute	28	1-12:42:25	COMPLETED	00:00:00	Unknown	Unknown	Unknown	90Gn	0	billing=5+	billing=5+
4863794_96	5592903	run-blast+	compute	28	2-21:56:34	COMPLETED	00:00:00	Unknown	Unknown	Unknown	90Gn	0	billing=5+	billing=5+
4863794_97	5594843	run-blast+	compute	28	2-02:51:48	COMPLETED	00:00:00	Unknown	Unknown	Unknown	90Gn	0	billing=5+	billing=5+
4863794_98	5602777	run-blast+	compute	28	1-02:26:50	COMPLETED	00:00:00	Unknown	Unknown	Unknown	90Gn	0	billing=5+	billing=5+
4863794_99	5603506	run-blast+	compute	28	1-00:45:18	COMPLETED	00:00:00	Unknown	Unknown	Unknown	90Gn	0	billing=5+	billing=5+
4863794_100	5603554	run-blast+	compute	28	1-03:00:08	COMPLETED	00:00:00	Unknown	Unknown	Unknown	90Gn	0	billing=5+	billing=5+
4863794_101	5615042	run-blast+	compute	28	1-21:29:28	COMPLETED	00:00:00	Unknown	Unknown	Unknown	90Gn	0	billing=5+	billing=5+
4863794_102	5615238	run-blast+	compute	28	1-02:20:00	COMPLETED	00:00:00	Unknown	Unknown	Unknown	90Gn	0	billing=5+	billing=5+
4863794_103	5615749	run-blast+	compute	28	1-07:08:29	COMPLETED	00:00:00	Unknown	Unknown	Unknown	90Gn	0	billing=5+	billing=5+
4863794_104	5617408	run-blast+	compute	28	1-13:19:18	COMPLETED	00:00:00	Unknown	Unknown	Unknown	90Gn	0	billing=5+	billing=5+
4863794_105	5626689	run-blast+	compute	28	1-02:57:06	COMPLETED	00:00:00	Unknown	Unknown	Unknown	90Gn	0	billing=5+	billing=5+
4863794_106	5632165	run-blast+	compute	28	1-01:45:18	COMPLETED	00:00:00	Unknown	Unknown	Unknown	90Gn	0	billing=5+	billing=5+
4863794_107	5634301	run-blast+	compute	28	1-02:24:54	COMPLETED	00:00:00	Unknown	Unknown	Unknown	90Gn	0	billing=5+	billing=5+
4863794_108	5637062	run-blast+	compute	28	1-02:07:01	COMPLETED	00:00:00	Unknown	Unknown	Unknown	90Gn	0	billing=5+	billing=5+
4863794_109	5639549	run-blast+	compute	28	1-04:00:06	COMPLETED	00:00:00	Unknown	Unknown	Unknown	90Gn	0	billing=5+	billing=5+
4863794_110	5640917	run-blast+	compute	28	1-04:17:17	COMPLETED	00:00:00	Unknown	Unknown	Unknown	90Gn	0	billing=5+	billing=5+
4863794_111	5646610	run-blast+	compute	28	1-03:09:36	COMPLETED	00:00:00	Unknown	Unknown	Unknown	90Gn	0	billing=5+	billing=5+
4863794_112	5649055	run-blast+	compute	28	1-02:59:50	COMPLETED	00:00:00	Unknown	Unknown	Unknown	90Gn	0	billing=5+	billing=5+
4863794_113	5653996	run-blast+	compute	28	1-02:29:16	COMPLETED	00:00:00	Unknown	Unknown	Unknown	90Gn	0	billing=5+	billing=5+
4863794_114	5655984	run-blast+	compute	28	1-02:25:12	COMPLETED	00:00:00	Unknown	Unknown	Unknown	90Gn	0	billing=5+	billing=5+
4863794_115	5656972	run-blast+	compute	28	1-22:50:30	COMPLETED	00:00:00	Unknown	Unknown	Unknown	90Gn	0	billing=5+	billing=5+
4863794_116	5664298	run-blast+	compute	28	1-08:00:50	COMPLETED	00:00:00	Unknown	Unknown	Unknown	90Gn	0	billing=5+	billing=5+
4863794_117	5686956	run-blast+	compute	28	1-11:06:36	COMPLETED	00:00:00	Unknown	Unknown	Unknown	90Gn	0	billing=5+	billing=5+
4863794_118	5706199	run-blast+	compute	28	1-08:39:50	COMPLETED	00:00:00	Unknown	Unknown	Unknown	90Gn	0	billing=5+	billing=5+
4863794_119	5718440	run-blast+	compute	28	1-08:04:40	COMPLETED	00:00:00	Unknown	Unknown	Unknown	90Gn	0	billing=5+	billing=5+
4863794_120	5771867	run-blast+	compute	28	1-22:39:12	COMPLETED	00:00:00	Unknown	Unknown	Unknown	90Gn	0	billing=5+	billing=5+
4863794_121	5809737	run-blast+	compute	28	1-20:49:28	COMPLETED	00:00:00	Unknown	Unknown	Unknown	90Gn	0	billing=5+	billing=5+
4863794_122	5812543	run-blast+	compute	28	22:47:18	COMPLETED	00:00:00	Unknown	Unknown	Unknown	90Gn	0	billing=5+	billing=5+
4863794_123	5826964	run-blast+	compute	28	22:56:08	COMPLETED	00:00:00	Unknown	Unknown	Unknown	90Gn	0	billing=5+	billing=5+
4863794_124	5842321	run-blast+	compute	28	1-02:38:14	COMPLETED	00:00:00	Unknown	Unknown	Unknown	90Gn	0	billing=5+	billing=5+
4863794_125	5898535	run-blast+	compute	28	1-09:04:14	COMPLETED	00:00:00	Unknown	Unknown	Unknown	90Gn	0	billing=5+	billing=5+
4863794_126	5914678	run-blast+	compute	28	1-02:13:51	COMPLETED	00:00:00	Unknown	Unknown	Unknown	90Gn	0	billing=5+	billing=5+
4863794_127	5944866	run-blast+	compute	28	1-02:37:08	COMPLETED	00:00:00	Unknown	Unknown	Unknown	90Gn	0	billing=5+	billing=5+
4863794_128	5953787	run-blast+	compute	28	1-20:00:30	COMPLETED	00:00:00	Unknown	Unknown	Unknown	90Gn	0	billing=5+	billing=5+
4863794_129	5980773	run-blast+	compute	28	2-09:03:55	COMPLETED	00:00:00	Unknown	Unknown	Unknown	90Gn	0	billing=5+	billing=5+
4863794_130	6005540	run-blast+	compute	28	2-05:47:30	COMPLETED	00:00:00	Unknown	Unknown	Unknown	90Gn	0	billing=5+	billing=5+
4863794_131	6014312	run-blast+	compute	28	1-05:54:03	COMPLETED	00:00:00	Unknown	Unknown	Unknown	90Gn	0	billing=5+	billing=5+
4863794_132	6036312	run-blast+	compute	28	2-19:51:16	COMPLETED	00:00:00	Unknown	Unknown	Unknown	90Gn	0	billing=5+	billing=5+
4863794_133	6114979	run-blast+	compute	28	1-02:39:53	COMPLETED	00:00:00	Unknown	Unknown	Unknown	90Gn	0	billing=5+	billing=5+
4863794_134	6142045	run-blast+	compute	28	1-15:23:25	COMPLETED	00:00:00	Unknown	Unknown	Unknown	90Gn	0	billing=5+	billing=5+
4863794_135	6214717	run-blast+	compute	28	1-06:58:03	COMPLETED	00:00:00	Unknown	Unknown	Unknown	90Gn	0	billing=5+	billing=5+
4863794_136	6239026	run-blast+	compute	28	2-07:48:34	COMPLETED	00:00:00	Unknown	Unknown	Unknown	90Gn	0	billing=5+	billing=5+
4863794_137	6241863	run-blast+	compute	28	2-02:59:01	COMPLETED	00:00:00	Unknown	Unknown	Unknown	90Gn	0	billing=5+	billing=5+
4863794_138	6303244	run-blast+	compute	28	1-03:02:26	COMPLETED	00:00:00	Unknown	Unknown	Unknown	90Gn	0	billing=5+	billing=5+
4863794_139	6321008	run-blast+	compute	28	1-02:14:40	COMPLETED	00:00:00	Unknown	Unknown	Unknown	90Gn	0	billing=5+	billing=5+
4863794_140	6331802	run-blast+	compute	28	1-02:26:17	COMPLETED	00:00:00	Unknown	Unknown	Unknown	90Gn	0	billing=5+	billing=5+
4863794_141	6397684	run-blast+	compute	28	1-05:12:53	COMPLETED	00:00:00	Unknown	Unknown	Unknown	90Gn	0	billing=5+	billing=5+
4863794_142	6406498	run-blast+	compute	28	1-05:31:30	COMPLETED	00:00:00	Unknown	Unknown	Unknown	90Gn	0	billing=5+	billing=5+
4863794_143	6414315	run-blast+	compute	28	1-05:39:08	COMPLETED	00:00:00	Unknown	Unknown	Unknown	90Gn	0	billing=5+	billing=5+
4863794_144	6414823	run-blast+	compute	28	1-05:32:20	COMPLETED	00:00:00	Unknown	Unknown	Unknown	90Gn	0	billing=5+	billing=5+
4863794_145	6424480	run-blast+	compute	28	1-04:31:22	COMPLETED	00:00:00	Unknown	Unknown	Unknown	90Gn	0	billing=5+	billing=5+
4863794_146	6485455	run-blast+	compute	28	1-18:46:28	COMPLETED	00:00:00	Unknown	Unknown	Unknown	90Gn	0	billing=5+	billing=5+
4863794_147	6499748	run-blast+	compute	28	07:56:06	COMPLETED	00:00:00	Unknown	Unknown	Unknown	90Gn	0	billing=5+	billing=5+
4863794_148	6510781	run-blast+	compute	28	08:09:17	COMPLETED	00:00:00	Unknown	Unknown	Unknown	90Gn	0	billing=5+	billing=5+
4863794_149	6510849	run-blast+	compute	28	1-14:35:55	COMPLETED	00:00:00	Unknown	Unknown	Unknown	90Gn	0	billing=5+	billing=5+
4863794_150	6522993	run-blast+	compute	28	1-16:34:47	COMPLETED	00:00:00	Unknown	Unknown	Unknown	90Gn	0	billing=5+	billing=5+
4863794_151	6529725	run-blast+	compute	28	1-14:30:47	COMPLETED	00:00:00	Unknown	Unknown	Unknown	90Gn	0	billing=5+	billing=5+
4863794_152	6543523	run-blast+	compute	28	1-10:36:47	COMPLETED	00:00:00	Unknown	Unknown	Unknown	90Gn	0	billing=5+	billing=5+
4863794_152+	6543523.bat+	batch		57142372K dn159 0 57142372K 20057672K dn159 0 20057672K 17 dn159 0 17 30-05:45:+ dn159 0 30-05:45:+ 1 28	1-10:36:47	COMPLETED	00:00:00	0 0	0	0	90Gn	0	4146867.31M dn159 0 4146867.31M 3551779.78M dn159 0 3551779.78M	cpu=28,me+ cpu=30-05:45:+ cpu=30-05:45:+ cpu=dn159,energy=+ cpu=0,fs/disk=0,m+ cpu=30-05:45:+ cpu=dn159,energy=+ cpu=0,fs/disk=0,m+ cpu=30-05:45:+ energy=0,fs/di+ energy=dn159,fs/di+ fs/disk=0 energy=0,fs/di+ energy=0,fs/di+
4863794_152+	6543523.ext+	extern		153248K dn159 0 153248K 212K dn159 0 212K 0 dn159 0 0 00:00:00 dn159 0 00:00:00 1 28	1-10:36:47	COMPLETED	00:00:00	2.40G 0	0	0	90Gn	0	0.00M dn159 0 0.00M 0 dn159 0 0	billing=5+ cpu=00:00:00,+ cpu=00:00:00,+ cpu=dn159,energy=+ cpu=0,fs/disk=0,m+ cpu=00:00:00,+ cpu=dn159,energy=+ cpu=0,fs/disk=0,m+ cpu=00:00:00,+ energy=0,fs/di+ energy=dn159,fs/di+ fs/disk=0 energy=0,fs/di+ energy=0,fs/di+
4863794_153	6629624	run-blast+	compute	28	1-12:33:48	COMPLETED	00:00:00	Unknown	Unknown	Unknown	90Gn	0	billing=5+	billing=5+
4863794_153+	6629624.bat+	batch		60737308K dn232 0 60737308K 21807576K dn232 0 21807576K 1750 dn232 0 1750 31-20:47:+ dn232 0 31-20:47:+ 1 28	1-12:33:48	COMPLETED	00:00:00	0 0	0	0	90Gn	0	7975312.12M dn232 0 7975312.12M 7380022.14M dn232 0 7380022.14M	cpu=28,me+ cpu=31-20:47:+ cpu=31-20:47:+ cpu=dn232,energy=+ cpu=0,fs/disk=0,m+ cpu=31-20:47:+ cpu=dn232,energy=+ cpu=0,fs/disk=0,m+ cpu=31-20:47:+ energy=0,fs/di+ energy=dn232,fs/di+ fs/disk=0 energy=0,fs/di+ energy=0,fs/di+
4863794_153+	6629624.ext+	extern		153248K dn232 0 153248K 212K dn232 0 212K 0 dn232 0 0 00:00:00 dn232 0 00:00:00 1 28	1-12:33:48	COMPLETED	00:00:00	2.40G 0	0	0	90Gn	0	0.00M dn232 0 0.00M 0 dn232 0 0	billing=5+ cpu=00:00:00,+ cpu=00:00:00,+ cpu=dn232,energy=+ cpu=0,fs/disk=0,m+ cpu=00:00:00,+ cpu=dn232,energy=+ cpu=0,fs/disk=0,m+ cpu=00:00:00,+ energy=0,fs/di+ energy=dn232,fs/di+ fs/disk=0 energy=0,fs/di+ energy=0,fs/di+
4863794_154	6637312	run-blast+	compute	28	2-02:01:07	COMPLETED	00:00:00	Unknown	Unknown	Unknown	90Gn	0	billing=5+	billing=5+
4863794_154+	6637312.bat+	batch		59852M dn395 0 59852M 22101619K dn395 0 22101619K 960 dn395 0 960 44-16:48:+ dn395 0 44-16:48:+ 1 28	2-02:01:07	COMPLETED	00:00:00	0 0	0	0	90Gn	0	15374658.75M dn395 0 15374658.75M 14787744.46M dn395 0 14787744.46M	cpu=28,me+ cpu=44-16:48:+ cpu=44-16:48:+ cpu=dn395,energy=+ cpu=0,fs/disk=0,m+ cpu=44-16:48:+ cpu=dn395,energy=+ cpu=0,fs/disk=0,m+ cpu=44-16:48:+ energy=0,fs/di+ energy=dn395,fs/di+ fs/disk=0 energy=0,fs/di+ energy=0,fs/di+
4863794_154+	6637312.ext+	extern		153248K dn395 0 153248K 212K dn395 0 212K 0 dn395 0 0 00:00:00 dn395 0 00:00:00 1 28	2-02:01:07	COMPLETED	00:00:00	2.40G 0	0	0	90Gn	0	0.00M dn395 0 0.00M 0 dn395 0 0	billing=5+ cpu=00:00:00,+ cpu=00:00:00,+ cpu=dn395,energy=+ cpu=0,fs/disk=0,m+ cpu=00:00:00,+ cpu=dn395,energy=+ cpu=0,fs/disk=0,m+ cpu=00:00:00,+ energy=0,fs/di+ energy=dn395,fs/di+ fs/disk=0 energy=0,fs/di+ energy=0,fs/di+
4863794_155	6648921	run-blast+	compute	28	2-09:44:15	COMPLETED	00:00:00	Unknown	Unknown	Unknown	90Gn	0	billing=5+	billing=5+
4863794_155+	6648921.bat+	batch		61136876K dn159 0 61136876K 22379068K dn159 0 22379068K 825 dn159 0 825 52-18:53:+ dn159 0 52-18:53:+ 1 28	2-09:44:15	COMPLETED	00:00:00	5K 0	0	0	90Gn	0	16554619.94M dn159 0 16554619.94M 15959448.84M dn159 0 15959448.84M	cpu=28,me+ cpu=52-18:53:+ cpu=52-18:53:+ cpu=dn159,energy=+ cpu=0,fs/disk=0,m+ cpu=52-18:53:+ cpu=dn159,energy=+ cpu=0,fs/disk=0,m+ cpu=52-18:53:+ energy=0,fs/di+ energy=dn159,fs/di+ fs/disk=0 energy=0,fs/di+ energy=0,fs/di+
4863794_155+	6648921.ext+	extern		153248K dn159 0 153248K 212K dn159 0 212K 0 dn159 0 0 00:00:00 dn159 0 00:00:00 1 28	2-09:44:16	COMPLETED	00:00:00	2.40G 0	0	0	90Gn	0	0.00M dn159 0 0.00M 0 dn159 0 0	billing=5+ cpu=00:00:00,+ cpu=00:00:00,+ cpu=dn159,energy=+ cpu=0,fs/disk=0,m+ cpu=00:00:00,+ cpu=dn159,energy=+ cpu=0,fs/disk=0,m+ cpu=00:00:00,+ energy=0,fs/di+ energy=dn159,fs/di+ fs/disk=0 energy=0,fs/di+ energy=0,fs/di+
4863794_156	6650463	run-blast+	compute	28	1-20:01:18	COMPLETED	00:00:00	Unknown	Unknown	Unknown	90Gn	0	billing=5+	billing=5+
4863794_156+	6650463.bat+	batch		61049644K dn267 0 61049644K 23177748K dn267 0 23177748K 1062 dn267 0 1062 39-09:32:+ dn267 0 39-09:32:+ 1 28	1-20:01:18	COMPLETED	00:00:00	0 0	0	0	90Gn	0	7218520.64M dn267 0 7218520.64M 6623425.85M dn267 0 6623425.85M	cpu=28,me+ cpu=39-09:32:+ cpu=39-09:32:+ cpu=dn267,energy=+ cpu=0,fs/disk=0,m+ cpu=39-09:32:+ cpu=dn267,energy=+ cpu=0,fs/disk=0,m+ cpu=39-09:32:+ energy=0,fs/di+ energy=dn267,fs/di+ fs/disk=0 energy=0,fs/di+ energy=0,fs/di+
4863794_156+	6650463.ext+	extern		153248K dn267 0 153248K 212K dn267 0 212K 0 dn267 0 0 00:00:00 dn267 0 00:00:00 1 28	1-20:01:19	COMPLETED	00:00:00	2.40G 0	0	0	90Gn	0	0.00M dn267 0 0.00M 0 dn267 0 0	billing=5+ cpu=00:00:00,+ cpu=00:00:00,+ cpu=dn267,energy=+ cpu=0,fs/disk=0,m+ cpu=00:00:00,+ cpu=dn267,energy=+ cpu=0,fs/disk=0,m+ cpu=00:00:00,+ energy=0,fs/di+ energy=dn267,fs/di+ fs/disk=0 energy=0,fs/di+ energy=0,fs/di+
4863794_157	6651756	run-blast+	compute	28	1-15:35:54	COMPLETED	00:00:00	Unknown	Unknown	Unknown	90Gn	0	billing=5+	billing=5+
4863794_157+	6651756.bat+	batch		57804432K dn413 0 57804432K 22944600K dn413 0 22944600K 1243 dn413 0 1243 35-15:12:+ dn413 0 35-15:12:+ 1 28	1-15:35:54	COMPLETED	00:00:00	1K 0	0	0	90Gn	0	6104692.16M dn413 0 6104692.16M 5509601.01M dn413 0 5509601.01M	cpu=28,me+ cpu=35-15:12:+ cpu=35-15:12:+ cpu=dn413,energy=+ cpu=0,fs/disk=0,m+ cpu=35-15:12:+ cpu=dn413,energy=+ cpu=0,fs/disk=0,m+ cpu=35-15:12:+ energy=0,fs/di+ energy=dn413,fs/di+ fs/disk=0 energy=0,fs/di+ energy=0,fs/di+
4863794_157+	6651756.ext+	extern		153248K dn413 0 153248K 212K dn413 0 212K 0 dn413 0 0 00:00:00 dn413 0 00:00:00 1 28	1-15:35:54	COMPLETED	00:00:00	2.40G 0	0	0	90Gn	0	0.00M dn413 0 0.00M 0 dn413 0 0	billing=5+ cpu=00:00:00,+ cpu=00:00:00,+ cpu=dn413,energy=+ cpu=0,fs/disk=0,m+ cpu=00:00:00,+ cpu=dn413,energy=+ cpu=0,fs/disk=0,m+ cpu=00:00:00,+ energy=0,fs/di+ energy=dn413,fs/di+ fs/disk=0 energy=0,fs/di+ energy=0,fs/di+
4863794_158	6724829	run-blast+	compute	28	1-18:23:51	COMPLETED	00:00:00	Unknown	Unknown	Unknown	90Gn	0	billing=5+	billing=5+
4863794_158+	6724829.bat+	batch		60835128K dn112 0 60835128K 22203232K dn112 0 22203232K 1464 dn112 0 1464 37-12:14:+ dn112 0 37-12:14:+ 1 28	1-18:23:51	COMPLETED	00:00:00	0 0	0	0	90Gn	0	7674995.16M dn112 0 7674995.16M 7079774.80M dn112 0 7079774.80M	cpu=28,me+ cpu=37-12:14:+ cpu=37-12:14:+ cpu=dn112,energy=+ cpu=0,fs/disk=0,m+ cpu=37-12:14:+ cpu=dn112,energy=+ cpu=0,fs/disk=0,m+ cpu=37-12:14:+ energy=0,fs/di+ energy=dn112,fs/di+ fs/disk=0 energy=0,fs/di+ energy=0,fs/di+
4863794_158+	6724829.ext+	extern		153248K dn112 0 153248K 212K dn112 0 212K 0 dn112 0 0 00:00:00 dn112 0 00:00:00 1 28	1-18:23:51	COMPLETED	00:00:00	2.40G 0	0	0	90Gn	0	0.00M dn112 0 0.00M 0 dn112 0 0	billing=5+ cpu=00:00:00,+ cpu=00:00:00,+ cpu=dn112,energy=+ cpu=0,fs/disk=0,m+ cpu=00:00:00,+ cpu=dn112,energy=+ cpu=0,fs/disk=0,m+ cpu=00:00:00,+ energy=0,fs/di+ energy=dn112,fs/di+ fs/disk=0 energy=0,fs/di+ energy=0,fs/di+
4863794_159	6740100	run-blast+	compute	28	1-21:31:13	COMPLETED	00:00:00	Unknown	Unknown	Unknown	90Gn	0	billing=5+	billing=5+
4863794_159+	6740100.bat+	batch		60675156K dn413 0 60675156K 22628004K dn413 0 22628004K 2490 dn413 0 2490 40-19:09:+ dn413 0 40-19:09:+ 1 28	1-21:31:13	COMPLETED	00:00:00	0 0	0	0	90Gn	0	9357323.37M dn413 0 9357323.37M 8766259.47M dn413 0 8766259.47M	cpu=28,me+ cpu=40-19:09:+ cpu=40-19:09:+ cpu=dn413,energy=+ cpu=0,fs/disk=0,m+ cpu=40-19:09:+ cpu=dn413,energy=+ cpu=0,fs/disk=0,m+ cpu=40-19:09:+ energy=0,fs/di+ energy=dn413,fs/di+ fs/disk=0 energy=0,fs/di+ energy=0,fs/di+
4863794_159+	6740100.ext+	extern		153248K dn413 0 153248K 212K dn413 0 212K 0 dn413 0 0 00:00:00 dn413 0 00:00:00 1 28	1-21:31:13	COMPLETED	00:00:00	2.40G 0	0	0	90Gn	0	0.00M dn413 0 0.00M 0 dn413 0 0	billing=5+ cpu=00:00:00,+ cpu=00:00:00,+ cpu=dn413,energy=+ cpu=0,fs/disk=0,m+ cpu=00:00:00,+ cpu=dn413,energy=+ cpu=0,fs/disk=0,m+ cpu=00:00:00,+ energy=0,fs/di+ energy=dn413,fs/di+ fs/disk=0 energy=0,fs/di+ energy=0,fs/di+
4863794_160	6751303	run-blast+	compute	28	1-18:02:48	COMPLETED	00:00:00	Unknown	Unknown	Unknown	90Gn	0	billing=5+	billing=5+
4863794_160+	6751303.bat+	batch		60969096K dn272 0 60969096K 23131120K dn272 0 23131120K 681 dn272 0 681 37-06:42:+ dn272 0 37-06:42:+ 1 28	1-18:02:48	COMPLETED	00:00:00	1K 0	0	0	90Gn	0	7702868.95M dn272 0 7702868.95M 7109694.09M dn272 0 7109694.09M	cpu=28,me+ cpu=37-06:42:+ cpu=37-06:42:+ cpu=dn272,energy=+ cpu=0,fs/disk=0,m+ cpu=37-06:42:+ cpu=dn272,energy=+ cpu=0,fs/disk=0,m+ cpu=37-06:42:+ energy=0,fs/di+ energy=dn272,fs/di+ fs/disk=0 energy=0,fs/di+ energy=0,fs/di+
4863794_160+	6751303.ext+	extern		153248K dn272 0 153248K 212K dn272 0 212K 0 dn272 0 0 00:00:00 dn272 0 00:00:00 1 28	1-18:02:48	COMPLETED	00:00:00	2.40G 0	0	0	90Gn	0	0.00M dn272 0 0.00M 0 dn272 0 0	billing=5+ cpu=00:00:00,+ cpu=00:00:00,+ cpu=dn272,energy=+ cpu=0,fs/disk=0,m+ cpu=00:00:00,+ cpu=dn272,energy=+ cpu=0,fs/disk=0,m+ cpu=00:00:00,+ energy=0,fs/di+ energy=dn272,fs/di+ fs/disk=0 energy=0,fs/di+ energy=0,fs/di+
4863794_161	6754049	run-blast+	compute	28	1-10:07:10	COMPLETED	00:00:00	Unknown	Unknown	Unknown	90Gn	0	billing=5+	billing=5+
4863794_161+	6754049.bat+	batch		56158328K dn123 0 56158328K 19201592K dn123 0 19201592K 1343 dn123 0 1343 29-15:11:+ dn123 0 29-15:11:+ 1 28	1-10:07:10	COMPLETED	00:00:00	1K 0	0	0	90Gn	0	3915229.41M dn123 0 3915229.41M 3320078.51M dn123 0 3320078.51M	cpu=28,me+ cpu=29-15:11:+ cpu=29-15:11:+ cpu=dn123,energy=+ cpu=0,fs/disk=0,m+ cpu=29-15:11:+ cpu=dn123,energy=+ cpu=0,fs/disk=0,m+ cpu=29-15:11:+ energy=0,fs/di+ energy=dn123,fs/di+ fs/disk=0 energy=0,fs/di+ energy=0,fs/di+
4863794_161+	6754049.ext+	extern		153248K dn123 0 153248K 212K dn123 0 212K 0 dn123 0 0 00:00:00 dn123 0 00:00:00 1 28	1-10:07:10	COMPLETED	00:00:00	2.40G 0	0	0	90Gn	0	0.00M dn123 0 0.00M 0 dn123 0 0	billing=5+ cpu=00:00:00,+ cpu=00:00:00,+ cpu=dn123,energy=+ cpu=0,fs/disk=0,m+ cpu=00:00:00,+ cpu=dn123,energy=+ cpu=0,fs/disk=0,m+ cpu=00:00:00,+ energy=0,fs/di+ energy=dn123,fs/di+ fs/disk=0 energy=0,fs/di+ energy=0,fs/di+
4863794_162	6783483	run-blast+	compute	28	2-01:55:04	COMPLETED	00:00:00	Unknown	Unknown	Unknown	90Gn	0	billing=5+	billing=5+
4863794_162+	6783483.bat+	batch		60688412K dn159 0 60688412K 22839724K dn159 0 22839724K 790 dn159 0 790 45-13:40:+ dn159 0 45-13:40:+ 1 28	2-01:55:04	COMPLETED	00:00:00	0 0	0	0	90Gn	0	10361824.98M dn159 0 10361824.98M 9770886.89M dn159 0 9770886.89M	cpu=28,me+ cpu=45-13:40:+ cpu=45-13:40:+ cpu=dn159,energy=+ cpu=0,fs/disk=0,m+ cpu=45-13:40:+ cpu=dn159,energy=+ cpu=0,fs/disk=0,m+ cpu=45-13:40:+ energy=0,fs/di+ energy=dn159,fs/di+ fs/disk=0 energy=0,fs/di+ energy=0,fs/di+
4863794_162+	6783483.ext+	extern		153248K dn159 0 153248K 212K dn159 0 212K 0 dn159 0 0 00:00:00 dn159 0 00:00:00 1 28	2-01:55:04	COMPLETED	00:00:00	2.40G 0	0	0	90Gn	0	0.00M dn159 0 0.00M 0 dn159 0 0	billing=5+ cpu=00:00:00,+ cpu=00:00:00,+ cpu=dn159,energy=+ cpu=0,fs/disk=0,m+ cpu=00:00:00,+ cpu=dn159,energy=+ cpu=0,fs/disk=0,m+ cpu=00:00:00,+ energy=0,fs/di+ energy=dn159,fs/di+ fs/disk=0 energy=0,fs/di+ energy=0,fs/di+
4863794_163	6790003	run-blast+	compute	28	2-02:45:33	COMPLETED	00:00:00	Unknown	Unknown	Unknown	90Gn	0	billing=5+	billing=5+
4863794_163+	6790003.bat+	batch		61052920K dn112 0 61052920K 22207078K dn112 0 22207078K 1137 dn112 0 1137 45-07:58:+ dn112 0 45-07:58:+ 1 28	2-02:45:33	COMPLETED	00:00:00	0 0	0	0	90Gn	0	12105694.42M dn112 0 12105694.42M 11514685.94M dn112 0 11514685.94M	cpu=28,me+ cpu=45-07:58:+ cpu=45-07:58:+ cpu=dn112,energy=+ cpu=0,fs/disk=0,m+ cpu=45-07:58:+ cpu=dn112,energy=+ cpu=0,fs/disk=0,m+ cpu=45-07:58:+ energy=0,fs/di+ energy=dn112,fs/di+ fs/disk=0 energy=0,fs/di+ energy=0,fs/di+
4863794_163+	6790003.ext+	extern		153248K dn112 0 153248K 212K dn112 0 212K 0 dn112 0 0 00:00:00 dn112 0 00:00:00 1 28	2-02:45:33	COMPLETED	00:00:00	2.40G 0	0	0	90Gn	0	0.00M dn112 0 0.00M 0 dn112 0 0	billing=5+ cpu=00:00:00,+ cpu=00:00:00,+ cpu=dn112,energy=+ cpu=0,fs/disk=0,m+ cpu=00:00:00,+ cpu=dn112,energy=+ cpu=0,fs/disk=0,m+ cpu=00:00:00,+ energy=0,fs/di+ energy=dn112,fs/di+ fs/disk=0 energy=0,fs/di+ energy=0,fs/di+
4863794_164	6794522	run-blast+	compute	28	1-08:56:34	COMPLETED	00:00:00	Unknown	Unknown	Unknown	90Gn	0	billing=5+	billing=5+
4863794_164+	6794522.bat+	batch		60884692K dn123 0 60884692K 21537668K dn123 0 21537668K 12 dn123 0 12 28-12:04:+ dn123 0 28-12:04:+ 1 28	1-08:56:34	COMPLETED	00:00:00	0 0	0	0	90Gn	0	5520928.20M dn123 0 5520928.20M 4925646.12M dn123 0 4925646.12M	cpu=28,me+ cpu=28-12:04:+ cpu=28-12:04:+ cpu=dn123,energy=+ cpu=0,fs/disk=0,m+ cpu=28-12:04:+ cpu=dn123,energy=+ cpu=0,fs/disk=0,m+ cpu=28-12:04:+ energy=0,fs/di+ energy=dn123,fs/di+ fs/disk=0 energy=0,fs/di+ energy=0,fs/di+
4863794_164+	6794522.ext+	extern		153248K dn123 0 153248K 212K dn123 0 212K 0 dn123 0 0 00:00:00 dn123 0 00:00:00 1 28	1-08:56:34	COMPLETED	00:00:00	2.40G 0	0	0	90Gn	0	0.00M dn123 0 0.00M 0 dn123 0 0	billing=5+ cpu=00:00:00,+ cpu=00:00:00,+ cpu=dn123,energy=+ cpu=0,fs/disk=0,m+ cpu=00:00:00,+ cpu=dn123,energy=+ cpu=0,fs/disk=0,m+ cpu=00:00:00,+ energy=0,fs/di+ energy=dn123,fs/di+ fs/disk=0 energy=0,fs/di+ energy=0,fs/di+
4863794_165	6796164	run-blast+	compute	28	1-07:18:49	COMPLETED	00:00:00	Unknown	Unknown	Unknown	90Gn	0	billing=5+	billing=5+
4863794_165+	6796164.bat+	batch		57895376K dn124 0 57895376K 18941668K dn124 0 18941668K 1497 dn124 0 1497 26-09:39:+ dn124 0 26-09:39:+ 1 28	1-07:18:49	COMPLETED	00:00:00	0 0	0	0	90Gn	0	4192285.74M dn124 0 4192285.74M 3597071.18M dn124 0 3597071.18M	cpu=28,me+ cpu=26-09:39:+ cpu=26-09:39:+ cpu=dn124,energy=+ cpu=0,fs/disk=0,m+ cpu=26-09:39:+ cpu=dn124,energy=+ cpu=0,fs/disk=0,m+ cpu=26-09:39:+ energy=0,fs/di+ energy=dn124,fs/di+ fs/disk=0 energy=0,fs/di+ energy=0,fs/di+
4863794_165+	6796164.ext+	extern		153248K dn124 0 153248K 212K dn124 0 212K 0 dn124 0 0 00:00:00 dn124 0 00:00:00 1 28	1-07:18:49	COMPLETED	00:00:00	2.40G 0	0	0	90Gn	0	0.00M dn124 0 0.00M 0 dn124 0 0	billing=5+ cpu=00:00:00,+ cpu=00:00:00,+ cpu=dn124,energy=+ cpu=0,fs/disk=0,m+ cpu=00:00:00,+ cpu=dn124,energy=+ cpu=0,fs/disk=0,m+ cpu=00:00:00,+ energy=0,fs/di+ energy=dn124,fs/di+ fs/disk=0 energy=0,fs/di+ energy=0,fs/di+
4863794_166	6796594	run-blast+	compute	28	1-14:53:58	COMPLETED	00:00:00	Unknown	Unknown	Unknown	90Gn	0	billing=5+	billing=5+
4863794_166+	6796594.bat+	batch		60563476K dn090 0 60563476K 21702552K dn090 0 21702552K 1827 dn090 0 1827 34-01:00:+ dn090 0 34-01:00:+ 1 28	1-14:53:58	COMPLETED	00:00:00	0 0	0	0	90Gn	0	8216865.17M dn090 0 8216865.17M 7621578.59M dn090 0 7621578.59M	cpu=28,me+ cpu=34-01:00:+ cpu=34-01:00:+ cpu=dn090,energy=+ cpu=0,fs/disk=0,m+ cpu=34-01:00:+ cpu=dn090,energy=+ cpu=0,fs/disk=0,m+ cpu=34-01:00:+ energy=0,fs/di+ energy=dn090,fs/di+ fs/disk=0 energy=0,fs/di+ energy=0,fs/di+
4863794_166+	6796594.ext+	extern		153248K dn090 0 153248K 212K dn090 0 212K 0 dn090 0 0 00:00:00 dn090 0 00:00:00 1 28	1-14:53:58	COMPLETED	00:00:00	2.40G 0	0	0	90Gn	0	0.00M dn090 0 0.00M 0 dn090 0 0	billing=5+ cpu=00:00:00,+ cpu=00:00:00,+ cpu=dn090,energy=+ cpu=0,fs/disk=0,m+ cpu=00:00:00,+ cpu=dn090,energy=+ cpu=0,fs/disk=0,m+ cpu=00:00:00,+ energy=0,fs/di+ energy=dn090,fs/di+ fs/disk=0 energy=0,fs/di+ energy=0,fs/di+
4863794_167	6803144	run-blast+	compute	28	1-07:53:37	COMPLETED	00:00:00	Unknown	Unknown	Unknown	90Gn	0	billing=5+	billing=5+
4863794_167+	6803144.bat+	batch		59327180K dn189 0 59327180K 20212800K dn189 0 20212800K 1107 dn189 0 1107 27-05:13:+ dn189 0 27-05:13:+ 1 28	1-07:53:37	COMPLETED	00:00:00	0 0	0	0	90Gn	0	4619441.65M dn189 0 4619441.65M 4024163.13M dn189 0 4024163.13M	cpu=28,me+ cpu=27-05:13:+ cpu=27-05:13:+ cpu=dn189,energy=+ cpu=0,fs/disk=0,m+ cpu=27-05:13:+ cpu=dn189,energy=+ cpu=0,fs/disk=0,m+ cpu=27-05:13:+ energy=0,fs/di+ energy=dn189,fs/di+ fs/disk=0 energy=0,fs/di+ energy=0,fs/di+
4863794_167+	6803144.ext+	extern		153248K dn189 0 153248K 212K dn189 0 212K 0 dn189 0 0 00:00:00 dn189 0 00:00:00 1 28	1-07:53:37	COMPLETED	00:00:00	2.40G 0	0	0	90Gn	0	0.00M dn189 0 0.00M 0 dn189 0 0	billing=5+ cpu=00:00:00,+ cpu=00:00:00,+ cpu=dn189,energy=+ cpu=0,fs/disk=0,m+ cpu=00:00:00,+ cpu=dn189,energy=+ cpu=0,fs/disk=0,m+ cpu=00:00:00,+ energy=0,fs/di+ energy=dn189,fs/di+ fs/disk=0 energy=0,fs/di+ energy=0,fs/di+
4863794_168	6803618	run-blast+	compute	28	1-10:02:20	COMPLETED	00:00:00	Unknown	Unknown	Unknown	90Gn	0	billing=5+	billing=5+
4863794_168+	6803618.bat+	batch		59387700K dn141 0 59387700K 23402444K dn141 0 23402444K 73 dn141 0 73 29-19:23:+ dn141 0 29-19:23:+ 1 28	1-10:02:20	COMPLETED	00:00:00	0 0	0	0	90Gn	0	4502079.55M dn141 0 4502079.55M 3907355.21M dn141 0 3907355.21M	cpu=28,me+ cpu=29-19:23:+ cpu=29-19:23:+ cpu=dn141,energy=+ cpu=0,fs/disk=0,m+ cpu=29-19:23:+ cpu=dn141,energy=+ cpu=0,fs/disk=0,m+ cpu=29-19:23:+ energy=0,fs/di+ energy=dn141,fs/di+ fs/disk=0 energy=0,fs/di+ energy=0,fs/di+
4863794_168+	6803618.ext+	extern		153248K dn141 0 153248K 212K dn141 0 212K 0 dn141 0 0 00:00:00 dn141 0 00:00:00 1 28	1-10:02:20	COMPLETED	00:00:00	2.40G 0	0	0	90Gn	0	0.00M dn141 0 0.00M 0 dn141 0 0	billing=5+ cpu=00:00:00,+ cpu=00:00:00,+ cpu=dn141,energy=+ cpu=0,fs/disk=0,m+ cpu=00:00:00,+ cpu=dn141,energy=+ cpu=0,fs/disk=0,m+ cpu=00:00:00,+ energy=0,fs/di+ energy=dn141,fs/di+ fs/disk=0 energy=0,fs/di+ energy=0,fs/di+
4863794_169	6804214	run-blast+	compute	28	2-08:27:47	COMPLETED	00:00:00	Unknown	Unknown	Unknown	90Gn	0	billing=5+	billing=5+
4863794_169+	6804214.bat+	batch		60602220K dn123 0 60602220K 24956168K dn123 0 24956168K 819 dn123 0 819 52-19:59:+ dn123 0 52-19:59:+ 1 28	2-08:27:47	COMPLETED	00:00:00	2K 0	0	0	90Gn	0	10218826.54M dn123 0 10218826.54M 9627373.90M dn123 0 9627373.90M	cpu=28,me+ cpu=52-19:59:+ cpu=52-19:59:+ cpu=dn123,energy=+ cpu=0,fs/disk=0,m+ cpu=52-19:59:+ cpu=dn123,energy=+ cpu=0,fs/disk=0,m+ cpu=52-19:59:+ energy=0,fs/di+ energy=dn123,fs/di+ fs/disk=0 energy=0,fs/di+ energy=0,fs/di+
4863794_169+	6804214.ext+	extern		153248K dn123 0 153248K 212K dn123 0 212K 0 dn123 0 0 00:00:00 dn123 0 00:00:00 1 28	2-08:27:47	COMPLETED	00:00:00	2.40G 0	0	0	90Gn	0	0.00M dn123 0 0.00M 0 dn123 0 0	billing=5+ cpu=00:00:00,+ cpu=00:00:00,+ cpu=dn123,energy=+ cpu=0,fs/disk=0,m+ cpu=00:00:00,+ cpu=dn123,energy=+ cpu=0,fs/disk=0,m+ cpu=00:00:00,+ energy=0,fs/di+ energy=dn123,fs/di+ fs/disk=0 energy=0,fs/di+ energy=0,fs/di+
4863794_170	6804464	run-blast+	compute	28	19:14:29	COMPLETED	00:00:00	Unknown	Unknown	Unknown	90Gn	0	billing=5+	billing=5+
4863794_170+	6804464.bat+	batch		47743932K dn087 0 47743932K 5860260K dn087 0 5860260K 897 dn087 0 897 15-09:53:+ dn087 0 15-09:53:+ 1 28	19:14:29	COMPLETED	00:00:00	0 0	0	0	90Gn	0	1277382.72M dn087 0 1277382.72M 682110.99M dn087 0 682110.99M	cpu=28,me+ cpu=15-09:53:+ cpu=15-09:53:+ cpu=dn087,energy=+ cpu=0,fs/disk=0,m+ cpu=15-09:53:+ cpu=dn087,energy=+ cpu=0,fs/disk=0,m+ cpu=15-09:53:+ energy=0,fs/di+ energy=dn087,fs/di+ fs/disk=0 energy=0,fs/di+ energy=0,fs/di+
4863794_170+	6804464.ext+	extern		153248K dn087 0 153248K 212K dn087 0 212K 0 dn087 0 0 00:00:00 dn087 0 00:00:00 1 28	19:14:29	COMPLETED	00:00:00	2.40G 0	0	0	90Gn	0	0.00M dn087 0 0.00M 0 dn087 0 0	billing=5+ cpu=00:00:00,+ cpu=00:00:00,+ cpu=dn087,energy=+ cpu=0,fs/disk=0,m+ cpu=00:00:00,+ cpu=dn087,energy=+ cpu=0,fs/disk=0,m+ cpu=00:00:00,+ energy=0,fs/di+ energy=dn087,fs/di+ fs/disk=0 energy=0,fs/di+ energy=0,fs/di+
4863794_171	4863794	run-blast+	compute	28	1-21:25:23	COMPLETED	00:00:00	Unknown	Unknown	Unknown	90Gn	0	billing=5+	billing=5+
4863794_171+	4863794.bat+	batch		61323380K dn234 0 61323380K 22310315K dn234 0 22310315K 1481 dn234 0 1481 40-15:27:+ dn234 0 40-15:27:+ 1 28	1-21:25:23	COMPLETED	00:00:00	0 0	0	0	90Gn	0	10344099.64M dn234 0 10344099.64M 9752903.42M dn234 0 9752903.42M	cpu=28,me+ cpu=40-15:27:+ cpu=40-15:27:+ cpu=dn234,energy=+ cpu=0,fs/disk=0,m+ cpu=40-15:27:+ cpu=dn234,energy=+ cpu=0,fs/disk=0,m+ cpu=40-15:27:+ energy=0,fs/di+ energy=dn234,fs/di+ fs/disk=0 energy=0,fs/di+ energy=0,fs/di+
4863794_171+	4863794.ext+	extern		153248K dn234 0 153248K 212K dn234 0 212K 0 dn234 0 0 00:00:00 dn234 0 00:00:00 1 28	1-21:25:23	COMPLETED	00:00:00	2.40G 0	0	0	90Gn	0	0.00M dn234 0 0.00M 0 dn234 0 0	billing=5+ cpu=00:00:00,+ cpu=00:00:00,+ cpu=dn234,energy=+ cpu=0,fs/disk=0,m+ cpu=00:00:00,+ cpu=dn234,energy=+ cpu=0,fs/disk=0,m+ cpu=00:00:00,+ energy=0,fs/di+ energy=dn234,fs/di+ fs/disk=0 energy=0,fs/di+ energy=0,fs/di+

## Sheet: algaGPT-sacct-l-j
JobID	JobIDRaw	MaxVMSize	MaxVMSizeNode	AveVMSize	MaxRSS	MaxRSSNode	AveRSS	MaxPages	MaxPagesNode	AvePages	MinCPU	MinCPUNode	AveCPU	NTasks	AllocCPUS	Elapsed	State	ExitCode	AveCPUFreq	ReqMem	MaxDiskRead	MaxDiskReadNode	AveDiskRead	MaxDiskWrite	MaxDiskWriteNode	AveDiskWrite	ReqTRES	AllocTRES	TRESUsageInAve	TRESUsageInMax	TRESUsageInMaxNode	TRESUsageInMaxTask	TRESUsageInMin	TRESUsageInMinNode	TRESUsageInMinTask	TRESUsageInTot	TRESUsageOutMax	TRESUsageOutMaxNode	TRESUsageOutMaxTask	TRESUsageOutAve	TRESUsageOutTot
------------	------------	----------	--------------	----------	----------	----------	----------	--------	------------	----------	----------	----------	----------	--------	----------	----------	----------	--------	----------	----------	------------	---------------	--------------	------------	----------------	--------------	----------	----------	--------------	--------------	------------------	------------------	--------------	------------------	------------------	--------------	---------------	-------------------	-------------------	---------------	---------------
9280022_1.b+	9280023.bat+	12770904K	cn002	12770904K	1450703K	cn002	1450703K	15020	cn002	15020	00:31:12	cn002	00:31:12	1	20	00:32:40	COMPLETED	00:00:00	1.94M	40Gn	1119.29M	cn002	1119.29M	15.53M	cn002	15.53M		cpu=20,gr+	cpu=00:31:12,+	cpu=00:31:12,+	cpu=cn002,energy=+	cpu=0,fs/disk=0,m+	cpu=00:31:12,+	cpu=cn002,energy=+	cpu=0,fs/disk=0,m+	cpu=00:31:12,+	energy=0,fs/di+	energy=cn002,fs/di+	fs/disk=0	energy=0,fs/di+	energy=0,fs/di+
9280022_10.+	9280032.bat+	12689536K	cn266	12689536K	1429363K	cn266	1429363K	15152	cn266	15152	00:09:19	cn266	00:09:19	1	20	00:10:07	COMPLETED	00:00:00	6.92M	40Gn	1110.46M	cn266	1110.46M	3.21M	cn266	3.21M		cpu=20,gr+	cpu=00:09:19,+	cpu=00:09:19,+	cpu=cn266,energy=+	cpu=0,fs/disk=0,m+	cpu=00:09:19,+	cpu=cn266,energy=+	cpu=0,fs/disk=0,m+	cpu=00:09:19,+	energy=0,fs/di+	energy=cn266,fs/di+	fs/disk=0	energy=0,fs/di+	energy=0,fs/di+
9280022_100+	9290806.bat+	12718276K	cn257	12718276K	1432099K	cn257	1432099K	12912	cn257	12912	00:21:28	cn257	00:21:28	1	20	00:22:43	COMPLETED	00:00:00	645K	40Gn	1112.67M	cn257	1112.67M	8.22M	cn257	8.22M		cpu=20,gr+	cpu=00:21:28,+	cpu=00:21:28,+	cpu=cn257,energy=+	cpu=0,fs/disk=0,m+	cpu=00:21:28,+	cpu=cn257,energy=+	cpu=0,fs/disk=0,m+	cpu=00:21:28,+	energy=0,fs/di+	energy=cn257,fs/di+	fs/disk=0	energy=0,fs/di+	energy=0,fs/di+
9280022_101+	9290808.bat+	12704344K	cn254	12704344K	1430505K	cn254	1430505K	14127	cn254	14127	02:02:49	cn254	02:02:49	1	20	02:05:52	COMPLETED	00:00:00	325K	40Gn	1135.95M	cn254	1135.95M	47.86M	cn254	47.86M		cpu=20,gr+	cpu=02:02:49,+	cpu=02:02:49,+	cpu=cn254,energy=+	cpu=0,fs/disk=0,m+	cpu=02:02:49,+	cpu=cn254,energy=+	cpu=0,fs/disk=0,m+	cpu=02:02:49,+	energy=0,fs/di+	energy=cn254,fs/di+	fs/disk=0	energy=0,fs/di+	energy=0,fs/di+
9280022_102+	9290818.bat+	12687964K	cn008	12687964K	1405896K	cn008	1405896K	15022	cn008	15022	00:23:14	cn008	00:23:14	1	20	00:25:17	COMPLETED	00:00:00	1.44M	40Gn	1112.72M	cn008	1112.72M	8.25M	cn008	8.25M		cpu=20,gr+	cpu=00:23:14,+	cpu=00:23:14,+	cpu=cn008,energy=+	cpu=0,fs/disk=0,m+	cpu=00:23:14,+	cpu=cn008,energy=+	cpu=0,fs/disk=0,m+	cpu=00:23:14,+	energy=0,fs/di+	energy=cn008,fs/di+	fs/disk=0	energy=0,fs/di+	energy=0,fs/di+
9280022_103+	9290822.bat+	12742236K	cn013	12742236K	1466178K	cn013	1466178K	1416	cn013	1416	01:07:31	cn013	01:07:31	1	20	01:08:28	COMPLETED	00:00:00	265K	40Gn	1116.91M	cn013	1116.91M	18.34M	cn013	18.34M		cpu=20,gr+	cpu=01:07:31,+	cpu=01:07:31,+	cpu=cn013,energy=+	cpu=0,fs/disk=0,m+	cpu=01:07:31,+	cpu=cn013,energy=+	cpu=0,fs/disk=0,m+	cpu=01:07:31,+	energy=0,fs/di+	energy=cn013,fs/di+	fs/disk=0	energy=0,fs/di+	energy=0,fs/di+
9280022_104+	9290823.bat+	12750428K	cn007	12750428K	1463760K	cn007	1463760K	1325	cn007	1325	02:07:13	cn007	02:07:13	1	20	02:08:43	COMPLETED	00:00:00	462K	40Gn	1129.38M	cn007	1129.38M	40.57M	cn007	40.57M		cpu=20,gr+	cpu=02:07:13,+	cpu=02:07:13,+	cpu=cn007,energy=+	cpu=0,fs/disk=0,m+	cpu=02:07:13,+	cpu=cn007,energy=+	cpu=0,fs/disk=0,m+	cpu=02:07:13,+	energy=0,fs/di+	energy=cn007,fs/di+	fs/disk=0	energy=0,fs/di+	energy=0,fs/di+
9280022_105+	9290824.bat+	12685916K	cn257	12685916K	1394975K	cn257	1394975K	14	cn257	14	00:11:56	cn257	00:11:56	1	20	00:12:24	COMPLETED	00:00:00	1.51M	40Gn	1110.65M	cn257	1110.65M	3.21M	cn257	3.21M		cpu=20,gr+	cpu=00:11:56,+	cpu=00:11:56,+	cpu=cn257,energy=+	cpu=0,fs/disk=0,m+	cpu=00:11:56,+	cpu=cn257,energy=+	cpu=0,fs/disk=0,m+	cpu=00:11:56,+	energy=0,fs/di+	energy=cn257,fs/di+	fs/disk=0	energy=0,fs/di+	energy=0,fs/di+
9280022_106+	9290830.bat+	12712336K	cn257	12712336K	1325165K	cn257	1325165K	0	cn257	0	00:09:58	cn257	00:09:58	1	20	00:11:31	COMPLETED	00:00:00	3.13M	40Gn	1110.26M	cn257	1110.26M	3.02M	cn257	3.02M		cpu=20,gr+	cpu=00:09:58,+	cpu=00:09:58,+	cpu=cn257,energy=+	cpu=0,fs/disk=0,m+	cpu=00:09:58,+	cpu=cn257,energy=+	cpu=0,fs/disk=0,m+	cpu=00:09:58,+	energy=0,fs/di+	energy=cn257,fs/di+	fs/disk=0	energy=0,fs/di+	energy=0,fs/di+
9280022_107+	9290832.bat+	12704348K	cn257	12704348K	1343509K	cn257	1343509K	0	cn257	0	00:11:56	cn257	00:11:56	1	20	00:12:27	COMPLETED	00:00:00	3.11M	40Gn	1110.62M	cn257	1110.62M	3.20M	cn257	3.20M		cpu=20,gr+	cpu=00:11:56,+	cpu=00:11:56,+	cpu=cn257,energy=+	cpu=0,fs/disk=0,m+	cpu=00:11:56,+	cpu=cn257,energy=+	cpu=0,fs/disk=0,m+	cpu=00:11:56,+	energy=0,fs/di+	energy=cn257,fs/di+	fs/disk=0	energy=0,fs/di+	energy=0,fs/di+
9280022_108+	9290836.bat+	12671172K	cn008	12671172K	1390660K	cn008	1390660K	0	cn008	0	00:11:56	cn008	00:11:56	1	20	00:13:02	COMPLETED	00:00:00	2.58M	40Gn	1110.48M	cn008	1110.48M	3.13M	cn008	3.13M		cpu=20,gr+	cpu=00:11:56,+	cpu=00:11:56,+	cpu=cn008,energy=+	cpu=0,fs/disk=0,m+	cpu=00:11:56,+	cpu=cn008,energy=+	cpu=0,fs/disk=0,m+	cpu=00:11:56,+	energy=0,fs/di+	energy=cn008,fs/di+	fs/disk=0	energy=0,fs/di+	energy=0,fs/di+
9280022_109+	9290838.bat+	12729744K	cn257	12729744K	1369255K	cn257	1369255K	185	cn257	185	00:39:46	cn257	00:39:46	1	20	00:40:16	COMPLETED	00:00:00	845K	40Gn	1113.75M	cn257	1113.75M	12.76M	cn257	12.76M		cpu=20,gr+	cpu=00:39:46,+	cpu=00:39:46,+	cpu=cn257,energy=+	cpu=0,fs/disk=0,m+	cpu=00:39:46,+	cpu=cn257,energy=+	cpu=0,fs/disk=0,m+	cpu=00:39:46,+	energy=0,fs/di+	energy=cn257,fs/di+	fs/disk=0	energy=0,fs/di+	energy=0,fs/di+
9280022_11.+	9280033.bat+	12685444K	cn267	12685444K	1337205K	cn267	1337205K	13609	cn267	13609	00:03:22	cn267	00:03:22	1	20	00:04:21	COMPLETED	00:00:00	6.53M	40Gn	1106.71M	cn267	1106.71M	1.34M	cn267	1.34M		cpu=20,gr+	cpu=00:03:22,+	cpu=00:03:22,+	cpu=cn267,energy=+	cpu=0,fs/disk=0,m+	cpu=00:03:22,+	cpu=cn267,energy=+	cpu=0,fs/disk=0,m+	cpu=00:03:22,+	energy=0,fs/di+	energy=cn267,fs/di+	fs/disk=0	energy=0,fs/di+	energy=0,fs/di+
9280022_110+	9290843.bat+	12681612K	cn257	12681612K	1317055K	cn257	1317055K	195	cn257	195	00:49:43	cn257	00:49:43	1	20	00:51:11	COMPLETED	00:00:00	22K	40Gn	1114.61M	cn257	1114.61M	13.19M	cn257	13.19M		cpu=20,gr+	cpu=00:49:43,+	cpu=00:49:43,+	cpu=cn257,energy=+	cpu=0,fs/disk=0,m+	cpu=00:49:43,+	cpu=cn257,energy=+	cpu=0,fs/disk=0,m+	cpu=00:49:43,+	energy=0,fs/di+	energy=cn257,fs/di+	fs/disk=0	energy=0,fs/di+	energy=0,fs/di+
9280022_111+	9290845.bat+	12688988K	cn008	12688988K	1408828K	cn008	1408828K	128	cn008	128	00:33:49	cn008	00:33:49	1	20	00:35:17	COMPLETED	00:00:00	916K	40Gn	1113.35M	cn008	1113.35M	12.56M	cn008	12.56M		cpu=20,gr+	cpu=00:33:49,+	cpu=00:33:49,+	cpu=cn008,energy=+	cpu=0,fs/disk=0,m+	cpu=00:33:49,+	cpu=cn008,energy=+	cpu=0,fs/disk=0,m+	cpu=00:33:49,+	energy=0,fs/di+	energy=cn008,fs/di+	fs/disk=0	energy=0,fs/di+	energy=0,fs/di+
9280022_112+	9290848.bat+	12754524K	cn256	12754524K	1406947K	cn256	1406947K	35821	cn256	35821	00:34:53	cn256	00:34:53	1	20	00:36:45	COMPLETED	00:00:00	1.97M	40Gn	1113.11M	cn256	1113.11M	12.43M	cn256	12.43M		cpu=20,gr+	cpu=00:34:53,+	cpu=00:34:53,+	cpu=cn256,energy=+	cpu=0,fs/disk=0,m+	cpu=00:34:53,+	cpu=cn256,energy=+	cpu=0,fs/disk=0,m+	cpu=00:34:53,+	energy=0,fs/di+	energy=cn256,fs/di+	fs/disk=0	energy=0,fs/di+	energy=0,fs/di+
9280022_113+	9290857.bat+	12688988K	cn003	12688988K	1400642K	cn003	1400642K	16516	cn003	16516	00:33:02	cn003	00:33:02	1	20	00:34:19	COMPLETED	00:00:00	1.20M	40Gn	1112.77M	cn003	1112.77M	12.26M	cn003	12.26M		cpu=20,gr+	cpu=00:33:02,+	cpu=00:33:02,+	cpu=cn003,energy=+	cpu=0,fs/disk=0,m+	cpu=00:33:02,+	cpu=cn003,energy=+	cpu=0,fs/disk=0,m+	cpu=00:33:02,+	energy=0,fs/di+	energy=cn003,fs/di+	fs/disk=0	energy=0,fs/di+	energy=0,fs/di+
9280022_114+	9290886.bat+	12728716K	cn257	12728716K	1385387K	cn257	1385387K	2644	cn257	2644	00:31:50	cn257	00:31:50	1	20	00:33:45	COMPLETED	00:00:00	2.03M	40Gn	1111.82M	cn257	1111.82M	11.79M	cn257	11.79M		cpu=20,gr+	cpu=00:31:50,+	cpu=00:31:50,+	cpu=cn257,energy=+	cpu=0,fs/disk=0,m+	cpu=00:31:50,+	cpu=cn257,energy=+	cpu=0,fs/disk=0,m+	cpu=00:31:50,+	energy=0,fs/di+	energy=cn257,fs/di+	fs/disk=0	energy=0,fs/di+	energy=0,fs/di+
9280022_115+	9290889.bat+	12691856K	cn013	12691856K	1416510K	cn013	1416510K	11955	cn013	11955	01:50:47	cn013	01:50:47	1	20	01:52:40	COMPLETED	00:00:00	216K	40Gn	1132.90M	cn013	1132.90M	46.32M	cn013	46.32M		cpu=20,gr+	cpu=01:50:47,+	cpu=01:50:47,+	cpu=cn013,energy=+	cpu=0,fs/disk=0,m+	cpu=01:50:47,+	cpu=cn013,energy=+	cpu=0,fs/disk=0,m+	cpu=01:50:47,+	energy=0,fs/di+	energy=cn013,fs/di+	fs/disk=0	energy=0,fs/di+	energy=0,fs/di+
9280022_116+	9290892.bat+	12761488K	cn008	12761488K	1441724K	cn008	1441724K	1425	cn008	1425	00:33:49	cn008	00:33:49	1	20	00:34:10	COMPLETED	00:00:00	2.06M	40Gn	1117.08M	cn008	1117.08M	14.42M	cn008	14.42M		cpu=20,gr+	cpu=00:33:49,+	cpu=00:33:49,+	cpu=cn008,energy=+	cpu=0,fs/disk=0,m+	cpu=00:33:49,+	cpu=cn008,energy=+	cpu=0,fs/disk=0,m+	cpu=00:33:49,+	energy=0,fs/di+	energy=cn008,fs/di+	fs/disk=0	energy=0,fs/di+	energy=0,fs/di+
9280022_117+	9290895.bat+	12689804K	cn256	12689804K	1408391K	cn256	1408391K	2692	cn256	2692	01:57:11	cn256	01:57:11	1	20	01:59:13	COMPLETED	00:00:00	382K	40Gn	1127.29M	cn256	1127.29M	39.52M	cn256	39.52M		cpu=20,gr+	cpu=01:57:11,+	cpu=01:57:11,+	cpu=cn256,energy=+	cpu=0,fs/disk=0,m+	cpu=01:57:11,+	cpu=cn256,energy=+	cpu=0,fs/disk=0,m+	cpu=01:57:11,+	energy=0,fs/di+	energy=cn256,fs/di+	fs/disk=0	energy=0,fs/di+	energy=0,fs/di+
9280022_118+	9290900.bat+	12744284K	cn257	12744284K	1433320K	cn257	1433320K	505	cn257	505	01:25:29	cn257	01:25:29	1	20	01:26:33	COMPLETED	00:00:00	269K	40Gn	1119.25M	cn257	1119.25M	27.50M	cn257	27.50M		cpu=20,gr+	cpu=01:25:29,+	cpu=01:25:29,+	cpu=cn257,energy=+	cpu=0,fs/disk=0,m+	cpu=01:25:29,+	cpu=cn257,energy=+	cpu=0,fs/disk=0,m+	cpu=01:25:29,+	energy=0,fs/di+	energy=cn257,fs/di+	fs/disk=0	energy=0,fs/di+	energy=0,fs/di+
9280022_119+	9290906.bat+	12687964K	cn258	12687964K	1402043K	cn258	1402043K	15024	cn258	15024	00:23:19	cn258	00:23:19	1	20	00:25:29	COMPLETED	00:00:00	3.00M	40Gn	1116.89M	cn258	1116.89M	10.33M	cn258	10.33M		cpu=20,gr+	cpu=00:23:19,+	cpu=00:23:19,+	cpu=cn258,energy=+	cpu=0,fs/disk=0,m+	cpu=00:23:19,+	cpu=cn258,energy=+	cpu=0,fs/disk=0,m+	cpu=00:23:19,+	energy=0,fs/di+	energy=cn258,fs/di+	fs/disk=0	energy=0,fs/di+	energy=0,fs/di+
9280022_12.+	9280034.bat+	12744832K	cn267	12744832K	1406455K	cn267	1406455K	13633	cn267	13633	01:10:56	cn267	01:10:56	1	20	01:12:18	COMPLETED	00:00:00	118K	40Gn	1124.46M	cn267	1124.46M	30.20M	cn267	30.20M		cpu=20,gr+	cpu=01:10:56,+	cpu=01:10:56,+	cpu=cn267,energy=+	cpu=0,fs/disk=0,m+	cpu=01:10:56,+	cpu=cn267,energy=+	cpu=0,fs/disk=0,m+	cpu=01:10:56,+	energy=0,fs/di+	energy=cn267,fs/di+	fs/disk=0	energy=0,fs/di+	energy=0,fs/di+
9280022_120+	9290915.bat+	12715608K	cn002	12715608K	1427415K	cn002	1427415K	16240	cn002	16240	04:09:50	cn002	04:09:50	1	20	04:13:16	COMPLETED	00:00:00	239K	40Gn	1145.38M	cn002	1145.38M	80.53M	cn002	80.53M		cpu=20,gr+	cpu=04:09:50,+	cpu=04:09:50,+	cpu=cn002,energy=+	cpu=0,fs/disk=0,m+	cpu=04:09:50,+	cpu=cn002,energy=+	cpu=0,fs/disk=0,m+	cpu=04:09:50,+	energy=0,fs/di+	energy=cn002,fs/di+	fs/disk=0	energy=0,fs/di+	energy=0,fs/di+
9280022_121+	9290918.bat+	12703320K	cn003	12703320K	1422538K	cn003	1422538K	29550	cn003	29550	02:13:09	cn003	02:13:09	1	20	02:16:06	COMPLETED	00:00:00	352K	40Gn	1136.49M	cn003	1136.49M	54.88M	cn003	54.88M		cpu=20,gr+	cpu=02:13:09,+	cpu=02:13:09,+	cpu=cn003,energy=+	cpu=0,fs/disk=0,m+	cpu=02:13:09,+	cpu=cn003,energy=+	cpu=0,fs/disk=0,m+	cpu=02:13:09,+	energy=0,fs/di+	energy=cn003,fs/di+	fs/disk=0	energy=0,fs/di+	energy=0,fs/di+
9280022_122+	9290922.bat+	12690012K	cn257	12690012K	1346213K	cn257	1346213K	2687	cn257	2687	00:13:55	cn257	00:13:55	1	20	00:14:43	COMPLETED	00:00:00	4.37M	40Gn	1109.17M	cn257	1109.17M	2.47M	cn257	2.47M		cpu=20,gr+	cpu=00:13:55,+	cpu=00:13:55,+	cpu=cn257,energy=+	cpu=0,fs/disk=0,m+	cpu=00:13:55,+	cpu=cn257,energy=+	cpu=0,fs/disk=0,m+	cpu=00:13:55,+	energy=0,fs/di+	energy=cn257,fs/di+	fs/disk=0	energy=0,fs/di+	energy=0,fs/di+
9280022_123+	9290923.bat+	12750428K	cn254	12750428K	1443773K	cn254	1443773K	12756	cn254	12756	00:13:29	cn254	00:13:29	1	20	00:15:40	COMPLETED	00:00:00	1.66M	40Gn	1108.97M	cn254	1108.97M	2.38M	cn254	2.38M		cpu=20,gr+	cpu=00:13:29,+	cpu=00:13:29,+	cpu=cn254,energy=+	cpu=0,fs/disk=0,m+	cpu=00:13:29,+	cpu=cn254,energy=+	cpu=0,fs/disk=0,m+	cpu=00:13:29,+	energy=0,fs/di+	energy=cn254,fs/di+	fs/disk=0	energy=0,fs/di+	energy=0,fs/di+
9280022_124+	9290928.bat+	12667072K	cn253	12667072K	1393072K	cn253	1393072K	12051	cn253	12051	00:11:19	cn253	00:11:19	1	20	00:13:15	COMPLETED	00:00:00	5.40M	40Gn	1110.45M	cn253	1110.45M	3.12M	cn253	3.12M		cpu=20,gr+	cpu=00:11:19,+	cpu=00:11:19,+	cpu=cn253,energy=+	cpu=0,fs/disk=0,m+	cpu=00:11:19,+	cpu=cn253,energy=+	cpu=0,fs/disk=0,m+	cpu=00:11:19,+	energy=0,fs/di+	energy=cn253,fs/di+	fs/disk=0	energy=0,fs/di+	energy=0,fs/di+
9280022_125+	9290938.bat+	12697180K	cn257	12697180K	1358133K	cn257	1358133K	424	cn257	424	01:39:26	cn257	01:39:26	1	20	01:40:51	COMPLETED	00:00:00	330K	40Gn	1122.27M	cn257	1122.27M	29.02M	cn257	29.02M		cpu=20,gr+	cpu=01:39:26,+	cpu=01:39:26,+	cpu=cn257,energy=+	cpu=0,fs/disk=0,m+	cpu=01:39:26,+	cpu=cn257,energy=+	cpu=0,fs/disk=0,m+	cpu=01:39:26,+	energy=0,fs/di+	energy=cn257,fs/di+	fs/disk=0	energy=0,fs/di+	energy=0,fs/di+
9280022_126+	9290939.bat+	12687964K	cn003	12687964K	1263356K	cn003	1263356K	10370	cn003	10370	00:21:06	cn003	00:21:06	1	20	00:23:05	COMPLETED	00:00:00	2.18M	40Gn	1111.77M	cn003	1111.77M	3.77M	cn003	3.77M		cpu=20,gr+	cpu=00:21:06,+	cpu=00:21:06,+	cpu=cn003,energy=+	cpu=0,fs/disk=0,m+	cpu=00:21:06,+	cpu=cn003,energy=+	cpu=0,fs/disk=0,m+	cpu=00:21:06,+	energy=0,fs/di+	energy=cn003,fs/di+	fs/disk=0	energy=0,fs/di+	energy=0,fs/di+
9280022_127+	9290940.bat+	12691036K	cn254	12691036K	1417225K	cn254	1417225K	0	cn254	0	00:25:52	cn254	00:25:52	1	20	00:27:13	COMPLETED	00:00:00	166K	40Gn	1112.85M	cn254	1112.85M	8.31M	cn254	8.31M		cpu=20,gr+	cpu=00:25:52,+	cpu=00:25:52,+	cpu=cn254,energy=+	cpu=0,fs/disk=0,m+	cpu=00:25:52,+	cpu=cn254,energy=+	cpu=0,fs/disk=0,m+	cpu=00:25:52,+	energy=0,fs/di+	energy=cn254,fs/di+	fs/disk=0	energy=0,fs/di+	energy=0,fs/di+
9280022_128+	9290942.bat+	12739164K	cn001	12739164K	1448716K	cn001	1448716K	19210	cn001	19210	03:21:54	cn001	03:21:54	1	20	03:24:33	COMPLETED	00:00:00	147K	40Gn	1137.65M	cn001	1137.65M	64.69M	cn001	64.69M		cpu=20,gr+	cpu=03:21:54,+	cpu=03:21:54,+	cpu=cn001,energy=+	cpu=0,fs/disk=0,m+	cpu=03:21:54,+	cpu=cn001,energy=+	cpu=0,fs/disk=0,m+	cpu=03:21:54,+	energy=0,fs/di+	energy=cn001,fs/di+	fs/disk=0	energy=0,fs/di+	energy=0,fs/di+
9280022_129+	9290943.bat+	12764760K	cn253	12764760K	1490936K	cn253	1490936K	3783	cn253	3783	04:06:25	cn253	04:06:25	1	20	04:09:54	COMPLETED	00:00:00	127K	40Gn	1154.43M	cn253	1154.43M	89.05M	cn253	89.05M		cpu=20,gr+	cpu=04:06:25,+	cpu=04:06:25,+	cpu=cn253,energy=+	cpu=0,fs/disk=0,m+	cpu=04:06:25,+	cpu=cn253,energy=+	cpu=0,fs/disk=0,m+	cpu=04:06:25,+	energy=0,fs/di+	energy=cn253,fs/di+	fs/disk=0	energy=0,fs/di+	energy=0,fs/di+
9280022_13.+	9280036.bat+	12725852K	cn256	12725852K	1444668K	cn256	1444668K	1526	cn256	1526	01:29:30	cn256	01:29:30	1	20	01:31:45	COMPLETED	00:00:00	392K	40Gn	1125.79M	cn256	1125.79M	34.77M	cn256	34.77M		cpu=20,gr+	cpu=01:29:30,+	cpu=01:29:30,+	cpu=cn256,energy=+	cpu=0,fs/disk=0,m+	cpu=01:29:30,+	cpu=cn256,energy=+	cpu=0,fs/disk=0,m+	cpu=01:29:30,+	energy=0,fs/di+	energy=cn256,fs/di+	fs/disk=0	energy=0,fs/di+	energy=0,fs/di+
9280022_130+	9290946.bat+	12713560K	cn005	12713560K	1424462K	cn005	1424462K	72709	cn005	72709	04:01:33	cn005	04:01:33	1	20	04:09:14	COMPLETED	00:00:00	165K	40Gn	1149.60M	cn005	1149.60M	82.65M	cn005	82.65M		cpu=20,gr+	cpu=04:01:33,+	cpu=04:01:33,+	cpu=cn005,energy=+	cpu=0,fs/disk=0,m+	cpu=04:01:33,+	cpu=cn005,energy=+	cpu=0,fs/disk=0,m+	cpu=04:01:33,+	energy=0,fs/di+	energy=cn005,fs/di+	fs/disk=0	energy=0,fs/di+	energy=0,fs/di+
9280022_131+	9290951.bat+	12720732K	cn003	12720732K	1393444K	cn003	1393444K	12530	cn003	12530	00:25:06	cn003	00:25:06	1	20	00:27:05	COMPLETED	00:00:00	325K	40Gn	1114.85M	cn003	1114.85M	9.31M	cn003	9.31M		cpu=20,gr+	cpu=00:25:06,+	cpu=00:25:06,+	cpu=cn003,energy=+	cpu=0,fs/disk=0,m+	cpu=00:25:06,+	cpu=cn003,energy=+	cpu=0,fs/disk=0,m+	cpu=00:25:06,+	energy=0,fs/di+	energy=cn003,fs/di+	fs/disk=0	energy=0,fs/di+	energy=0,fs/di+
9280022_132+	9290957.bat+	12758620K	cn254	12758620K	1484797K	cn254	1484797K	3317	cn254	3317	03:20:38	cn254	03:20:38	1	20	03:22:18	COMPLETED	00:00:00	124K	40Gn	1152.28M	cn254	1152.28M	76.00M	cn254	76.00M		cpu=20,gr+	cpu=03:20:38,+	cpu=03:20:38,+	cpu=cn254,energy=+	cpu=0,fs/disk=0,m+	cpu=03:20:38,+	cpu=cn254,energy=+	cpu=0,fs/disk=0,m+	cpu=03:20:38,+	energy=0,fs/di+	energy=cn254,fs/di+	fs/disk=0	energy=0,fs/di+	energy=0,fs/di+
9280022_133+	9290967.bat+	12688988K	cn257	12688988K	1360203K	cn257	1360203K	4900	cn257	4900	00:11:55	cn257	00:11:55	1	20	00:13:11	COMPLETED	00:00:00	4.72M	40Gn	1110.76M	cn257	1110.76M	3.27M	cn257	3.27M		cpu=20,gr+	cpu=00:11:55,+	cpu=00:11:55,+	cpu=cn257,energy=+	cpu=0,fs/disk=0,m+	cpu=00:11:55,+	cpu=cn257,energy=+	cpu=0,fs/disk=0,m+	cpu=00:11:55,+	energy=0,fs/di+	energy=cn257,fs/di+	fs/disk=0	energy=0,fs/di+	energy=0,fs/di+
9280022_134+	9290972.bat+	12697180K	cn003	12697180K	1406556K	cn003	1406556K	19171	cn003	19171	01:10:22	cn003	01:10:22	1	20	01:12:17	COMPLETED	00:00:00	213K	40Gn	1124.79M	cn003	1124.79M	26.28M	cn003	26.28M		cpu=20,gr+	cpu=01:10:22,+	cpu=01:10:22,+	cpu=cn003,energy=+	cpu=0,fs/disk=0,m+	cpu=01:10:22,+	cpu=cn003,energy=+	cpu=0,fs/disk=0,m+	cpu=01:10:22,+	energy=0,fs/di+	energy=cn003,fs/di+	fs/disk=0	energy=0,fs/di+	energy=0,fs/di+
9280022_135+	9290976.bat+	12690008K	cn007	12690008K	1403608K	cn007	1403608K	12333	cn007	12333	00:43:13	cn007	00:43:13	1	20	00:45:15	COMPLETED	00:00:00	840K	40Gn	1116.08M	cn007	1116.08M	13.92M	cn007	13.92M		cpu=20,gr+	cpu=00:43:13,+	cpu=00:43:13,+	cpu=cn007,energy=+	cpu=0,fs/disk=0,m+	cpu=00:43:13,+	cpu=cn007,energy=+	cpu=0,fs/disk=0,m+	cpu=00:43:13,+	energy=0,fs/di+	energy=cn007,fs/di+	fs/disk=0	energy=0,fs/di+	energy=0,fs/di+
9280022_136+	9290977.bat+	12762712K	cn257	12762712K	1462549K	cn257	1462549K	2476	cn257	2476	04:38:19	cn257	04:38:19	1	20	04:41:23	COMPLETED	00:00:00	56K	40Gn	1145.05M	cn257	1145.05M	84.36M	cn257	84.36M		cpu=20,gr+	cpu=04:38:19,+	cpu=04:38:19,+	cpu=cn257,energy=+	cpu=0,fs/disk=0,m+	cpu=04:38:19,+	cpu=cn257,energy=+	cpu=0,fs/disk=0,m+	cpu=04:38:19,+	energy=0,fs/di+	energy=cn257,fs/di+	fs/disk=0	energy=0,fs/di+	energy=0,fs/di+
9280022_137+	9290986.bat+	12705168K	cn256	12705168K	1423215K	cn256	1423215K	40241	cn256	40241	03:31:54	cn256	03:31:54	1	20	03:35:17	COMPLETED	00:00:00	188K	40Gn	1147.48M	cn256	1147.48M	77.59M	cn256	77.59M		cpu=20,gr+	cpu=03:31:54,+	cpu=03:31:54,+	cpu=cn256,energy=+	cpu=0,fs/disk=0,m+	cpu=03:31:54,+	cpu=cn256,energy=+	cpu=0,fs/disk=0,m+	cpu=03:31:54,+	energy=0,fs/di+	energy=cn256,fs/di+	fs/disk=0	energy=0,fs/di+	energy=0,fs/di+
9280022_138+	9290993.bat+	12718684K	cn002	12718684K	1427602K	cn002	1427602K	9350	cn002	9350	00:25:25	cn002	00:25:25	1	20	00:26:23	COMPLETED	00:00:00	117K	40Gn	1110.54M	cn002	1110.54M	3.16M	cn002	3.16M		cpu=20,gr+	cpu=00:25:25,+	cpu=00:25:25,+	cpu=cn002,energy=+	cpu=0,fs/disk=0,m+	cpu=00:25:25,+	cpu=cn002,energy=+	cpu=0,fs/disk=0,m+	cpu=00:25:25,+	energy=0,fs/di+	energy=cn002,fs/di+	fs/disk=0	energy=0,fs/di+	energy=0,fs/di+
9280022_139+	9291002.bat+	12737116K	cn257	12737116K	1390908K	cn257	1390908K	2642	cn257	2642	00:25:51	cn257	00:25:51	1	20	00:26:43	COMPLETED	00:00:00	79K	40Gn	1110.71M	cn257	1110.71M	3.24M	cn257	3.24M		cpu=20,gr+	cpu=00:25:51,+	cpu=00:25:51,+	cpu=cn257,energy=+	cpu=0,fs/disk=0,m+	cpu=00:25:51,+	cpu=cn257,energy=+	cpu=0,fs/disk=0,m+	cpu=00:25:51,+	energy=0,fs/di+	energy=cn257,fs/di+	fs/disk=0	energy=0,fs/di+	energy=0,fs/di+
9280022_14.+	9280037.bat+	12686940K	cn003	12686940K	1397314K	cn003	1397314K	5135	cn003	5135	00:17:30	cn003	00:17:30	1	20	00:19:38	COMPLETED	00:00:00	1.05M	40Gn	1113.72M	cn003	1113.72M	8.74M	cn003	8.74M		cpu=20,gr+	cpu=00:17:30,+	cpu=00:17:30,+	cpu=cn003,energy=+	cpu=0,fs/disk=0,m+	cpu=00:17:30,+	cpu=cn003,energy=+	cpu=0,fs/disk=0,m+	cpu=00:17:30,+	energy=0,fs/di+	energy=cn003,fs/di+	fs/disk=0	energy=0,fs/di+	energy=0,fs/di+
9280022_140+	9291003.bat+	12737120K	cn007	12737120K	1449937K	cn007	1449937K	792	cn007	792	00:23:52	cn007	00:23:52	1	20	00:25:35	COMPLETED	00:00:00	1.81M	40Gn	1110.50M	cn007	1110.50M	3.14M	cn007	3.14M		cpu=20,gr+	cpu=00:23:52,+	cpu=00:23:52,+	cpu=cn007,energy=+	cpu=0,fs/disk=0,m+	cpu=00:23:52,+	cpu=cn007,energy=+	cpu=0,fs/disk=0,m+	cpu=00:23:52,+	energy=0,fs/di+	energy=cn007,fs/di+	fs/disk=0	energy=0,fs/di+	energy=0,fs/di+
9280022_141+	9291007.bat+	12692056K	cn002	12692056K	1403883K	cn002	1403883K	2479	cn002	2479	01:15:23	cn002	01:15:23	1	20	01:16:53	COMPLETED	00:00:00	799K	40Gn	1114.40M	cn002	1114.40M	17.08M	cn002	17.08M		cpu=20,gr+	cpu=01:15:23,+	cpu=01:15:23,+	cpu=cn002,energy=+	cpu=0,fs/disk=0,m+	cpu=01:15:23,+	cpu=cn002,energy=+	cpu=0,fs/disk=0,m+	cpu=01:15:23,+	energy=0,fs/di+	energy=cn002,fs/di+	fs/disk=0	energy=0,fs/di+	energy=0,fs/di+
9280022_142+	9291008.bat+	12739160K	cn003	12739160K	1441873K	cn003	1441873K	16446	cn003	16446	00:44:55	cn003	00:44:55	1	20	00:47:35	COMPLETED	00:00:00	1.53M	40Gn	1115.11M	cn003	1115.11M	13.44M	cn003	13.44M		cpu=20,gr+	cpu=00:44:55,+	cpu=00:44:55,+	cpu=cn003,energy=+	cpu=0,fs/disk=0,m+	cpu=00:44:55,+	cpu=cn003,energy=+	cpu=0,fs/disk=0,m+	cpu=00:44:55,+	energy=0,fs/di+	energy=cn003,fs/di+	fs/disk=0	energy=0,fs/di+	energy=0,fs/di+
9280022_143+	9291012.bat+	12740184K	cn003	12740184K	1373721K	cn003	1373721K	4353	cn003	4353	00:45:22	cn003	00:45:22	1	20	00:47:10	COMPLETED	00:00:00	607K	40Gn	1115.30M	cn003	1115.30M	13.53M	cn003	13.53M		cpu=20,gr+	cpu=00:45:22,+	cpu=00:45:22,+	cpu=cn003,energy=+	cpu=0,fs/disk=0,m+	cpu=00:45:22,+	cpu=cn003,energy=+	cpu=0,fs/disk=0,m+	cpu=00:45:22,+	energy=0,fs/di+	energy=cn003,fs/di+	fs/disk=0	energy=0,fs/di+	energy=0,fs/di+
9280022_144+	9291016.bat+	12693084K	cn007	12693084K	1413744K	cn007	1413744K	526	cn007	526	00:45:45	cn007	00:45:45	1	20	00:46:23	COMPLETED	00:00:00	121K	40Gn	1115.11M	cn007	1115.11M	13.44M	cn007	13.44M		cpu=20,gr+	cpu=00:45:45,+	cpu=00:45:45,+	cpu=cn007,energy=+	cpu=0,fs/disk=0,m+	cpu=00:45:45,+	cpu=cn007,energy=+	cpu=0,fs/disk=0,m+	cpu=00:45:45,+	energy=0,fs/di+	energy=cn007,fs/di+	fs/disk=0	energy=0,fs/di+	energy=0,fs/di+
9280022_145+	9291017.bat+	12696156K	cn257	12696156K	1373353K	cn257	1373353K	1765	cn257	1765	01:45:21	cn257	01:45:21	1	20	01:47:27	COMPLETED	00:00:00	525K	40Gn	1114.55M	cn257	1114.55M	25.16M	cn257	25.16M		cpu=20,gr+	cpu=01:45:21,+	cpu=01:45:21,+	cpu=cn257,energy=+	cpu=0,fs/disk=0,m+	cpu=01:45:21,+	cpu=cn257,energy=+	cpu=0,fs/disk=0,m+	cpu=01:45:21,+	energy=0,fs/di+	energy=cn257,fs/di+	fs/disk=0	energy=0,fs/di+	energy=0,fs/di+
9280022_146+	9291036.bat+	12694924K	cn003	12694924K	1397304K	cn003	1397304K	34499	cn003	34499	02:56:43	cn003	02:56:43	1	20	03:00:52	COMPLETED	00:00:00	286K	40Gn	1132.84M	cn003	1132.84M	54.29M	cn003	54.29M		cpu=20,gr+	cpu=02:56:43,+	cpu=02:56:43,+	cpu=cn003,energy=+	cpu=0,fs/disk=0,m+	cpu=02:56:43,+	cpu=cn003,energy=+	cpu=0,fs/disk=0,m+	cpu=02:56:43,+	energy=0,fs/di+	energy=cn003,fs/di+	fs/disk=0	energy=0,fs/di+	energy=0,fs/di+
9280022_147+	9291037.bat+	208600K	cn003	208600K	1379K	cn003	1379K	0	cn003	0	00:00:00	cn003	00:00:00	1	20	00:01:43	COMPLETED	00:00:00	2.25G	40Gn	0	cn003	0	0	cn003	0		cpu=20,gr+	cpu=00:00:00,+	cpu=00:00:00,+	cpu=cn003,energy=+	cpu=0,fs/disk=0,m+	cpu=00:00:00,+	cpu=cn003,energy=+	cpu=0,fs/disk=0,m+	cpu=00:00:00,+	energy=0,fs/di+	energy=cn003,fs/di+	fs/disk=0	energy=0,fs/di+	energy=0,fs/di+
9280022_148+	9291039.bat+	208600K	cn003	208600K	1379K	cn003	1379K	0	cn003	0	00:00:00	cn003	00:00:00	1	20	00:00:52	COMPLETED	00:00:00	2.25G	40Gn	0	cn003	0	0	cn003	0		cpu=20,gr+	cpu=00:00:00,+	cpu=00:00:00,+	cpu=cn003,energy=+	cpu=0,fs/disk=0,m+	cpu=00:00:00,+	cpu=cn003,energy=+	cpu=0,fs/disk=0,m+	cpu=00:00:00,+	energy=0,fs/di+	energy=cn003,fs/di+	fs/disk=0	energy=0,fs/di+	energy=0,fs/di+
9280022_149+	9291040.bat+	12750424K	cn003	12750424K	1453002K	cn003	1453002K	18047	cn003	18047	02:15:52	cn003	02:15:52	1	20	02:19:49	COMPLETED	00:00:00	341K	40Gn	1132.71M	cn003	1132.71M	50.23M	cn003	50.23M		cpu=20,gr+	cpu=02:15:52,+	cpu=02:15:52,+	cpu=cn003,energy=+	cpu=0,fs/disk=0,m+	cpu=02:15:52,+	cpu=cn003,energy=+	cpu=0,fs/disk=0,m+	cpu=02:15:52,+	energy=0,fs/di+	energy=cn003,fs/di+	fs/disk=0	energy=0,fs/di+	energy=0,fs/di+
9280022_15.+	9280039.bat+	12763264K	cn267	12763264K	1359885K	cn267	1359885K	339	cn267	339	01:15:35	cn267	01:15:35	1	20	01:17:17	COMPLETED	00:00:00	766K	40Gn	1131.08M	cn267	1131.08M	37.50M	cn267	37.50M		cpu=20,gr+	cpu=01:15:35,+	cpu=01:15:35,+	cpu=cn267,energy=+	cpu=0,fs/disk=0,m+	cpu=01:15:35,+	cpu=cn267,energy=+	cpu=0,fs/disk=0,m+	cpu=01:15:35,+	energy=0,fs/di+	energy=cn267,fs/di+	fs/disk=0	energy=0,fs/di+	energy=0,fs/di+
9280022_150+	9291041.bat+	12692060K	cn007	12692060K	1405456K	cn007	1405456K	1731	cn007	1731	00:57:41	cn007	00:57:41	1	20	00:59:28	COMPLETED	00:00:00	384K	40Gn	1127.39M	cn007	1127.39M	31.57M	cn007	31.57M		cpu=20,gr+	cpu=00:57:41,+	cpu=00:57:41,+	cpu=cn007,energy=+	cpu=0,fs/disk=0,m+	cpu=00:57:41,+	cpu=cn007,energy=+	cpu=0,fs/disk=0,m+	cpu=00:57:41,+	energy=0,fs/di+	energy=cn007,fs/di+	fs/disk=0	energy=0,fs/di+	energy=0,fs/di+
9280022_151+	9291045.bat+	12724824K	cn002	12724824K	1400631K	cn002	1400631K	9458	cn002	9458	00:53:11	cn002	00:53:11	1	20	00:54:32	COMPLETED	00:00:00	1.05M	40Gn	1124.83M	cn002	1124.83M	26.29M	cn002	26.29M		cpu=20,gr+	cpu=00:53:11,+	cpu=00:53:11,+	cpu=cn002,energy=+	cpu=0,fs/disk=0,m+	cpu=00:53:11,+	cpu=cn002,energy=+	cpu=0,fs/disk=0,m+	cpu=00:53:11,+	energy=0,fs/di+	energy=cn002,fs/di+	fs/disk=0	energy=0,fs/di+	energy=0,fs/di+
9280022_152+	9291051.bat+	12719708K	cn001	12719708K	1430712K	cn001	1430712K	15823	cn001	15823	00:31:15	cn001	00:31:15	1	20	00:33:03	COMPLETED	00:00:00	1.00M	40Gn	1120.06M	cn001	1120.06M	19.91M	cn001	19.91M		cpu=20,gr+	cpu=00:31:15,+	cpu=00:31:15,+	cpu=cn001,energy=+	cpu=0,fs/disk=0,m+	cpu=00:31:15,+	cpu=cn001,energy=+	cpu=0,fs/disk=0,m+	cpu=00:31:15,+	energy=0,fs/di+	energy=cn001,fs/di+	fs/disk=0	energy=0,fs/di+	energy=0,fs/di+
9280022_153+	9291062.bat+	12753500K	cn002	12753500K	1398176K	cn002	1398176K	2343	cn002	2343	02:34:58	cn002	02:34:58	1	20	02:36:09	COMPLETED	00:00:00	199K	40Gn	1136.46M	cn002	1136.46M	52.10M	cn002	52.10M		cpu=20,gr+	cpu=02:34:58,+	cpu=02:34:58,+	cpu=cn002,energy=+	cpu=0,fs/disk=0,m+	cpu=02:34:58,+	cpu=cn002,energy=+	cpu=0,fs/disk=0,m+	cpu=02:34:58,+	energy=0,fs/di+	energy=cn002,fs/di+	fs/disk=0	energy=0,fs/di+	energy=0,fs/di+
9280022_154+	9291063.bat+	12764764K	cn254	12764764K	1490697K	cn254	1490697K	17401	cn254	17401	04:59:24	cn254	04:59:24	1	20	05:03:16	COMPLETED	00:00:00	233K	40Gn	1146.83M	cn254	1146.83M	89.24M	cn254	89.24M		cpu=20,gr+	cpu=04:59:24,+	cpu=04:59:24,+	cpu=cn254,energy=+	cpu=0,fs/disk=0,m+	cpu=04:59:24,+	cpu=cn254,energy=+	cpu=0,fs/disk=0,m+	cpu=04:59:24,+	energy=0,fs/di+	energy=cn254,fs/di+	fs/disk=0	energy=0,fs/di+	energy=0,fs/di+
9280022_155+	9291064.bat+	12716632K	cn007	12716632K	1425112K	cn007	1425112K	7089	cn007	7089	05:15:46	cn007	05:15:46	1	20	05:18:22	COMPLETED	00:00:00	94K	40Gn	1147.76M	cn007	1147.76M	93.70M	cn007	93.70M		cpu=20,gr+	cpu=05:15:46,+	cpu=05:15:46,+	cpu=cn007,energy=+	cpu=0,fs/disk=0,m+	cpu=05:15:46,+	cpu=cn007,energy=+	cpu=0,fs/disk=0,m+	cpu=05:15:46,+	energy=0,fs/di+	energy=cn007,fs/di+	fs/disk=0	energy=0,fs/di+	energy=0,fs/di+
9280022_156+	9291065.bat+	12744280K	cn257	12744280K	1457421K	cn257	1457421K	13054	cn257	13054	01:22:55	cn257	01:22:55	1	20	01:25:25	COMPLETED	00:00:00	467K	40Gn	1130.95M	cn257	1130.95M	37.35M	cn257	37.35M		cpu=20,gr+	cpu=01:22:55,+	cpu=01:22:55,+	cpu=cn257,energy=+	cpu=0,fs/disk=0,m+	cpu=01:22:55,+	cpu=cn257,energy=+	cpu=0,fs/disk=0,m+	cpu=01:22:55,+	energy=0,fs/di+	energy=cn257,fs/di+	fs/disk=0	energy=0,fs/di+	energy=0,fs/di+
9280022_157+	9291067.bat+	12741208K	cn001	12741208K	1456396K	cn001	1456396K	1730	cn001	1730	01:07:29	cn001	01:07:29	1	20	01:08:56	COMPLETED	00:00:00	187K	40Gn	1126.25M	cn001	1126.25M	31.00M	cn001	31.00M		cpu=20,gr+	cpu=01:07:29,+	cpu=01:07:29,+	cpu=cn001,energy=+	cpu=0,fs/disk=0,m+	cpu=01:07:29,+	cpu=cn001,energy=+	cpu=0,fs/disk=0,m+	cpu=01:07:29,+	energy=0,fs/di+	energy=cn001,fs/di+	fs/disk=0	energy=0,fs/di+	energy=0,fs/di+
9280022_158+	9291070.bat+	12696152K	cn002	12696152K	1344679K	cn002	1344679K	1509	cn002	1509	01:45:18	cn002	01:45:18	1	20	01:47:07	COMPLETED	00:00:00	624K	40Gn	1126.90M	cn002	1126.90M	39.32M	cn002	39.32M		cpu=20,gr+	cpu=01:45:18,+	cpu=01:45:18,+	cpu=cn002,energy=+	cpu=0,fs/disk=0,m+	cpu=01:45:18,+	cpu=cn002,energy=+	cpu=0,fs/disk=0,m+	cpu=01:45:18,+	energy=0,fs/di+	energy=cn002,fs/di+	fs/disk=0	energy=0,fs/di+	energy=0,fs/di+
9280022_159+	9291075.bat+	12703320K	cn253	12703320K	1426736K	cn253	1426736K	15199	cn253	15199	02:12:32	cn253	02:12:32	1	20	02:15:41	COMPLETED	00:00:00	121K	40Gn	1132.97M	cn253	1132.97M	50.34M	cn253	50.34M		cpu=20,gr+	cpu=02:12:32,+	cpu=02:12:32,+	cpu=cn253,energy=+	cpu=0,fs/disk=0,m+	cpu=02:12:32,+	cpu=cn253,energy=+	cpu=0,fs/disk=0,m+	cpu=02:12:32,+	energy=0,fs/di+	energy=cn253,fs/di+	fs/disk=0	energy=0,fs/di+	energy=0,fs/di+
9280022_16.+	9280042.bat+	12738688K	cn263	12738688K	1484768K	cn263	1484768K	15014	cn263	15014	00:25:09	cn263	00:25:09	1	20	00:27:02	COMPLETED	00:00:00	418K	40Gn	1119.02M	cn263	1119.02M	15.48M	cn263	15.48M		cpu=20,gr+	cpu=00:25:09,+	cpu=00:25:09,+	cpu=cn263,energy=+	cpu=0,fs/disk=0,m+	cpu=00:25:09,+	cpu=cn263,energy=+	cpu=0,fs/disk=0,m+	cpu=00:25:09,+	energy=0,fs/di+	energy=cn263,fs/di+	fs/disk=0	energy=0,fs/di+	energy=0,fs/di+
9280022_160+	9291076.bat+	12697176K	cn005	12697176K	1414982K	cn005	1414982K	46820	cn005	46820	02:23:43	cn005	02:23:43	1	20	02:29:02	COMPLETED	00:00:00	191K	40Gn	1129.47M	cn005	1129.47M	44.61M	cn005	44.61M		cpu=20,gr+	cpu=02:23:43,+	cpu=02:23:43,+	cpu=cn005,energy=+	cpu=0,fs/disk=0,m+	cpu=02:23:43,+	cpu=cn005,energy=+	cpu=0,fs/disk=0,m+	cpu=02:23:43,+	energy=0,fs/di+	energy=cn005,fs/di+	fs/disk=0	energy=0,fs/di+	energy=0,fs/di+
9280022_161+	9291087.bat+	12769880K	cn256	12769880K	1455188K	cn256	1455188K	35880	cn256	35880	00:26:52	cn256	00:26:52	1	20	00:30:00	COMPLETED	00:00:00	2.51M	40Gn	1119.45M	cn256	1119.45M	15.60M	cn256	15.60M		cpu=20,gr+	cpu=00:26:52,+	cpu=00:26:52,+	cpu=cn256,energy=+	cpu=0,fs/disk=0,m+	cpu=00:26:52,+	cpu=cn256,energy=+	cpu=0,fs/disk=0,m+	cpu=00:26:52,+	energy=0,fs/di+	energy=cn256,fs/di+	fs/disk=0	energy=0,fs/di+	energy=0,fs/di+
9280022_162+	9291095.bat+	12750428K	cn001	12750428K	1467080K	cn001	1467080K	14003	cn001	14003	02:32:18	cn001	02:32:18	1	20	02:34:46	COMPLETED	00:00:00	211K	40Gn	1135.52M	cn001	1135.52M	51.64M	cn001	51.64M		cpu=20,gr+	cpu=02:32:18,+	cpu=02:32:18,+	cpu=cn001,energy=+	cpu=0,fs/disk=0,m+	cpu=02:32:18,+	cpu=cn001,energy=+	cpu=0,fs/disk=0,m+	cpu=02:32:18,+	energy=0,fs/di+	energy=cn001,fs/di+	fs/disk=0	energy=0,fs/di+	energy=0,fs/di+
9280022_163+	9291096.bat+	12711516K	cn003	12711516K	1416466K	cn003	1416466K	41347	cn003	41347	03:57:28	cn003	03:57:28	1	20	04:03:52	COMPLETED	00:00:00	132K	40Gn	1142.42M	cn003	1142.42M	75.07M	cn003	75.07M		cpu=20,gr+	cpu=03:57:28,+	cpu=03:57:28,+	cpu=cn003,energy=+	cpu=0,fs/disk=0,m+	cpu=03:57:28,+	cpu=cn003,energy=+	cpu=0,fs/disk=0,m+	cpu=03:57:28,+	energy=0,fs/di+	energy=cn003,fs/di+	fs/disk=0	energy=0,fs/di+	energy=0,fs/di+
9280022_164+	9291098.bat+	12696156K	cn256	12696156K	1414396K	cn256	1414396K	2250	cn256	2250	01:35:21	cn256	01:35:21	1	20	01:37:30	COMPLETED	00:00:00	378K	40Gn	1121.96M	cn256	1121.96M	28.85M	cn256	28.85M		cpu=20,gr+	cpu=01:35:21,+	cpu=01:35:21,+	cpu=cn256,energy=+	cpu=0,fs/disk=0,m+	cpu=01:35:21,+	cpu=cn256,energy=+	cpu=0,fs/disk=0,m+	cpu=01:35:21,+	energy=0,fs/di+	energy=cn256,fs/di+	fs/disk=0	energy=0,fs/di+	energy=0,fs/di+
9280022_165+	9291103.bat+	12775000K	cn257	12775000K	1452229K	cn257	1452229K	9282	cn257	9282	01:01:10	cn257	01:01:10	1	20	01:02:33	COMPLETED	00:00:00	1.12M	40Gn	1117.55M	cn257	1117.55M	18.66M	cn257	18.66M		cpu=20,gr+	cpu=01:01:10,+	cpu=01:01:10,+	cpu=cn257,energy=+	cpu=0,fs/disk=0,m+	cpu=01:01:10,+	cpu=cn257,energy=+	cpu=0,fs/disk=0,m+	cpu=01:01:10,+	energy=0,fs/di+	energy=cn257,fs/di+	fs/disk=0	energy=0,fs/di+	energy=0,fs/di+
9280022_166+	9291112.bat+	12752476K	cn257	12752476K	1425072K	cn257	1425072K	2718	cn257	2718	02:42:59	cn257	02:42:59	1	20	02:44:16	COMPLETED	00:00:00	410K	40Gn	1130.76M	cn257	1130.76M	53.25M	cn257	53.25M		cpu=20,gr+	cpu=02:42:59,+	cpu=02:42:59,+	cpu=cn257,energy=+	cpu=0,fs/disk=0,m+	cpu=02:42:59,+	cpu=cn257,energy=+	cpu=0,fs/disk=0,m+	cpu=02:42:59,+	energy=0,fs/di+	energy=cn257,fs/di+	fs/disk=0	energy=0,fs/di+	energy=0,fs/di+
9280022_167+	9291118.bat+	12697180K	cn003	12697180K	1396916K	cn003	1396916K	18677	cn003	18677	01:12:15	cn003	01:12:15	1	20	01:14:28	COMPLETED	00:00:00	55K	40Gn	1117.67M	cn003	1117.67M	18.71M	cn003	18.71M		cpu=20,gr+	cpu=01:12:15,+	cpu=01:12:15,+	cpu=cn003,energy=+	cpu=0,fs/disk=0,m+	cpu=01:12:15,+	cpu=cn003,energy=+	cpu=0,fs/disk=0,m+	cpu=01:12:15,+	energy=0,fs/di+	energy=cn003,fs/di+	fs/disk=0	energy=0,fs/di+	energy=0,fs/di+
9280022_168+	9291120.bat+	12738140K	cn002	12738140K	1445645K	cn002	1445645K	9245	cn002	9245	00:31:20	cn002	00:31:20	1	20	00:33:32	COMPLETED	00:00:00	704K	40Gn	1116.01M	cn002	1116.01M	13.89M	cn002	13.89M		cpu=20,gr+	cpu=00:31:20,+	cpu=00:31:20,+	cpu=cn002,energy=+	cpu=0,fs/disk=0,m+	cpu=00:31:20,+	cpu=cn002,energy=+	cpu=0,fs/disk=0,m+	cpu=00:31:20,+	energy=0,fs/di+	energy=cn002,fs/di+	fs/disk=0	energy=0,fs/di+	energy=0,fs/di+
9280022_169+	9291145.bat+	12745308K	cn002	12745308K	1453567K	cn002	1453567K	2696	cn002	2696	01:31:10	cn002	01:31:10	1	20	01:32:16	COMPLETED	00:00:00	598K	40Gn	1145.09M	cn002	1145.09M	52.41M	cn002	52.41M		cpu=20,gr+	cpu=01:31:10,+	cpu=01:31:10,+	cpu=cn002,energy=+	cpu=0,fs/disk=0,m+	cpu=01:31:10,+	cpu=cn002,energy=+	cpu=0,fs/disk=0,m+	cpu=01:31:10,+	energy=0,fs/di+	energy=cn002,fs/di+	fs/disk=0	energy=0,fs/di+	energy=0,fs/di+
9280022_17.+	9280059.bat+	12761488K	cn003	12761488K	1438226K	cn003	1438226K	21871	cn003	21871	00:28:51	cn003	00:28:51	1	20	00:30:21	COMPLETED	00:00:00	2.04M	40Gn	1117.90M	cn003	1117.90M	14.83M	cn003	14.83M		cpu=20,gr+	cpu=00:28:51,+	cpu=00:28:51,+	cpu=cn003,energy=+	cpu=0,fs/disk=0,m+	cpu=00:28:51,+	cpu=cn003,energy=+	cpu=0,fs/disk=0,m+	cpu=00:28:51,+	energy=0,fs/di+	energy=cn003,fs/di+	fs/disk=0	energy=0,fs/di+	energy=0,fs/di+
9280022_170+	9291146.bat+	12685916K	cn257	12685916K	1335731K	cn257	1335731K	2084	cn257	2084	00:05:54	cn257	00:05:54	1	20	00:06:04	COMPLETED	00:00:00	7.99M	40Gn	1106.43M	cn257	1106.43M	1.10M	cn257	1.10M		cpu=20,gr+	cpu=00:05:54,+	cpu=00:05:54,+	cpu=cn257,energy=+	cpu=0,fs/disk=0,m+	cpu=00:05:54,+	cpu=cn257,energy=+	cpu=0,fs/disk=0,m+	cpu=00:05:54,+	energy=0,fs/di+	energy=cn257,fs/di+	fs/disk=0	energy=0,fs/di+	energy=0,fs/di+
9280022_171+	9280022.bat+	12711516K	cn002	12711516K	1356851K	cn002	1356851K	3518	cn002	3518	03:16:34	cn002	03:16:34	1	20	03:19:00	COMPLETED	00:00:00	220K	40Gn	1140.59M	cn002	1140.59M	66.16M	cn002	66.16M		cpu=20,gr+	cpu=03:16:34,+	cpu=03:16:34,+	cpu=cn002,energy=+	cpu=0,fs/disk=0,m+	cpu=03:16:34,+	cpu=cn002,energy=+	cpu=0,fs/disk=0,m+	cpu=03:16:34,+	energy=0,fs/di+	energy=cn002,fs/di+	fs/disk=0	energy=0,fs/di+	energy=0,fs/di+
9280022_18.+	9280381.bat+	12702300K	cn253	12702300K	1427492K	cn253	1427492K	17633	cn253	17633	02:24:20	cn253	02:24:20	1	20	02:27:56	COMPLETED	00:00:00	51K	40Gn	1129.72M	cn253	1129.72M	44.73M	cn253	44.73M		cpu=20,gr+	cpu=02:24:20,+	cpu=02:24:20,+	cpu=cn253,energy=+	cpu=0,fs/disk=0,m+	cpu=02:24:20,+	cpu=cn253,energy=+	cpu=0,fs/disk=0,m+	cpu=02:24:20,+	energy=0,fs/di+	energy=cn253,fs/di+	fs/disk=0	energy=0,fs/di+	energy=0,fs/di+
9280022_19.+	9280382.bat+	12784016K	cn002	12784016K	1471251K	cn002	1471251K	3236	cn002	3236	03:34:21	cn002	03:34:21	1	20	03:37:47	COMPLETED	00:00:00	291K	40Gn	1146.72M	cn002	1146.72M	77.21M	cn002	77.21M		cpu=20,gr+	cpu=03:34:21,+	cpu=03:34:21,+	cpu=cn002,energy=+	cpu=0,fs/disk=0,m+	cpu=03:34:21,+	cpu=cn002,energy=+	cpu=0,fs/disk=0,m+	cpu=03:34:21,+	energy=0,fs/di+	energy=cn002,fs/di+	fs/disk=0	energy=0,fs/di+	energy=0,fs/di+
9280022_2.b+	9280024.bat+	12739160K	cn254	12739160K	1465121K	cn254	1465121K	15172	cn254	15172	00:47:08	cn254	00:47:08	1	20	00:48:17	COMPLETED	00:00:00	952K	40Gn	1111.95M	cn254	1111.95M	11.85M	cn254	11.85M		cpu=20,gr+	cpu=00:47:08,+	cpu=00:47:08,+	cpu=cn254,energy=+	cpu=0,fs/disk=0,m+	cpu=00:47:08,+	cpu=cn254,energy=+	cpu=0,fs/disk=0,m+	cpu=00:47:08,+	energy=0,fs/di+	energy=cn254,fs/di+	fs/disk=0	energy=0,fs/di+	energy=0,fs/di+
9280022_20.+	9280384.bat+	12793984K	cn263	12793984K	1503808K	cn263	1503808K	38095	cn263	38095	02:46:37	cn263	02:46:37	1	20	02:48:55	COMPLETED	00:00:00	300K	40Gn	1146.37M	cn263	1146.37M	77.12M	cn263	77.12M		cpu=20,gr+	cpu=02:46:37,+	cpu=02:46:37,+	cpu=cn263,energy=+	cpu=0,fs/disk=0,m+	cpu=02:46:37,+	cpu=cn263,energy=+	cpu=0,fs/disk=0,m+	cpu=02:46:37,+	energy=0,fs/di+	energy=cn263,fs/di+	fs/disk=0	energy=0,fs/di+	energy=0,fs/di+
9280022_21.+	9280387.bat+	12750432K	cn014	12750432K	1470258K	cn014	1470258K	2460	cn014	2460	02:14:44	cn014	02:14:44	1	20	02:16:16	COMPLETED	00:00:00	63K	40Gn	1132.41M	cn014	1132.41M	50.07M	cn014	50.07M		cpu=20,gr+	cpu=02:14:44,+	cpu=02:14:44,+	cpu=cn014,energy=+	cpu=0,fs/disk=0,m+	cpu=02:14:44,+	cpu=cn014,energy=+	cpu=0,fs/disk=0,m+	cpu=02:14:44,+	energy=0,fs/di+	energy=cn014,fs/di+	fs/disk=0	energy=0,fs/di+	energy=0,fs/di+
9280022_22.+	9280397.bat+	12750428K	cn254	12750428K	1475897K	cn254	1475897K	1994	cn254	1994	02:17:06	cn254	02:17:06	1	20	02:18:25	COMPLETED	00:00:00	249K	40Gn	1129.66M	cn254	1129.66M	44.70M	cn254	44.70M		cpu=20,gr+	cpu=02:17:06,+	cpu=02:17:06,+	cpu=cn254,energy=+	cpu=0,fs/disk=0,m+	cpu=02:17:06,+	cpu=cn254,energy=+	cpu=0,fs/disk=0,m+	cpu=02:17:06,+	energy=0,fs/di+	energy=cn254,fs/di+	fs/disk=0	energy=0,fs/di+	energy=0,fs/di+
9280022_23.+	9280406.bat+	12714584K	cn003	12714584K	1424522K	cn003	1424522K	79826	cn003	79826	04:06:02	cn003	04:06:02	1	20	04:15:26	COMPLETED	00:00:00	156K	40Gn	1148.64M	cn003	1148.64M	82.16M	cn003	82.16M		cpu=20,gr+	cpu=04:06:02,+	cpu=04:06:02,+	cpu=cn003,energy=+	cpu=0,fs/disk=0,m+	cpu=04:06:02,+	cpu=cn003,energy=+	cpu=0,fs/disk=0,m+	cpu=04:06:02,+	energy=0,fs/di+	energy=cn003,fs/di+	fs/disk=0	energy=0,fs/di+	energy=0,fs/di+
9280022_24.+	9280412.bat+	12756096K	cn263	12756096K	1416298K	cn263	1416298K	1599	cn263	1599	02:13:05	cn263	02:13:05	1	20	02:14:36	COMPLETED	00:00:00	386K	40Gn	1138.37M	cn263	1138.37M	61.14M	cn263	61.14M		cpu=20,gr+	cpu=02:13:05,+	cpu=02:13:05,+	cpu=cn263,energy=+	cpu=0,fs/disk=0,m+	cpu=02:13:05,+	cpu=cn263,energy=+	cpu=0,fs/disk=0,m+	cpu=02:13:05,+	energy=0,fs/di+	energy=cn263,fs/di+	fs/disk=0	energy=0,fs/di+	energy=0,fs/di+
9280022_25.+	9281154.bat+	12760192K	cn264	12760192K	1497157K	cn264	1497157K	7304	cn264	7304	02:36:16	cn264	02:36:16	1	20	02:38:19	COMPLETED	00:00:00	435K	40Gn	1148.10M	cn264	1148.10M	74.00M	cn264	74.00M		cpu=20,gr+	cpu=02:36:16,+	cpu=02:36:16,+	cpu=cn264,energy=+	cpu=0,fs/disk=0,m+	cpu=02:36:16,+	cpu=cn264,energy=+	cpu=0,fs/disk=0,m+	cpu=02:36:16,+	energy=0,fs/di+	energy=cn264,fs/di+	fs/disk=0	energy=0,fs/di+	energy=0,fs/di+
9280022_26.+	9281236.bat+	12755548K	cn258	12755548K	1470183K	cn258	1470183K	13189	cn258	13189	02:58:04	cn258	02:58:04	1	20	03:01:26	COMPLETED	00:00:00	25K	40Gn	1136.52M	cn258	1136.52M	56.13M	cn258	56.13M		cpu=20,gr+	cpu=02:58:04,+	cpu=02:58:04,+	cpu=cn258,energy=+	cpu=0,fs/disk=0,m+	cpu=02:58:04,+	cpu=cn258,energy=+	cpu=0,fs/disk=0,m+	cpu=02:58:04,+	energy=0,fs/di+	energy=cn258,fs/di+	fs/disk=0	energy=0,fs/di+	energy=0,fs/di+
9280022_27.+	9281408.bat+	12758144K	cn264	12758144K	1418543K	cn264	1418543K	1815	cn264	1815	02:23:04	cn264	02:23:04	1	20	02:25:04	COMPLETED	00:00:00	75K	40Gn	1142.63M	cn264	1142.63M	67.25M	cn264	67.25M		cpu=20,gr+	cpu=02:23:04,+	cpu=02:23:04,+	cpu=cn264,energy=+	cpu=0,fs/disk=0,m+	cpu=02:23:04,+	cpu=cn264,energy=+	cpu=0,fs/disk=0,m+	cpu=02:23:04,+	energy=0,fs/di+	energy=cn264,fs/di+	fs/disk=0	energy=0,fs/di+	energy=0,fs/di+
9280022_28.+	9281535.bat+	12760668K	cn256	12760668K	1479568K	cn256	1479568K	40429	cn256	40429	03:27:34	cn256	03:27:34	1	20	03:30:42	COMPLETED	00:00:00	203K	40Gn	1150.41M	cn256	1150.41M	75.06M	cn256	75.06M		cpu=20,gr+	cpu=03:27:34,+	cpu=03:27:34,+	cpu=cn256,energy=+	cpu=0,fs/disk=0,m+	cpu=03:27:34,+	cpu=cn256,energy=+	cpu=0,fs/disk=0,m+	cpu=03:27:34,+	energy=0,fs/di+	energy=cn256,fs/di+	fs/disk=0	energy=0,fs/di+	energy=0,fs/di+
9280022_29.+	9284173.bat+	12711512K	cn253	12711512K	1437688K	cn253	1437688K	16758	cn253	16758	03:22:06	cn253	03:22:06	1	20	03:25:53	COMPLETED	00:00:00	244K	40Gn	1148.19M	cn253	1148.19M	73.95M	cn253	73.95M		cpu=20,gr+	cpu=03:22:06,+	cpu=03:22:06,+	cpu=cn253,energy=+	cpu=0,fs/disk=0,m+	cpu=03:22:06,+	cpu=cn253,energy=+	cpu=0,fs/disk=0,m+	cpu=03:22:06,+	energy=0,fs/di+	energy=cn253,fs/di+	fs/disk=0	energy=0,fs/di+	energy=0,fs/di+
9280022_3.b+	9280025.bat+	208600K	cn003	208600K	1379K	cn003	1379K	0	cn003	0	00:00:00	cn003	00:00:00	1	20	00:01:30	COMPLETED	00:00:00	2.25G	40Gn	0	cn003	0	0	cn003	0		cpu=20,gr+	cpu=00:00:00,+	cpu=00:00:00,+	cpu=cn003,energy=+	cpu=0,fs/disk=0,m+	cpu=00:00:00,+	cpu=cn003,energy=+	cpu=0,fs/disk=0,m+	cpu=00:00:00,+	energy=0,fs/di+	energy=cn003,fs/di+	fs/disk=0	energy=0,fs/di+	energy=0,fs/di+
9280022_30.+	9284207.bat+	12697176K	cn014	12697176K	1415667K	cn014	1415667K	14809	cn014	14809	01:10:48	cn014	01:10:48	1	20	01:13:30	COMPLETED	00:00:00	616K	40Gn	1119.17M	cn014	1119.17M	23.46M	cn014	23.46M		cpu=20,gr+	cpu=01:10:48,+	cpu=01:10:48,+	cpu=cn014,energy=+	cpu=0,fs/disk=0,m+	cpu=01:10:48,+	cpu=cn014,energy=+	cpu=0,fs/disk=0,m+	cpu=01:10:48,+	energy=0,fs/di+	energy=cn014,fs/di+	fs/disk=0	energy=0,fs/di+	energy=0,fs/di+
9280022_31.+	9284230.bat+	12783196K	cn254	12783196K	1445857K	cn254	1445857K	12909	cn254	12909	00:15:25	cn254	00:15:25	1	20	00:16:16	COMPLETED	00:00:00	3.37M	40Gn	1112.44M	cn254	1112.44M	8.11M	cn254	8.11M		cpu=20,gr+	cpu=00:15:25,+	cpu=00:15:25,+	cpu=cn254,energy=+	cpu=0,fs/disk=0,m+	cpu=00:15:25,+	cpu=cn254,energy=+	cpu=0,fs/disk=0,m+	cpu=00:15:25,+	energy=0,fs/di+	energy=cn254,fs/di+	fs/disk=0	energy=0,fs/di+	energy=0,fs/di+
9280022_32.+	9284240.bat+	12687492K	cn263	12687492K	1415560K	cn263	1415560K	22461	cn263	22461	00:11:18	cn263	00:11:18	1	20	00:12:28	COMPLETED	00:00:00	3.58M	40Gn	1112.36M	cn263	1112.36M	8.16M	cn263	8.16M		cpu=20,gr+	cpu=00:11:18,+	cpu=00:11:18,+	cpu=cn263,energy=+	cpu=0,fs/disk=0,m+	cpu=00:11:18,+	cpu=cn263,energy=+	cpu=0,fs/disk=0,m+	cpu=00:11:18,+	energy=0,fs/di+	energy=cn263,fs/di+	fs/disk=0	energy=0,fs/di+	energy=0,fs/di+
9280022_33.+	9285186.bat+	12724972K	cn263	12724972K	1442853K	cn263	1442853K	45725	cn263	45725	00:48:55	cn263	00:48:55	1	20	00:51:30	COMPLETED	00:00:00	1.42M	40Gn	1120.73M	cn263	1120.73M	24.33M	cn263	24.33M		cpu=20,gr+	cpu=00:48:55,+	cpu=00:48:55,+	cpu=cn263,energy=+	cpu=0,fs/disk=0,m+	cpu=00:48:55,+	cpu=cn263,energy=+	cpu=0,fs/disk=0,m+	cpu=00:48:55,+	energy=0,fs/di+	energy=cn263,fs/di+	fs/disk=0	energy=0,fs/di+	energy=0,fs/di+
9280022_34.+	9285191.bat+	12689804K	cn254	12689804K	1415741K	cn254	1415741K	1109	cn254	1109	01:21:29	cn254	01:21:29	1	20	01:22:19	COMPLETED	00:00:00	208K	40Gn	1124.05M	cn254	1124.05M	29.90M	cn254	29.90M		cpu=20,gr+	cpu=01:21:29,+	cpu=01:21:29,+	cpu=cn254,energy=+	cpu=0,fs/disk=0,m+	cpu=01:21:29,+	cpu=cn254,energy=+	cpu=0,fs/disk=0,m+	cpu=01:21:29,+	energy=0,fs/di+	energy=cn254,fs/di+	fs/disk=0	energy=0,fs/di+	energy=0,fs/di+
9280022_35.+	9285232.bat+	12692404K	cn263	12692404K	1412752K	cn263	1412752K	20769	cn263	20769	01:20:52	cn263	01:20:52	1	20	01:23:42	COMPLETED	00:00:00	421K	40Gn	1125.23M	cn263	1125.23M	34.58M	cn263	34.58M		cpu=20,gr+	cpu=01:20:52,+	cpu=01:20:52,+	cpu=cn263,energy=+	cpu=0,fs/disk=0,m+	cpu=01:20:52,+	cpu=cn263,energy=+	cpu=0,fs/disk=0,m+	cpu=01:20:52,+	energy=0,fs/di+	energy=cn263,fs/di+	fs/disk=0	energy=0,fs/di+	energy=0,fs/di+
9280022_36.+	9286720.bat+	12699776K	cn264	12699776K	1416699K	cn264	1416699K	13647	cn264	13647	01:27:01	cn264	01:27:01	1	20	01:29:16	COMPLETED	00:00:00	164K	40Gn	1126.85M	cn264	1126.85M	39.40M	cn264	39.40M		cpu=20,gr+	cpu=01:27:01,+	cpu=01:27:01,+	cpu=cn264,energy=+	cpu=0,fs/disk=0,m+	cpu=01:27:01,+	cpu=cn264,energy=+	cpu=0,fs/disk=0,m+	cpu=01:27:01,+	energy=0,fs/di+	energy=cn264,fs/di+	fs/disk=0	energy=0,fs/di+	energy=0,fs/di+
9280022_37.+	9286734.bat+	12748928K	cn264	12748928K	1408915K	cn264	1408915K	620	cn264	620	01:29:27	cn264	01:29:27	1	20	01:31:55	COMPLETED	00:00:00	28K	40Gn	1126.85M	cn264	1126.85M	39.40M	cn264	39.40M		cpu=20,gr+	cpu=01:29:27,+	cpu=01:29:27,+	cpu=cn264,energy=+	cpu=0,fs/disk=0,m+	cpu=01:29:27,+	cpu=cn264,energy=+	cpu=0,fs/disk=0,m+	cpu=01:29:27,+	energy=0,fs/di+	energy=cn264,fs/di+	fs/disk=0	energy=0,fs/di+	energy=0,fs/di+
9280022_38.+	9287655.bat+	12701276K	cn002	12701276K	1411055K	cn002	1411055K	14610	cn002	14610	01:42:39	cn002	01:42:39	1	20	01:44:13	COMPLETED	00:00:00	449K	40Gn	1125.08M	cn002	1125.08M	34.42M	cn002	34.42M		cpu=20,gr+	cpu=01:42:39,+	cpu=01:42:39,+	cpu=cn002,energy=+	cpu=0,fs/disk=0,m+	cpu=01:42:39,+	cpu=cn002,energy=+	cpu=0,fs/disk=0,m+	cpu=01:42:39,+	energy=0,fs/di+	energy=cn002,fs/di+	fs/disk=0	energy=0,fs/di+	energy=0,fs/di+
9280022_39.+	9287656.bat+	12705368K	cn005	12705368K	1347054K	cn005	1347054K	58107	cn005	58107	02:23:56	cn005	02:23:56	1	20	02:29:47	COMPLETED	00:00:00	128K	40Gn	1130.00M	cn005	1130.00M	44.87M	cn005	44.87M		cpu=20,gr+	cpu=02:23:56,+	cpu=02:23:56,+	cpu=cn005,energy=+	cpu=0,fs/disk=0,m+	cpu=02:23:56,+	cpu=cn005,energy=+	cpu=0,fs/disk=0,m+	cpu=02:23:56,+	energy=0,fs/di+	energy=cn005,fs/di+	fs/disk=0	energy=0,fs/di+	energy=0,fs/di+
9280022_4.b+	9280026.bat+	208600K	cn256	208600K	1407K	cn256	1407K	0	cn256	0	00:00:00	cn256	00:00:00	1	20	00:00:56	COMPLETED	00:00:00	2.25G	40Gn	0	cn256	0	0	cn256	0		cpu=20,gr+	cpu=00:00:00,+	cpu=00:00:00,+	cpu=cn256,energy=+	cpu=0,fs/disk=0,m+	cpu=00:00:00,+	cpu=cn256,energy=+	cpu=0,fs/disk=0,m+	cpu=00:00:00,+	energy=0,fs/di+	energy=cn256,fs/di+	fs/disk=0	energy=0,fs/di+	energy=0,fs/di+
9280022_40.+	9288529.bat+	12759724K	cn009	12759724K	1344121K	cn009	1344121K	9321909	cn009	9321909	03:40:50	cn009	03:40:50	1	20	05:23:59	COMPLETED	00:00:00	189K	40Gn	1141.91M	cn009	1141.91M	70.80M	cn009	70.80M		cpu=20,gr+	cpu=03:40:50,+	cpu=03:40:50,+	cpu=cn009,energy=+	cpu=0,fs/disk=0,m+	cpu=03:40:50,+	cpu=cn009,energy=+	cpu=0,fs/disk=0,m+	cpu=03:40:50,+	energy=0,fs/di+	energy=cn009,fs/di+	fs/disk=0	energy=0,fs/di+	energy=0,fs/di+
9280022_41.+	9288530.bat+	12743260K	cn014	12743260K	1464099K	cn014	1464099K	13267	cn014	13267	01:12:47	cn014	01:12:47	1	20	01:14:51	COMPLETED	00:00:00	167K	40Gn	1117.94M	cn014	1117.94M	22.84M	cn014	22.84M		cpu=20,gr+	cpu=01:12:47,+	cpu=01:12:47,+	cpu=cn014,energy=+	cpu=0,fs/disk=0,m+	cpu=01:12:47,+	cpu=cn014,energy=+	cpu=0,fs/disk=0,m+	cpu=01:12:47,+	energy=0,fs/di+	energy=cn014,fs/di+	fs/disk=0	energy=0,fs/di+	energy=0,fs/di+
9280022_42.+	9289172.bat+	12686736K	cn254	12686736K	1414757K	cn254	1414757K	10640	cn254	10640	01:11:14	cn254	01:11:14	1	20	01:13:31	COMPLETED	00:00:00	21K	40Gn	1117.37M	cn254	1117.37M	18.57M	cn254	18.57M		cpu=20,gr+	cpu=01:11:14,+	cpu=01:11:14,+	cpu=cn254,energy=+	cpu=0,fs/disk=0,m+	cpu=01:11:14,+	cpu=cn254,energy=+	cpu=0,fs/disk=0,m+	cpu=01:11:14,+	energy=0,fs/di+	energy=cn254,fs/di+	fs/disk=0	energy=0,fs/di+	energy=0,fs/di+
9280022_43.+	9289177.bat+	12742236K	cn258	12742236K	1455203K	cn258	1455203K	16243	cn258	16243	01:08:55	cn258	01:08:55	1	20	01:11:15	COMPLETED	00:00:00	325K	40Gn	1117.13M	cn258	1117.13M	18.45M	cn258	18.45M		cpu=20,gr+	cpu=01:08:55,+	cpu=01:08:55,+	cpu=cn258,energy=+	cpu=0,fs/disk=0,m+	cpu=01:08:55,+	cpu=cn258,energy=+	cpu=0,fs/disk=0,m+	cpu=01:08:55,+	energy=0,fs/di+	energy=cn258,fs/di+	fs/disk=0	energy=0,fs/di+	energy=0,fs/di+
9280022_44.+	9289442.bat+	12751452K	cn256	12751452K	1470410K	cn256	1470410K	38849	cn256	38849	02:31:58	cn256	02:31:58	1	20	02:34:30	COMPLETED	00:00:00	371K	40Gn	1132.16M	cn256	1132.16M	49.95M	cn256	49.95M		cpu=20,gr+	cpu=02:31:58,+	cpu=02:31:58,+	cpu=cn256,energy=+	cpu=0,fs/disk=0,m+	cpu=02:31:58,+	cpu=cn256,energy=+	cpu=0,fs/disk=0,m+	cpu=02:31:58,+	energy=0,fs/di+	energy=cn256,fs/di+	fs/disk=0	energy=0,fs/di+	energy=0,fs/di+
9280022_45.+	9289514.bat+	12722748K	cn003	12722748K	1274378K	cn003	1274378K	55317	cn003	55317	02:12:08	cn003	02:12:08	1	20	02:17:06	COMPLETED	00:00:00	339K	40Gn	1139.88M	cn003	1139.88M	57.80M	cn003	57.80M		cpu=20,gr+	cpu=02:12:08,+	cpu=02:12:08,+	cpu=cn003,energy=+	cpu=0,fs/disk=0,m+	cpu=02:12:08,+	cpu=cn003,energy=+	cpu=0,fs/disk=0,m+	cpu=02:12:08,+	energy=0,fs/di+	energy=cn003,fs/di+	fs/disk=0	energy=0,fs/di+	energy=0,fs/di+
9280022_46.+	9289629.bat+	12713092K	cn264	12713092K	1424691K	cn264	1424691K	12665	cn264	12665	02:34:41	cn264	02:34:41	1	20	02:36:27	COMPLETED	00:00:00	41K	40Gn	1145.26M	cn264	1145.26M	72.56M	cn264	72.56M		cpu=20,gr+	cpu=02:34:41,+	cpu=02:34:41,+	cpu=cn264,energy=+	cpu=0,fs/disk=0,m+	cpu=02:34:41,+	cpu=cn264,energy=+	cpu=0,fs/disk=0,m+	cpu=02:34:41,+	energy=0,fs/di+	energy=cn264,fs/di+	fs/disk=0	energy=0,fs/di+	energy=0,fs/di+
9280022_47.+	9289635.bat+	12691584K	cn264	12691584K	1351833K	cn264	1351833K	213	cn264	213	00:39:46	cn264	00:39:46	1	20	00:40:15	COMPLETED	00:00:00	1.54M	40Gn	1118.83M	cn264	1118.83M	19.38M	cn264	19.38M		cpu=20,gr+	cpu=00:39:46,+	cpu=00:39:46,+	cpu=cn264,energy=+	cpu=0,fs/disk=0,m+	cpu=00:39:46,+	cpu=cn264,energy=+	cpu=0,fs/disk=0,m+	cpu=00:39:46,+	energy=0,fs/di+	energy=cn264,fs/di+	fs/disk=0	energy=0,fs/di+	energy=0,fs/di+
9280022_48.+	9289636.bat+	12684684K	cn007	12684684K	1400424K	cn007	1400424K	12912	cn007	12912	00:49:18	cn007	00:49:18	1	20	00:51:17	COMPLETED	00:00:00	178K	40Gn	1119.14M	cn007	1119.14M	19.45M	cn007	19.45M		cpu=20,gr+	cpu=00:49:18,+	cpu=00:49:18,+	cpu=cn007,energy=+	cpu=0,fs/disk=0,m+	cpu=00:49:18,+	cpu=cn007,energy=+	cpu=0,fs/disk=0,m+	cpu=00:49:18,+	energy=0,fs/di+	energy=cn007,fs/di+	fs/disk=0	energy=0,fs/di+	energy=0,fs/di+
9280022_49.+	9289689.bat+	12732812K	cn014	12732812K	1453080K	cn014	1453080K	14694	cn014	14694	01:04:50	cn014	01:04:50	1	20	01:06:54	COMPLETED	00:00:00	112K	40Gn	1117.03M	cn014	1117.03M	18.40M	cn014	18.40M		cpu=20,gr+	cpu=01:04:50,+	cpu=01:04:50,+	cpu=cn014,energy=+	cpu=0,fs/disk=0,m+	cpu=01:04:50,+	cpu=cn014,energy=+	cpu=0,fs/disk=0,m+	cpu=01:04:50,+	energy=0,fs/di+	energy=cn014,fs/di+	fs/disk=0	energy=0,fs/di+	energy=0,fs/di+
9280022_5.b+	9280027.bat+	12716636K	cn007	12716636K	1435440K	cn007	1435440K	20548	cn007	20548	05:21:13	cn007	05:21:13	1	20	05:24:02	COMPLETED	00:00:00	166K	40Gn	1141.14M	cn007	1141.14M	91.96M	cn007	91.96M		cpu=20,gr+	cpu=05:21:13,+	cpu=05:21:13,+	cpu=cn007,energy=+	cpu=0,fs/disk=0,m+	cpu=05:21:13,+	cpu=cn007,energy=+	cpu=0,fs/disk=0,m+	cpu=05:21:13,+	energy=0,fs/di+	energy=cn007,fs/di+	fs/disk=0	energy=0,fs/di+	energy=0,fs/di+
9280022_50.+	9289919.bat+	12743260K	cn002	12743260K	1463039K	cn002	1463039K	11082	cn002	11082	01:13:06	cn002	01:13:06	1	20	01:15:51	COMPLETED	00:00:00	956K	40Gn	1117.82M	cn002	1117.82M	18.79M	cn002	18.79M		cpu=20,gr+	cpu=01:13:06,+	cpu=01:13:06,+	cpu=cn002,energy=+	cpu=0,fs/disk=0,m+	cpu=01:13:06,+	cpu=cn002,energy=+	cpu=0,fs/disk=0,m+	cpu=01:13:06,+	energy=0,fs/di+	energy=cn002,fs/di+	fs/disk=0	energy=0,fs/di+	energy=0,fs/di+
9280022_51.+	9289927.bat+	12693084K	cn254	12693084K	1418489K	cn254	1418489K	11567	cn254	11567	01:07:02	cn254	01:07:02	1	20	01:08:09	COMPLETED	00:00:00	504K	40Gn	1117.02M	cn254	1117.02M	18.39M	cn254	18.39M		cpu=20,gr+	cpu=01:07:02,+	cpu=01:07:02,+	cpu=cn254,energy=+	cpu=0,fs/disk=0,m+	cpu=01:07:02,+	cpu=cn254,energy=+	cpu=0,fs/disk=0,m+	cpu=01:07:02,+	energy=0,fs/di+	energy=cn254,fs/di+	fs/disk=0	energy=0,fs/di+	energy=0,fs/di+
9280022_52.+	9289962.bat+	12674240K	cn258	12674240K	1252807K	cn258	1252807K	49950	cn258	49950	01:06:07	cn258	01:06:07	1	20	01:08:36	COMPLETED	00:00:00	492K	40Gn	1116.95M	cn258	1116.95M	18.36M	cn258	18.36M		cpu=20,gr+	cpu=01:06:07,+	cpu=01:06:07,+	cpu=cn258,energy=+	cpu=0,fs/disk=0,m+	cpu=01:06:07,+	cpu=cn258,energy=+	cpu=0,fs/disk=0,m+	cpu=01:06:07,+	energy=0,fs/di+	energy=cn258,fs/di+	fs/disk=0	energy=0,fs/di+	energy=0,fs/di+
9280022_53.+	9289966.bat+	12779100K	cn262	12779100K	1471511K	cn262	1471511K	16756	cn262	16756	01:30:52	cn262	01:30:52	1	20	01:32:58	COMPLETED	00:00:00	290K	40Gn	1126.72M	cn262	1126.72M	35.23M	cn262	35.23M		cpu=20,gr+	cpu=01:30:52,+	cpu=01:30:52,+	cpu=cn262,energy=+	cpu=0,fs/disk=0,m+	cpu=01:30:52,+	cpu=cn262,energy=+	cpu=0,fs/disk=0,m+	cpu=01:30:52,+	energy=0,fs/di+	energy=cn262,fs/di+	fs/disk=0	energy=0,fs/di+	energy=0,fs/di+
9280022_54.+	9289976.bat+	12691032K	cn007	12691032K	1411628K	cn007	1411628K	345	cn007	345	00:25:51	cn007	00:25:51	1	20	00:26:12	COMPLETED	00:00:00	2.50M	40Gn	1109.52M	cn007	1109.52M	2.65M	cn007	2.65M		cpu=20,gr+	cpu=00:25:51,+	cpu=00:25:51,+	cpu=cn007,energy=+	cpu=0,fs/disk=0,m+	cpu=00:25:51,+	cpu=cn007,energy=+	cpu=0,fs/disk=0,m+	cpu=00:25:51,+	energy=0,fs/di+	energy=cn007,fs/di+	fs/disk=0	energy=0,fs/di+	energy=0,fs/di+
9280022_55.+	9289984.bat+	12685912K	cn253	12685912K	1409280K	cn253	1409280K	12888	cn253	12888	00:09:29	cn253	00:09:29	1	20	00:10:34	COMPLETED	00:00:00	930K	40Gn	1108.04M	cn253	1108.04M	1.91M	cn253	1.91M		cpu=20,gr+	cpu=00:09:29,+	cpu=00:09:29,+	cpu=cn253,energy=+	cpu=0,fs/disk=0,m+	cpu=00:09:29,+	cpu=cn253,energy=+	cpu=0,fs/disk=0,m+	cpu=00:09:29,+	energy=0,fs/di+	energy=cn253,fs/di+	fs/disk=0	energy=0,fs/di+	energy=0,fs/di+
9280022_56.+	9290041.bat+	12698204K	cn253	12698204K	1391M	cn253	1391M	1366	cn253	1366	01:53:20	cn253	01:53:20	1	20	01:54:06	COMPLETED	00:00:00	496K	40Gn	1133.65M	cn253	1133.65M	46.70M	cn253	46.70M		cpu=20,gr+	cpu=01:53:20,+	cpu=01:53:20,+	cpu=cn253,energy=+	cpu=0,fs/disk=0,m+	cpu=01:53:20,+	cpu=cn253,energy=+	cpu=0,fs/disk=0,m+	cpu=01:53:20,+	energy=0,fs/di+	energy=cn253,fs/di+	fs/disk=0	energy=0,fs/di+	energy=0,fs/di+
9280022_57.+	9290088.bat+	12742236K	cn014	12742236K	1462906K	cn014	1462906K	13238	cn014	13238	01:06:54	cn014	01:06:54	1	20	01:09:38	COMPLETED	00:00:00	1.04M	40Gn	1128.95M	cn014	1128.95M	32.35M	cn014	32.35M		cpu=20,gr+	cpu=01:06:54,+	cpu=01:06:54,+	cpu=cn014,energy=+	cpu=0,fs/disk=0,m+	cpu=01:06:54,+	cpu=cn014,energy=+	cpu=0,fs/disk=0,m+	cpu=01:06:54,+	energy=0,fs/di+	energy=cn014,fs/di+	fs/disk=0	energy=0,fs/di+	energy=0,fs/di+
9280022_58.+	9290089.bat+	12786884K	cn007	12786884K	1434804K	cn007	1434804K	2345	cn007	2345	00:47:44	cn007	00:47:44	1	20	00:48:11	COMPLETED	00:00:00	697K	40Gn	1123.97M	cn007	1123.97M	21.86M	cn007	21.86M		cpu=20,gr+	cpu=00:47:44,+	cpu=00:47:44,+	cpu=cn007,energy=+	cpu=0,fs/disk=0,m+	cpu=00:47:44,+	cpu=cn007,energy=+	cpu=0,fs/disk=0,m+	cpu=00:47:44,+	energy=0,fs/di+	energy=cn007,fs/di+	fs/disk=0	energy=0,fs/di+	energy=0,fs/di+
9280022_59.+	9290092.bat+	12681408K	cn005	12681408K	1391570K	cn005	1391570K	51156	cn005	51156	01:59:09	cn005	01:59:09	1	20	02:03:53	COMPLETED	00:00:00	363K	40Gn	1130.25M	cn005	1130.25M	40.99M	cn005	40.99M		cpu=20,gr+	cpu=01:59:09,+	cpu=01:59:09,+	cpu=cn005,energy=+	cpu=0,fs/disk=0,m+	cpu=01:59:09,+	cpu=cn005,energy=+	cpu=0,fs/disk=0,m+	cpu=01:59:09,+	energy=0,fs/di+	energy=cn005,fs/di+	fs/disk=0	energy=0,fs/di+	energy=0,fs/di+
9280022_6.b+	9280028.bat+	12693080K	cn014	12693080K	1412494K	cn014	1412494K	15039	cn014	15039	00:43:04	cn014	00:43:04	1	20	00:45:58	COMPLETED	00:00:00	1.22M	40Gn	1121.57M	cn014	1121.57M	20.66M	cn014	20.66M		cpu=20,gr+	cpu=00:43:04,+	cpu=00:43:04,+	cpu=cn014,energy=+	cpu=0,fs/disk=0,m+	cpu=00:43:04,+	cpu=cn014,energy=+	cpu=0,fs/disk=0,m+	cpu=00:43:04,+	energy=0,fs/di+	energy=cn014,fs/di+	fs/disk=0	energy=0,fs/di+	energy=0,fs/di+
9280022_60.+	9290146.bat+	12719704K	cn254	12719704K	1445873K	cn254	1445873K	16786	cn254	16786	05:19:24	cn254	05:19:24	1	20	05:23:21	COMPLETED	00:00:00	153K	40Gn	1146.59M	cn254	1146.59M	93.11M	cn254	93.11M		cpu=20,gr+	cpu=05:19:24,+	cpu=05:19:24,+	cpu=cn254,energy=+	cpu=0,fs/disk=0,m+	cpu=05:19:24,+	cpu=cn254,energy=+	cpu=0,fs/disk=0,m+	cpu=05:19:24,+	energy=0,fs/di+	energy=cn254,fs/di+	fs/disk=0	energy=0,fs/di+	energy=0,fs/di+
9280022_61.+	9290165.bat+	12746332K	cn258	12746332K	1461615K	cn258	1461615K	127228	cn258	127228	01:45:16	cn258	01:45:16	1	20	01:48:54	COMPLETED	00:00:00	33K	40Gn	1124.70M	cn258	1124.70M	34.22M	cn258	34.22M		cpu=20,gr+	cpu=01:45:16,+	cpu=01:45:16,+	cpu=cn258,energy=+	cpu=0,fs/disk=0,m+	cpu=01:45:16,+	cpu=cn258,energy=+	cpu=0,fs/disk=0,m+	cpu=01:45:16,+	energy=0,fs/di+	energy=cn258,fs/di+	fs/disk=0	energy=0,fs/di+	energy=0,fs/di+
9280022_62.+	9290167.bat+	12744284K	cn002	12744284K	1463755K	cn002	1463755K	11663	cn002	11663	01:24:58	cn002	01:24:58	1	20	01:26:44	COMPLETED	00:00:00	73K	40Gn	1120.71M	cn002	1120.71M	28.23M	cn002	28.23M		cpu=20,gr+	cpu=01:24:58,+	cpu=01:24:58,+	cpu=cn002,energy=+	cpu=0,fs/disk=0,m+	cpu=01:24:58,+	cpu=cn002,energy=+	cpu=0,fs/disk=0,m+	cpu=01:24:58,+	energy=0,fs/di+	energy=cn002,fs/di+	fs/disk=0	energy=0,fs/di+	energy=0,fs/di+
9280022_63.+	9290211.bat+	12749408K	cn003	12749408K	1460094K	cn003	1460094K	63208	cn003	63208	02:10:25	cn003	02:10:25	1	20	02:14:54	COMPLETED	00:00:00	351K	40Gn	1129.32M	cn003	1129.32M	44.53M	cn003	44.53M		cpu=20,gr+	cpu=02:10:25,+	cpu=02:10:25,+	cpu=cn003,energy=+	cpu=0,fs/disk=0,m+	cpu=02:10:25,+	cpu=cn003,energy=+	cpu=0,fs/disk=0,m+	cpu=02:10:25,+	energy=0,fs/di+	energy=cn003,fs/di+	fs/disk=0	energy=0,fs/di+	energy=0,fs/di+
9280022_64.+	9290224.bat+	12751452K	cn007	12751452K	1464672K	cn007	1464672K	3705	cn007	3705	02:30:59	cn007	02:30:59	1	20	02:33:36	COMPLETED	00:00:00	22K	40Gn	1130.16M	cn007	1130.16M	44.95M	cn007	44.95M		cpu=20,gr+	cpu=02:30:59,+	cpu=02:30:59,+	cpu=cn007,energy=+	cpu=0,fs/disk=0,m+	cpu=02:30:59,+	cpu=cn007,energy=+	cpu=0,fs/disk=0,m+	cpu=02:30:59,+	energy=0,fs/di+	energy=cn007,fs/di+	fs/disk=0	energy=0,fs/di+	energy=0,fs/di+
9280022_65.+	9290234.bat+	12761692K	cn262	12761692K	1482884K	cn262	1482884K	14851	cn262	14851	04:01:52	cn262	04:01:52	1	20	04:04:52	COMPLETED	00:00:00	135K	40Gn	1145.63M	cn262	1145.63M	80.66M	cn262	80.66M		cpu=20,gr+	cpu=04:01:52,+	cpu=04:01:52,+	cpu=cn262,energy=+	cpu=0,fs/disk=0,m+	cpu=04:01:52,+	cpu=cn262,energy=+	cpu=0,fs/disk=0,m+	cpu=04:01:52,+	energy=0,fs/di+	energy=cn262,fs/di+	fs/disk=0	energy=0,fs/di+	energy=0,fs/di+
9280022_66.+	9290244.bat+	12767836K	cn256	12767836K	1486350K	cn256	1486350K	42477	cn256	42477	04:47:01	cn256	04:47:01	1	20	04:51:55	COMPLETED	00:00:00	208K	40Gn	1156.22M	cn256	1156.22M	93.95M	cn256	93.95M		cpu=20,gr+	cpu=04:47:01,+	cpu=04:47:01,+	cpu=cn256,energy=+	cpu=0,fs/disk=0,m+	cpu=04:47:01,+	cpu=cn256,energy=+	cpu=0,fs/disk=0,m+	cpu=04:47:01,+	energy=0,fs/di+	energy=cn256,fs/di+	fs/disk=0	energy=0,fs/di+	energy=0,fs/di+
9280022_67.+	9290272.bat+	12748380K	cn257	12748380K	1437891K	cn257	1437891K	18802	cn257	18802	03:47:55	cn257	03:47:55	1	20	03:50:26	COMPLETED	00:00:00	45K	40Gn	1163.62M	cn257	1163.62M	93.65M	cn257	93.65M		cpu=20,gr+	cpu=03:47:55,+	cpu=03:47:55,+	cpu=cn257,energy=+	cpu=0,fs/disk=0,m+	cpu=03:47:55,+	cpu=cn257,energy=+	cpu=0,fs/disk=0,m+	cpu=03:47:55,+	energy=0,fs/di+	energy=cn257,fs/di+	fs/disk=0	energy=0,fs/di+	energy=0,fs/di+
9280022_68.+	9290277.bat+	12748376K	cn014	12748376K	1468280K	cn014	1468280K	15048	cn014	15048	02:40:11	cn014	02:40:11	1	20	02:43:03	COMPLETED	00:00:00	8K	40Gn	1121.45M	cn014	1121.45M	40.60M	cn014	40.60M		cpu=20,gr+	cpu=02:40:11,+	cpu=02:40:11,+	cpu=cn014,energy=+	cpu=0,fs/disk=0,m+	cpu=02:40:11,+	cpu=cn014,energy=+	cpu=0,fs/disk=0,m+	cpu=02:40:11,+	energy=0,fs/di+	energy=cn014,fs/di+	fs/disk=0	energy=0,fs/di+	energy=0,fs/di+
9280022_69.+	9290344.bat+	12693908K	cn253	12693908K	1450936K	cn253	1450936K	12502	cn253	12502	00:21:24	cn253	00:21:24	1	20	00:22:57	COMPLETED	00:00:00	3.09M	40Gn	1106.51M	cn253	1106.51M	1.15M	cn253	1.15M		cpu=20,gr+	cpu=00:21:24,+	cpu=00:21:24,+	cpu=cn253,energy=+	cpu=0,fs/disk=0,m+	cpu=00:21:24,+	cpu=cn253,energy=+	cpu=0,fs/disk=0,m+	cpu=00:21:24,+	energy=0,fs/di+	energy=cn253,fs/di+	fs/disk=0	energy=0,fs/di+	energy=0,fs/di+
9280022_7.b+	9280029.bat+	12724828K	cn258	12724828K	1437767K	cn258	1437767K	16039	cn258	16039	01:14:49	cn258	01:14:49	1	20	01:16:21	COMPLETED	00:00:00	719K	40Gn	1125.97M	cn258	1125.97M	30.86M	cn258	30.86M		cpu=20,gr+	cpu=01:14:49,+	cpu=01:14:49,+	cpu=cn258,energy=+	cpu=0,fs/disk=0,m+	cpu=01:14:49,+	cpu=cn258,energy=+	cpu=0,fs/disk=0,m+	cpu=01:14:49,+	energy=0,fs/di+	energy=cn258,fs/di+	fs/disk=0	energy=0,fs/di+	energy=0,fs/di+
9280022_70.+	9290385.bat+	12737112K	cn002	12737112K	1424350K	cn002	1424350K	12332	cn002	12332	02:44:26	cn002	02:44:26	1	20	02:47:44	COMPLETED	00:00:00	373K	40Gn	1135.62M	cn002	1135.62M	55.68M	cn002	55.68M		cpu=20,gr+	cpu=02:44:26,+	cpu=02:44:26,+	cpu=cn002,energy=+	cpu=0,fs/disk=0,m+	cpu=02:44:26,+	cpu=cn002,energy=+	cpu=0,fs/disk=0,m+	cpu=02:44:26,+	energy=0,fs/di+	energy=cn002,fs/di+	fs/disk=0	energy=0,fs/di+	energy=0,fs/di+
9280022_71.+	9290411.bat+	12681612K	cn005	12681612K	1391574K	cn005	1391574K	24162	cn005	24162	00:44:25	cn005	00:44:25	1	20	00:46:53	COMPLETED	00:00:00	516K	40Gn	1122.19M	cn005	1122.19M	20.97M	cn005	20.97M		cpu=20,gr+	cpu=00:44:25,+	cpu=00:44:25,+	cpu=cn005,energy=+	cpu=0,fs/disk=0,m+	cpu=00:44:25,+	cpu=cn005,energy=+	cpu=0,fs/disk=0,m+	cpu=00:44:25,+	energy=0,fs/di+	energy=cn005,fs/di+	fs/disk=0	energy=0,fs/di+	energy=0,fs/di+
9280022_72.+	9290426.bat+	12730768K	cn253	12730768K	1456360K	cn253	1456360K	219	cn253	219	00:47:45	cn253	00:47:45	1	20	00:49:25	COMPLETED	00:00:00	211K	40Gn	1128.41M	cn253	1128.41M	28.08M	cn253	28.08M		cpu=20,gr+	cpu=00:47:45,+	cpu=00:47:45,+	cpu=cn253,energy=+	cpu=0,fs/disk=0,m+	cpu=00:47:45,+	cpu=cn253,energy=+	cpu=0,fs/disk=0,m+	cpu=00:47:45,+	energy=0,fs/di+	energy=cn253,fs/di+	fs/disk=0	energy=0,fs/di+	energy=0,fs/di+
9280022_73.+	9290463.bat+	12690012K	cn258	12690012K	1403831K	cn258	1403831K	12893	cn258	12893	00:11:26	cn258	00:11:26	1	20	00:13:52	COMPLETED	00:00:00	3.26M	40Gn	1108.80M	cn258	1108.80M	2.29M	cn258	2.29M		cpu=20,gr+	cpu=00:11:26,+	cpu=00:11:26,+	cpu=cn258,energy=+	cpu=0,fs/disk=0,m+	cpu=00:11:26,+	cpu=cn258,energy=+	cpu=0,fs/disk=0,m+	cpu=00:11:26,+	energy=0,fs/di+	energy=cn258,fs/di+	fs/disk=0	energy=0,fs/di+	energy=0,fs/di+
9280022_74.+	9290509.bat+	12688984K	cn258	12688984K	1401035K	cn258	1401035K	0	cn258	0	00:07:58	cn258	00:07:58	1	20	00:09:48	COMPLETED	00:00:00	4.57M	40Gn	1108.51M	cn258	1108.51M	2.14M	cn258	2.14M		cpu=20,gr+	cpu=00:07:58,+	cpu=00:07:58,+	cpu=cn258,energy=+	cpu=0,fs/disk=0,m+	cpu=00:07:58,+	cpu=cn258,energy=+	cpu=0,fs/disk=0,m+	cpu=00:07:58,+	energy=0,fs/di+	energy=cn258,fs/di+	fs/disk=0	energy=0,fs/di+	energy=0,fs/di+
9280022_75.+	9290541.bat+	12712536K	cn258	12712536K	1423995K	cn258	1423995K	25280	cn258	25280	01:22:02	cn258	01:22:02	1	20	01:24:16	COMPLETED	00:00:00	677K	40Gn	1118.79M	cn258	1118.79M	27.27M	cn258	27.27M		cpu=20,gr+	cpu=01:22:02,+	cpu=01:22:02,+	cpu=cn258,energy=+	cpu=0,fs/disk=0,m+	cpu=01:22:02,+	cpu=cn258,energy=+	cpu=0,fs/disk=0,m+	cpu=01:22:02,+	energy=0,fs/di+	energy=cn258,fs/di+	fs/disk=0	energy=0,fs/di+	energy=0,fs/di+
9280022_76.+	9290569.bat+	12761692K	cn005	12761692K	1471902K	cn005	1471902K	64840	cn005	64840	03:36:31	cn005	03:36:31	1	20	03:42:24	COMPLETED	00:00:00	19K	40Gn	1149.01M	cn005	1149.01M	78.37M	cn005	78.37M		cpu=20,gr+	cpu=03:36:31,+	cpu=03:36:31,+	cpu=cn005,energy=+	cpu=0,fs/disk=0,m+	cpu=03:36:31,+	cpu=cn005,energy=+	cpu=0,fs/disk=0,m+	cpu=03:36:31,+	energy=0,fs/di+	energy=cn005,fs/di+	fs/disk=0	energy=0,fs/di+	energy=0,fs/di+
9280022_77.+	9290580.bat+	12687760K	cn003	12687760K	1318102K	cn003	1318102K	49896	cn003	49896	01:42:19	cn003	01:42:19	1	20	01:46:43	COMPLETED	00:00:00	58K	40Gn	1131.01M	cn003	1131.01M	37.38M	cn003	37.38M		cpu=20,gr+	cpu=01:42:19,+	cpu=01:42:19,+	cpu=cn003,energy=+	cpu=0,fs/disk=0,m+	cpu=01:42:19,+	cpu=cn003,energy=+	cpu=0,fs/disk=0,m+	cpu=01:42:19,+	energy=0,fs/di+	energy=cn003,fs/di+	fs/disk=0	energy=0,fs/di+	energy=0,fs/di+
9280022_78.+	9290586.bat+	12729944K	cn253	12729944K	1422920K	cn253	1422920K	3880	cn253	3880	01:41:22	cn253	01:41:22	1	20	01:42:14	COMPLETED	00:00:00	257K	40Gn	1132.86M	cn253	1132.86M	42.30M	cn253	42.30M		cpu=20,gr+	cpu=01:41:22,+	cpu=01:41:22,+	cpu=cn253,energy=+	cpu=0,fs/disk=0,m+	cpu=01:41:22,+	cpu=cn253,energy=+	cpu=0,fs/disk=0,m+	cpu=01:41:22,+	energy=0,fs/di+	energy=cn253,fs/di+	fs/disk=0	energy=0,fs/di+	energy=0,fs/di+
9280022_79.+	9290590.bat+	12700332K	cn009	12700332K	1412269K	cn009	1412269K	961869	cn009	961869	02:05:04	cn009	02:05:04	1	20	02:19:06	COMPLETED	00:00:00	103K	40Gn	1128.05M	cn009	1128.05M	39.89M	cn009	39.89M		cpu=20,gr+	cpu=02:05:04,+	cpu=02:05:04,+	cpu=cn009,energy=+	cpu=0,fs/disk=0,m+	cpu=02:05:04,+	cpu=cn009,energy=+	cpu=0,fs/disk=0,m+	cpu=02:05:04,+	energy=0,fs/di+	energy=cn009,fs/di+	fs/disk=0	energy=0,fs/di+	energy=0,fs/di+
9280022_8.b+	9280030.bat+	12725172K	cn264	12725172K	1462121K	cn264	1462121K	13281	cn264	13281	00:51:06	cn264	00:51:06	1	20	00:53:54	COMPLETED	00:00:00	575K	40Gn	1126.16M	cn264	1126.16M	27.05M	cn264	27.05M		cpu=20,gr+	cpu=00:51:06,+	cpu=00:51:06,+	cpu=cn264,energy=+	cpu=0,fs/disk=0,m+	cpu=00:51:06,+	cpu=cn264,energy=+	cpu=0,fs/disk=0,m+	cpu=00:51:06,+	energy=0,fs/di+	energy=cn264,fs/di+	fs/disk=0	energy=0,fs/di+	energy=0,fs/di+
9280022_80.+	9290606.bat+	12708444K	cn007	12708444K	1429068K	cn007	1429068K	16920	cn007	16920	03:43:54	cn007	03:43:54	1	20	03:47:37	COMPLETED	00:00:00	53K	40Gn	1136.76M	cn007	1136.76M	68.23M	cn007	68.23M		cpu=20,gr+	cpu=03:43:54,+	cpu=03:43:54,+	cpu=cn007,energy=+	cpu=0,fs/disk=0,m+	cpu=03:43:54,+	cpu=cn007,energy=+	cpu=0,fs/disk=0,m+	cpu=03:43:54,+	energy=0,fs/di+	energy=cn007,fs/di+	fs/disk=0	energy=0,fs/di+	energy=0,fs/di+
9280022_81.+	9290640.bat+	12707420K	cn014	12707420K	1428084K	cn014	1428084K	16557	cn014	16557	03:43:29	cn014	03:43:29	1	20	03:46:19	COMPLETED	00:00:00	217K	40Gn	1134.23M	cn014	1134.23M	62.96M	cn014	62.96M		cpu=20,gr+	cpu=03:43:29,+	cpu=03:43:29,+	cpu=cn014,energy=+	cpu=0,fs/disk=0,m+	cpu=03:43:29,+	cpu=cn014,energy=+	cpu=0,fs/disk=0,m+	cpu=03:43:29,+	energy=0,fs/di+	energy=cn014,fs/di+	fs/disk=0	energy=0,fs/di+	energy=0,fs/di+
9280022_82.+	9290649.bat+	12696156K	cn258	12696156K	1408823K	cn258	1408823K	68098	cn258	68098	01:25:32	cn258	01:25:32	1	20	01:29:47	COMPLETED	00:00:00	717K	40Gn	1137.70M	cn258	1137.70M	44.73M	cn258	44.73M		cpu=20,gr+	cpu=01:25:32,+	cpu=01:25:32,+	cpu=cn258,energy=+	cpu=0,fs/disk=0,m+	cpu=01:25:32,+	cpu=cn258,energy=+	cpu=0,fs/disk=0,m+	cpu=01:25:32,+	energy=0,fs/di+	energy=cn258,fs/di+	fs/disk=0	energy=0,fs/di+	energy=0,fs/di+
9280022_83.+	9290679.bat+	12743260K	cn253	12743260K	1469148K	cn253	1469148K	14545	cn253	14545	01:08:52	cn253	01:08:52	1	20	01:11:25	COMPLETED	00:00:00	917K	40Gn	1119.88M	cn253	1119.88M	23.82M	cn253	23.82M		cpu=20,gr+	cpu=01:08:52,+	cpu=01:08:52,+	cpu=cn253,energy=+	cpu=0,fs/disk=0,m+	cpu=01:08:52,+	cpu=cn253,energy=+	cpu=0,fs/disk=0,m+	cpu=01:08:52,+	energy=0,fs/di+	energy=cn253,fs/di+	fs/disk=0	energy=0,fs/di+	energy=0,fs/di+
9280022_84.+	9290683.bat+	12695132K	cn003	12695132K	1282518K	cn003	1282518K	30314	cn003	30314	01:22:02	cn003	01:22:02	1	20	01:24:38	COMPLETED	00:00:00	439K	40Gn	1128.61M	cn003	1128.61M	36.18M	cn003	36.18M		cpu=20,gr+	cpu=01:22:02,+	cpu=01:22:02,+	cpu=cn003,energy=+	cpu=0,fs/disk=0,m+	cpu=01:22:02,+	cpu=cn003,energy=+	cpu=0,fs/disk=0,m+	cpu=01:22:02,+	energy=0,fs/di+	energy=cn003,fs/di+	fs/disk=0	energy=0,fs/di+	energy=0,fs/di+
9280022_85.+	9290684.bat+	12698204K	cn002	12698204K	1416849K	cn002	1416849K	14945	cn002	14945	01:56:34	cn002	01:56:34	1	20	01:59:21	COMPLETED	00:00:00	609K	40Gn	1131.88M	cn002	1131.88M	41.81M	cn002	41.81M		cpu=20,gr+	cpu=01:56:34,+	cpu=01:56:34,+	cpu=cn002,energy=+	cpu=0,fs/disk=0,m+	cpu=01:56:34,+	cpu=cn002,energy=+	cpu=0,fs/disk=0,m+	cpu=01:56:34,+	energy=0,fs/di+	energy=cn002,fs/di+	fs/disk=0	energy=0,fs/di+	energy=0,fs/di+
9280022_86.+	9290696.bat+	12727900K	cn257	12727900K	1374763K	cn257	1374763K	12499	cn257	12499	00:21:26	cn257	00:21:26	1	20	00:23:01	COMPLETED	00:00:00	2.67M	40Gn	1109.16M	cn257	1109.16M	2.47M	cn257	2.47M		cpu=20,gr+	cpu=00:21:26,+	cpu=00:21:26,+	cpu=cn257,energy=+	cpu=0,fs/disk=0,m+	cpu=00:21:26,+	cpu=cn257,energy=+	cpu=0,fs/disk=0,m+	cpu=00:21:26,+	energy=0,fs/di+	energy=cn257,fs/di+	fs/disk=0	energy=0,fs/di+	energy=0,fs/di+
9280022_87.+	9290697.bat+	12749404K	cn257	12749404K	1392397K	cn257	1392397K	4245	cn257	4245	02:54:39	cn257	02:54:39	1	20	02:56:08	COMPLETED	00:00:00	351K	40Gn	1123.18M	cn257	1123.18M	45.45M	cn257	45.45M		cpu=20,gr+	cpu=02:54:39,+	cpu=02:54:39,+	cpu=cn257,energy=+	cpu=0,fs/disk=0,m+	cpu=02:54:39,+	cpu=cn257,energy=+	cpu=0,fs/disk=0,m+	cpu=02:54:39,+	energy=0,fs/di+	energy=cn257,fs/di+	fs/disk=0	energy=0,fs/di+	energy=0,fs/di+
9280022_88.+	9290713.bat+	12696152K	cn001	12696152K	1417188K	cn001	1417188K	19911	cn001	19911	01:02:53	cn001	01:02:53	1	20	01:04:47	COMPLETED	00:00:00	646K	40Gn	1121.21M	cn001	1121.21M	24.48M	cn001	24.48M		cpu=20,gr+	cpu=01:02:53,+	cpu=01:02:53,+	cpu=cn001,energy=+	cpu=0,fs/disk=0,m+	cpu=01:02:53,+	cpu=cn001,energy=+	cpu=0,fs/disk=0,m+	cpu=01:02:53,+	energy=0,fs/di+	energy=cn001,fs/di+	fs/disk=0	energy=0,fs/di+	energy=0,fs/di+
9280022_89.+	9290716.bat+	12749404K	cn257	12749404K	1398263K	cn257	1398263K	2471	cn257	2471	01:59:11	cn257	01:59:11	1	20	02:00:00	COMPLETED	00:00:00	124K	40Gn	1136.67M	cn257	1136.67M	52.49M	cn257	52.49M		cpu=20,gr+	cpu=01:59:11,+	cpu=01:59:11,+	cpu=cn257,energy=+	cpu=0,fs/disk=0,m+	cpu=01:59:11,+	cpu=cn257,energy=+	cpu=0,fs/disk=0,m+	cpu=01:59:11,+	energy=0,fs/di+	energy=cn257,fs/di+	fs/disk=0	energy=0,fs/di+	energy=0,fs/di+
9280022_9.b+	9280031.bat+	12721280K	cn264	12721280K	1381029K	cn264	1381029K	12909	cn264	12909	00:29:13	cn264	00:29:13	1	20	00:30:05	COMPLETED	00:00:00	148K	40Gn	1112.65M	cn264	1112.65M	12.30M	cn264	12.30M		cpu=20,gr+	cpu=00:29:13,+	cpu=00:29:13,+	cpu=cn264,energy=+	cpu=0,fs/disk=0,m+	cpu=00:29:13,+	cpu=cn264,energy=+	cpu=0,fs/disk=0,m+	cpu=00:29:13,+	energy=0,fs/di+	energy=cn264,fs/di+	fs/disk=0	energy=0,fs/di+	energy=0,fs/di+
9280022_90.+	9290721.bat+	12699224K	cn258	12699224K	1413955K	cn258	1413955K	48141	cn258	48141	01:32:50	cn258	01:32:50	1	20	01:37:44	COMPLETED	00:00:00	155K	40Gn	1121.38M	cn258	1121.38M	28.57M	cn258	28.57M		cpu=20,gr+	cpu=01:32:50,+	cpu=01:32:50,+	cpu=cn258,energy=+	cpu=0,fs/disk=0,m+	cpu=01:32:50,+	cpu=cn258,energy=+	cpu=0,fs/disk=0,m+	cpu=01:32:50,+	energy=0,fs/di+	energy=cn258,fs/di+	fs/disk=0	energy=0,fs/di+	energy=0,fs/di+
9280022_91.+	9290735.bat+	12684860K	cn254	12684860K	1406957K	cn254	1406957K	14827	cn254	14827	01:32:46	cn254	01:32:46	1	20	01:35:48	COMPLETED	00:00:00	122K	40Gn	1123.16M	cn254	1123.16M	29.46M	cn254	29.46M		cpu=20,gr+	cpu=01:32:46,+	cpu=01:32:46,+	cpu=cn254,energy=+	cpu=0,fs/disk=0,m+	cpu=01:32:46,+	cpu=cn254,energy=+	cpu=0,fs/disk=0,m+	cpu=01:32:46,+	energy=0,fs/di+	energy=cn254,fs/di+	fs/disk=0	energy=0,fs/di+	energy=0,fs/di+
9280022_92.+	9290736.bat+	12701276K	cn256	12701276K	1417175K	cn256	1417175K	39834	cn256	39834	02:25:56	cn256	02:25:56	1	20	02:28:03	COMPLETED	00:00:00	90K	40Gn	1120.94M	cn256	1120.94M	41.33M	cn256	41.33M		cpu=20,gr+	cpu=02:25:56,+	cpu=02:25:56,+	cpu=cn256,energy=+	cpu=0,fs/disk=0,m+	cpu=02:25:56,+	cpu=cn256,energy=+	cpu=0,fs/disk=0,m+	cpu=02:25:56,+	energy=0,fs/di+	energy=cn256,fs/di+	fs/disk=0	energy=0,fs/di+	energy=0,fs/di+
9280022_93.+	9290737.bat+	12757592K	cn253	12757592K	1483736K	cn253	1483736K	13647	cn253	13647	03:39:58	cn253	03:39:58	1	20	03:43:22	COMPLETED	00:00:00	68K	40Gn	1138.20M	cn253	1138.20M	68.95M	cn253	68.95M		cpu=20,gr+	cpu=03:39:58,+	cpu=03:39:58,+	cpu=cn253,energy=+	cpu=0,fs/disk=0,m+	cpu=03:39:58,+	cpu=cn253,energy=+	cpu=0,fs/disk=0,m+	cpu=03:39:58,+	energy=0,fs/di+	energy=cn253,fs/di+	fs/disk=0	energy=0,fs/di+	energy=0,fs/di+
9280022_94.+	9290748.bat+	12750428K	cn003	12750428K	1472330K	cn003	1472330K	33021	cn003	33021	02:16:45	cn003	02:16:45	1	20	02:21:44	COMPLETED	00:00:00	383K	40Gn	1131.37M	cn003	1131.37M	45.55M	cn003	45.55M		cpu=20,gr+	cpu=02:16:45,+	cpu=02:16:45,+	cpu=cn003,energy=+	cpu=0,fs/disk=0,m+	cpu=02:16:45,+	cpu=cn003,energy=+	cpu=0,fs/disk=0,m+	cpu=02:16:45,+	energy=0,fs/di+	energy=cn003,fs/di+	fs/disk=0	energy=0,fs/di+	energy=0,fs/di+
9280022_95.+	9290753.bat+	12750428K	cn001	12750428K	1460132K	cn001	1460132K	3882	cn001	3882	03:20:29	cn001	03:20:29	1	20	03:22:46	COMPLETED	00:00:00	254K	40Gn	1124.25M	cn001	1124.25M	49.99M	cn001	49.99M		cpu=20,gr+	cpu=03:20:29,+	cpu=03:20:29,+	cpu=cn001,energy=+	cpu=0,fs/disk=0,m+	cpu=03:20:29,+	cpu=cn001,energy=+	cpu=0,fs/disk=0,m+	cpu=03:20:29,+	energy=0,fs/di+	energy=cn001,fs/di+	fs/disk=0	energy=0,fs/di+	energy=0,fs/di+
9280022_96.+	9290767.bat+	12727868K	cn005	12727868K	1408742K	cn005	1408742K	56382	cn005	56382	03:05:02	cn005	03:05:02	1	20	03:11:11	COMPLETED	00:00:00	82K	40Gn	1162.17M	cn005	1162.17M	88.93M	cn005	88.93M		cpu=20,gr+	cpu=03:05:02,+	cpu=03:05:02,+	cpu=cn005,energy=+	cpu=0,fs/disk=0,m+	cpu=03:05:02,+	cpu=cn005,energy=+	cpu=0,fs/disk=0,m+	cpu=03:05:02,+	energy=0,fs/di+	energy=cn005,fs/di+	fs/disk=0	energy=0,fs/di+	energy=0,fs/di+
9280022_97.+	9290777.bat+	12761692K	cn002	12761692K	1480852K	cn002	1480852K	15931	cn002	15931	04:21:35	cn002	04:21:35	1	20	04:24:47	COMPLETED	00:00:00	162K	40Gn	1143.83M	cn002	1143.83M	83.75M	cn002	83.75M		cpu=20,gr+	cpu=04:21:35,+	cpu=04:21:35,+	cpu=cn002,energy=+	cpu=0,fs/disk=0,m+	cpu=04:21:35,+	cpu=cn002,energy=+	cpu=0,fs/disk=0,m+	cpu=04:21:35,+	energy=0,fs/di+	energy=cn002,fs/di+	fs/disk=0	energy=0,fs/di+	energy=0,fs/di+
9280022_98.+	9290796.bat+	12738140K	cn007	12738140K	1455316K	cn007	1455316K	11966	cn007	11966	00:33:20	cn007	00:33:20	1	20	00:34:42	COMPLETED	00:00:00	1.73M	40Gn	1112.02M	cn007	1112.02M	11.89M	cn007	11.89M		cpu=20,gr+	cpu=00:33:20,+	cpu=00:33:20,+	cpu=cn007,energy=+	cpu=0,fs/disk=0,m+	cpu=00:33:20,+	cpu=cn007,energy=+	cpu=0,fs/disk=0,m+	cpu=00:33:20,+	energy=0,fs/di+	energy=cn007,fs/di+	fs/disk=0	energy=0,fs/di+	energy=0,fs/di+
9280022_99.+	9290800.bat+	12709436K	cn013	12709436K	1398858K	cn013	1398858K	15043	cn013	15043	00:23:09	cn013	00:23:09	1	20	00:25:08	COMPLETED	00:00:00	2.75M	40Gn	1110.88M	cn013	1110.88M	3.33M	cn013	3.33M		cpu=20,gr+	cpu=00:23:09,+	cpu=00:23:09,+	cpu=cn013,energy=+	cpu=0,fs/disk=0,m+	cpu=00:23:09,+	cpu=cn013,energy=+	cpu=0,fs/disk=0,m+	cpu=00:23:09,+	energy=0,fs/di+	energy=cn013,fs/di+	fs/disk=0	energy=0,fs/di+	energy=0,fs/di+
9280022_1.e+	9280023.ext+	149492K	cn002	149492K	1492K	cn002	1492K	0	cn002	0	00:00:00	cn002	00:00:00	1	20	00:32:40	COMPLETED	00:00:00	2.25G	40Gn	0.00M	cn002	0.00M	0	cn002	0		billing=3+	cpu=00:00:00,+	cpu=00:00:00,+	cpu=cn002,energy=+	cpu=0,fs/disk=0,m+	cpu=00:00:00,+	cpu=cn002,energy=+	cpu=0,fs/disk=0,m+	cpu=00:00:00,+	energy=0,fs/di+	energy=cn002,fs/di+	fs/disk=0	energy=0,fs/di+	energy=0,fs/di+
9280022_10.+	9280032.ext+	149344K	cn266	149344K	623K	cn266	623K	0	cn266	0	00:00:00	cn266	00:00:00	1	20	00:10:07	COMPLETED	00:00:00	2.80G	40Gn	0.00M	cn266	0.00M	0	cn266	0		billing=3+	cpu=00:00:00,+	cpu=00:00:00,+	cpu=cn266,energy=+	cpu=0,fs/disk=0,m+	cpu=00:00:00,+	cpu=cn266,energy=+	cpu=0,fs/disk=0,m+	cpu=00:00:00,+	energy=0,fs/di+	energy=cn266,fs/di+	fs/disk=0	energy=0,fs/di+	energy=0,fs/di+
9280022_100+	9290806.ext+	149492K	cn257	149492K	175K	cn257	175K	0	cn257	0	00:00:00	cn257	00:00:00	1	20	00:22:43	COMPLETED	00:00:00	2.25G	40Gn	0.00M	cn257	0.00M	0	cn257	0		billing=3+	cpu=00:00:00,+	cpu=00:00:00,+	cpu=cn257,energy=+	cpu=0,fs/disk=0,m+	cpu=00:00:00,+	cpu=cn257,energy=+	cpu=0,fs/disk=0,m+	cpu=00:00:00,+	energy=0,fs/di+	energy=cn257,fs/di+	fs/disk=0	energy=0,fs/di+	energy=0,fs/di+
9280022_101+	9290808.ext+	149492K	cn254	149492K	704K	cn254	704K	0	cn254	0	00:00:00	cn254	00:00:00	1	20	02:05:52	COMPLETED	00:00:00	2.25G	40Gn	0.00M	cn254	0.00M	0	cn254	0		billing=3+	cpu=00:00:00,+	cpu=00:00:00,+	cpu=cn254,energy=+	cpu=0,fs/disk=0,m+	cpu=00:00:00,+	cpu=cn254,energy=+	cpu=0,fs/disk=0,m+	cpu=00:00:00,+	energy=0,fs/di+	energy=cn254,fs/di+	fs/disk=0	energy=0,fs/di+	energy=0,fs/di+
9280022_102+	9290818.ext+	149492K	cn008	149492K	181K	cn008	181K	0	cn008	0	00:00:00	cn008	00:00:00	1	20	00:25:17	COMPLETED	00:00:00	2.25G	40Gn	0.00M	cn008	0.00M	0	cn008	0		billing=3+	cpu=00:00:00,+	cpu=00:00:00,+	cpu=cn008,energy=+	cpu=0,fs/disk=0,m+	cpu=00:00:00,+	cpu=cn008,energy=+	cpu=0,fs/disk=0,m+	cpu=00:00:00,+	energy=0,fs/di+	energy=cn008,fs/di+	fs/disk=0	energy=0,fs/di+	energy=0,fs/di+
9280022_103+	9290822.ext+	149492K	cn013	149492K	141K	cn013	141K	0	cn013	0	00:00:00	cn013	00:00:00	1	20	01:08:28	COMPLETED	00:00:00	2.25G	40Gn	0.00M	cn013	0.00M	0	cn013	0		billing=3+	cpu=00:00:00,+	cpu=00:00:00,+	cpu=cn013,energy=+	cpu=0,fs/disk=0,m+	cpu=00:00:00,+	cpu=cn013,energy=+	cpu=0,fs/disk=0,m+	cpu=00:00:00,+	energy=0,fs/di+	energy=cn013,fs/di+	fs/disk=0	energy=0,fs/di+	energy=0,fs/di+
9280022_104+	9290823.ext+	149492K	cn007	149492K	181K	cn007	181K	0	cn007	0	00:00:00	cn007	00:00:00	1	20	02:08:43	COMPLETED	00:00:00	2.25G	40Gn	0.00M	cn007	0.00M	0	cn007	0		billing=3+	cpu=00:00:00,+	cpu=00:00:00,+	cpu=cn007,energy=+	cpu=0,fs/disk=0,m+	cpu=00:00:00,+	cpu=cn007,energy=+	cpu=0,fs/disk=0,m+	cpu=00:00:00,+	energy=0,fs/di+	energy=cn007,fs/di+	fs/disk=0	energy=0,fs/di+	energy=0,fs/di+
9280022_105+	9290824.ext+	149492K	cn257	149492K	175K	cn257	175K	0	cn257	0	00:00:00	cn257	00:00:00	1	20	00:12:24	COMPLETED	00:00:00	2.25G	40Gn	0.00M	cn257	0.00M	0	cn257	0		billing=3+	cpu=00:00:00,+	cpu=00:00:00,+	cpu=cn257,energy=+	cpu=0,fs/disk=0,m+	cpu=00:00:00,+	cpu=cn257,energy=+	cpu=0,fs/disk=0,m+	cpu=00:00:00,+	energy=0,fs/di+	energy=cn257,fs/di+	fs/disk=0	energy=0,fs/di+	energy=0,fs/di+
9280022_106+	9290830.ext+	149492K	cn257	149492K	175K	cn257	175K	0	cn257	0	00:00:00	cn257	00:00:00	1	20	00:11:31	COMPLETED	00:00:00	2.25G	40Gn	0.00M	cn257	0.00M	0	cn257	0		billing=3+	cpu=00:00:00,+	cpu=00:00:00,+	cpu=cn257,energy=+	cpu=0,fs/disk=0,m+	cpu=00:00:00,+	cpu=cn257,energy=+	cpu=0,fs/disk=0,m+	cpu=00:00:00,+	energy=0,fs/di+	energy=cn257,fs/di+	fs/disk=0	energy=0,fs/di+	energy=0,fs/di+
9280022_107+	9290832.ext+	149492K	cn257	149492K	175K	cn257	175K	0	cn257	0	00:00:00	cn257	00:00:00	1	20	00:12:27	COMPLETED	00:00:00	2.25G	40Gn	0.00M	cn257	0.00M	0	cn257	0		billing=3+	cpu=00:00:00,+	cpu=00:00:00,+	cpu=cn257,energy=+	cpu=0,fs/disk=0,m+	cpu=00:00:00,+	cpu=cn257,energy=+	cpu=0,fs/disk=0,m+	cpu=00:00:00,+	energy=0,fs/di+	energy=cn257,fs/di+	fs/disk=0	energy=0,fs/di+	energy=0,fs/di+
9280022_108+	9290836.ext+	149492K	cn008	149492K	181K	cn008	181K	0	cn008	0	00:00:00	cn008	00:00:00	1	20	00:13:02	COMPLETED	00:00:00	2.25G	40Gn	0.00M	cn008	0.00M	0	cn008	0		billing=3+	cpu=00:00:00,+	cpu=00:00:00,+	cpu=cn008,energy=+	cpu=0,fs/disk=0,m+	cpu=00:00:00,+	cpu=cn008,energy=+	cpu=0,fs/disk=0,m+	cpu=00:00:00,+	energy=0,fs/di+	energy=cn008,fs/di+	fs/disk=0	energy=0,fs/di+	energy=0,fs/di+
9280022_109+	9290838.ext+	149492K	cn257	149492K	175K	cn257	175K	0	cn257	0	00:00:00	cn257	00:00:00	1	20	00:40:16	COMPLETED	00:00:00	2.25G	40Gn	0.00M	cn257	0.00M	0	cn257	0		billing=3+	cpu=00:00:00,+	cpu=00:00:00,+	cpu=cn257,energy=+	cpu=0,fs/disk=0,m+	cpu=00:00:00,+	cpu=cn257,energy=+	cpu=0,fs/disk=0,m+	cpu=00:00:00,+	energy=0,fs/di+	energy=cn257,fs/di+	fs/disk=0	energy=0,fs/di+	energy=0,fs/di+
9280022_11.+	9280033.ext+	149344K	cn267	149344K	175K	cn267	175K	0	cn267	0	00:00:00	cn267	00:00:00	1	20	00:04:21	COMPLETED	00:00:00	2.80G	40Gn	0.00M	cn267	0.00M	0	cn267	0		billing=3+	cpu=00:00:00,+	cpu=00:00:00,+	cpu=cn267,energy=+	cpu=0,fs/disk=0,m+	cpu=00:00:00,+	cpu=cn267,energy=+	cpu=0,fs/disk=0,m+	cpu=00:00:00,+	energy=0,fs/di+	energy=cn267,fs/di+	fs/disk=0	energy=0,fs/di+	energy=0,fs/di+
9280022_110+	9290843.ext+	149492K	cn257	149492K	1492K	cn257	1492K	0	cn257	0	00:00:00	cn257	00:00:00	1	20	00:51:11	COMPLETED	00:00:00	2.25G	40Gn	0.00M	cn257	0.00M	0	cn257	0		billing=3+	cpu=00:00:00,+	cpu=00:00:00,+	cpu=cn257,energy=+	cpu=0,fs/disk=0,m+	cpu=00:00:00,+	cpu=cn257,energy=+	cpu=0,fs/disk=0,m+	cpu=00:00:00,+	energy=0,fs/di+	energy=cn257,fs/di+	fs/disk=0	energy=0,fs/di+	energy=0,fs/di+
9280022_111+	9290845.ext+	149492K	cn008	149492K	181K	cn008	181K	0	cn008	0	00:00:00	cn008	00:00:00	1	20	00:35:17	COMPLETED	00:00:00	2.25G	40Gn	0.00M	cn008	0.00M	0	cn008	0		billing=3+	cpu=00:00:00,+	cpu=00:00:00,+	cpu=cn008,energy=+	cpu=0,fs/disk=0,m+	cpu=00:00:00,+	cpu=cn008,energy=+	cpu=0,fs/disk=0,m+	cpu=00:00:00,+	energy=0,fs/di+	energy=cn008,fs/di+	fs/disk=0	energy=0,fs/di+	energy=0,fs/di+
9280022_112+	9290848.ext+	149492K	cn256	149492K	126K	cn256	126K	0	cn256	0	00:00:00	cn256	00:00:00	1	20	00:36:45	COMPLETED	00:00:00	2.25G	40Gn	0.00M	cn256	0.00M	0	cn256	0		billing=3+	cpu=00:00:00,+	cpu=00:00:00,+	cpu=cn256,energy=+	cpu=0,fs/disk=0,m+	cpu=00:00:00,+	cpu=cn256,energy=+	cpu=0,fs/disk=0,m+	cpu=00:00:00,+	energy=0,fs/di+	energy=cn256,fs/di+	fs/disk=0	energy=0,fs/di+	energy=0,fs/di+
9280022_113+	9290857.ext+	149492K	cn003	149492K	734K	cn003	734K	0	cn003	0	00:00:00	cn003	00:00:00	1	20	00:34:19	COMPLETED	00:00:00	2.25G	40Gn	0.00M	cn003	0.00M	0	cn003	0		billing=3+	cpu=00:00:00,+	cpu=00:00:00,+	cpu=cn003,energy=+	cpu=0,fs/disk=0,m+	cpu=00:00:00,+	cpu=cn003,energy=+	cpu=0,fs/disk=0,m+	cpu=00:00:00,+	energy=0,fs/di+	energy=cn003,fs/di+	fs/disk=0	energy=0,fs/di+	energy=0,fs/di+
9280022_114+	9290886.ext+	149492K	cn257	149492K	175K	cn257	175K	0	cn257	0	00:00:00	cn257	00:00:00	1	20	00:33:45	COMPLETED	00:00:00	2.25G	40Gn	0.00M	cn257	0.00M	0	cn257	0		billing=3+	cpu=00:00:00,+	cpu=00:00:00,+	cpu=cn257,energy=+	cpu=0,fs/disk=0,m+	cpu=00:00:00,+	cpu=cn257,energy=+	cpu=0,fs/disk=0,m+	cpu=00:00:00,+	energy=0,fs/di+	energy=cn257,fs/di+	fs/disk=0	energy=0,fs/di+	energy=0,fs/di+
9280022_115+	9290889.ext+	149492K	cn013	149492K	718K	cn013	718K	0	cn013	0	00:00:00	cn013	00:00:00	1	20	01:52:40	COMPLETED	00:00:00	2.25G	40Gn	0.00M	cn013	0.00M	0	cn013	0		billing=3+	cpu=00:00:00,+	cpu=00:00:00,+	cpu=cn013,energy=+	cpu=0,fs/disk=0,m+	cpu=00:00:00,+	cpu=cn013,energy=+	cpu=0,fs/disk=0,m+	cpu=00:00:00,+	energy=0,fs/di+	energy=cn013,fs/di+	fs/disk=0	energy=0,fs/di+	energy=0,fs/di+
9280022_116+	9290892.ext+	149492K	cn008	149492K	181K	cn008	181K	0	cn008	0	00:00:00	cn008	00:00:00	1	20	00:34:10	COMPLETED	00:00:00	2.25G	40Gn	0.00M	cn008	0.00M	0	cn008	0		billing=3+	cpu=00:00:00,+	cpu=00:00:00,+	cpu=cn008,energy=+	cpu=0,fs/disk=0,m+	cpu=00:00:00,+	cpu=cn008,energy=+	cpu=0,fs/disk=0,m+	cpu=00:00:00,+	energy=0,fs/di+	energy=cn008,fs/di+	fs/disk=0	energy=0,fs/di+	energy=0,fs/di+
9280022_117+	9290895.ext+	149492K	cn256	149492K	126K	cn256	126K	0	cn256	0	00:00:00	cn256	00:00:00	1	20	01:59:13	COMPLETED	00:00:00	2.25G	40Gn	0.00M	cn256	0.00M	0	cn256	0		billing=3+	cpu=00:00:00,+	cpu=00:00:00,+	cpu=cn256,energy=+	cpu=0,fs/disk=0,m+	cpu=00:00:00,+	cpu=cn256,energy=+	cpu=0,fs/disk=0,m+	cpu=00:00:00,+	energy=0,fs/di+	energy=cn256,fs/di+	fs/disk=0	energy=0,fs/di+	energy=0,fs/di+
9280022_118+	9290900.ext+	149492K	cn257	149492K	215K	cn257	215K	0	cn257	0	00:00:00	cn257	00:00:00	1	20	01:26:33	COMPLETED	00:00:00	2.25G	40Gn	0.00M	cn257	0.00M	0	cn257	0		billing=3+	cpu=00:00:00,+	cpu=00:00:00,+	cpu=cn257,energy=+	cpu=0,fs/disk=0,m+	cpu=00:00:00,+	cpu=cn257,energy=+	cpu=0,fs/disk=0,m+	cpu=00:00:00,+	energy=0,fs/di+	energy=cn257,fs/di+	fs/disk=0	energy=0,fs/di+	energy=0,fs/di+
9280022_119+	9290906.ext+	149492K	cn258	149492K	154K	cn258	154K	0	cn258	0	00:00:00	cn258	00:00:00	1	20	00:25:29	COMPLETED	00:00:00	2.25G	40Gn	0.00M	cn258	0.00M	0	cn258	0		billing=3+	cpu=00:00:00,+	cpu=00:00:00,+	cpu=cn258,energy=+	cpu=0,fs/disk=0,m+	cpu=00:00:00,+	cpu=cn258,energy=+	cpu=0,fs/disk=0,m+	cpu=00:00:00,+	energy=0,fs/di+	energy=cn258,fs/di+	fs/disk=0	energy=0,fs/di+	energy=0,fs/di+
9280022_12.+	9280034.ext+	149344K	cn267	149344K	1027K	cn267	1027K	0	cn267	0	00:00:00	cn267	00:00:00	1	20	01:12:18	COMPLETED	00:00:00	2.80G	40Gn	0.00M	cn267	0.00M	0	cn267	0		billing=3+	cpu=00:00:00,+	cpu=00:00:00,+	cpu=cn267,energy=+	cpu=0,fs/disk=0,m+	cpu=00:00:00,+	cpu=cn267,energy=+	cpu=0,fs/disk=0,m+	cpu=00:00:00,+	energy=0,fs/di+	energy=cn267,fs/di+	fs/disk=0	energy=0,fs/di+	energy=0,fs/di+
9280022_120+	9290915.ext+	149492K	cn002	149492K	659K	cn002	659K	0	cn002	0	00:00:00	cn002	00:00:00	1	20	04:13:16	COMPLETED	00:00:00	2.25G	40Gn	0.00M	cn002	0.00M	0	cn002	0		billing=3+	cpu=00:00:00,+	cpu=00:00:00,+	cpu=cn002,energy=+	cpu=0,fs/disk=0,m+	cpu=00:00:00,+	cpu=cn002,energy=+	cpu=0,fs/disk=0,m+	cpu=00:00:00,+	energy=0,fs/di+	energy=cn002,fs/di+	fs/disk=0	energy=0,fs/di+	energy=0,fs/di+
9280022_121+	9290918.ext+	149492K	cn003	149492K	184K	cn003	184K	0	cn003	0	00:00:00	cn003	00:00:00	1	20	02:16:06	COMPLETED	00:00:00	2.25G	40Gn	0.00M	cn003	0.00M	0	cn003	0		billing=3+	cpu=00:00:00,+	cpu=00:00:00,+	cpu=cn003,energy=+	cpu=0,fs/disk=0,m+	cpu=00:00:00,+	cpu=cn003,energy=+	cpu=0,fs/disk=0,m+	cpu=00:00:00,+	energy=0,fs/di+	energy=cn003,fs/di+	fs/disk=0	energy=0,fs/di+	energy=0,fs/di+
9280022_122+	9290922.ext+	149492K	cn257	149492K	175K	cn257	175K	0	cn257	0	00:00:00	cn257	00:00:00	1	20	00:14:43	COMPLETED	00:00:00	2.25G	40Gn	0.00M	cn257	0.00M	0	cn257	0		billing=3+	cpu=00:00:00,+	cpu=00:00:00,+	cpu=cn257,energy=+	cpu=0,fs/disk=0,m+	cpu=00:00:00,+	cpu=cn257,energy=+	cpu=0,fs/disk=0,m+	cpu=00:00:00,+	energy=0,fs/di+	energy=cn257,fs/di+	fs/disk=0	energy=0,fs/di+	energy=0,fs/di+
9280022_123+	9290923.ext+	149492K	cn254	149492K	216K	cn254	216K	0	cn254	0	00:00:00	cn254	00:00:00	1	20	00:15:40	COMPLETED	00:00:00	2.25G	40Gn	0.00M	cn254	0.00M	0	cn254	0		billing=3+	cpu=00:00:00,+	cpu=00:00:00,+	cpu=cn254,energy=+	cpu=0,fs/disk=0,m+	cpu=00:00:00,+	cpu=cn254,energy=+	cpu=0,fs/disk=0,m+	cpu=00:00:00,+	energy=0,fs/di+	energy=cn254,fs/di+	fs/disk=0	energy=0,fs/di+	energy=0,fs/di+
9280022_124+	9290928.ext+	149492K	cn253	149492K	802K	cn253	802K	0	cn253	0	00:00:00	cn253	00:00:00	1	20	00:13:15	COMPLETED	00:00:00	2.25G	40Gn	0.00M	cn253	0.00M	0	cn253	0		billing=3+	cpu=00:00:00,+	cpu=00:00:00,+	cpu=cn253,energy=+	cpu=0,fs/disk=0,m+	cpu=00:00:00,+	cpu=cn253,energy=+	cpu=0,fs/disk=0,m+	cpu=00:00:00,+	energy=0,fs/di+	energy=cn253,fs/di+	fs/disk=0	energy=0,fs/di+	energy=0,fs/di+
9280022_125+	9290938.ext+	149492K	cn257	149492K	175K	cn257	175K	0	cn257	0	00:00:00	cn257	00:00:00	1	20	01:40:51	COMPLETED	00:00:00	2.25G	40Gn	0.00M	cn257	0.00M	0	cn257	0		billing=3+	cpu=00:00:00,+	cpu=00:00:00,+	cpu=cn257,energy=+	cpu=0,fs/disk=0,m+	cpu=00:00:00,+	cpu=cn257,energy=+	cpu=0,fs/disk=0,m+	cpu=00:00:00,+	energy=0,fs/di+	energy=cn257,fs/di+	fs/disk=0	energy=0,fs/di+	energy=0,fs/di+
9280022_126+	9290939.ext+	149492K	cn003	149492K	159K	cn003	159K	0	cn003	0	00:00:00	cn003	00:00:00	1	20	00:23:05	COMPLETED	00:00:00	2.25G	40Gn	0.00M	cn003	0.00M	0	cn003	0		billing=3+	cpu=00:00:00,+	cpu=00:00:00,+	cpu=cn003,energy=+	cpu=0,fs/disk=0,m+	cpu=00:00:00,+	cpu=cn003,energy=+	cpu=0,fs/disk=0,m+	cpu=00:00:00,+	energy=0,fs/di+	energy=cn003,fs/di+	fs/disk=0	energy=0,fs/di+	energy=0,fs/di+
9280022_127+	9290940.ext+	149492K	cn254	149492K	216K	cn254	216K	0	cn254	0	00:00:00	cn254	00:00:00	1	20	00:27:13	COMPLETED	00:00:00	2.25G	40Gn	0.00M	cn254	0.00M	0	cn254	0		billing=3+	cpu=00:00:00,+	cpu=00:00:00,+	cpu=cn254,energy=+	cpu=0,fs/disk=0,m+	cpu=00:00:00,+	cpu=cn254,energy=+	cpu=0,fs/disk=0,m+	cpu=00:00:00,+	energy=0,fs/di+	energy=cn254,fs/di+	fs/disk=0	energy=0,fs/di+	energy=0,fs/di+
9280022_128+	9290942.ext+	149492K	cn001	149492K	122K	cn001	122K	0	cn001	0	00:00:00	cn001	00:00:00	1	20	03:24:33	COMPLETED	00:00:00	2.25G	40Gn	0.00M	cn001	0.00M	0	cn001	0		billing=3+	cpu=00:00:00,+	cpu=00:00:00,+	cpu=cn001,energy=+	cpu=0,fs/disk=0,m+	cpu=00:00:00,+	cpu=cn001,energy=+	cpu=0,fs/disk=0,m+	cpu=00:00:00,+	energy=0,fs/di+	energy=cn001,fs/di+	fs/disk=0	energy=0,fs/di+	energy=0,fs/di+
9280022_129+	9290943.ext+	149492K	cn253	149492K	770K	cn253	770K	0	cn253	0	00:00:00	cn253	00:00:00	1	20	04:09:54	COMPLETED	00:00:00	2.25G	40Gn	0.00M	cn253	0.00M	0	cn253	0		billing=3+	cpu=00:00:00,+	cpu=00:00:00,+	cpu=cn253,energy=+	cpu=0,fs/disk=0,m+	cpu=00:00:00,+	cpu=cn253,energy=+	cpu=0,fs/disk=0,m+	cpu=00:00:00,+	energy=0,fs/di+	energy=cn253,fs/di+	fs/disk=0	energy=0,fs/di+	energy=0,fs/di+
9280022_13.+	9280036.ext+	149492K	cn256	149492K	130K	cn256	130K	0	cn256	0	00:00:00	cn256	00:00:00	1	20	01:31:45	COMPLETED	00:00:00	2.25G	40Gn	0.00M	cn256	0.00M	0	cn256	0		billing=3+	cpu=00:00:00,+	cpu=00:00:00,+	cpu=cn256,energy=+	cpu=0,fs/disk=0,m+	cpu=00:00:00,+	cpu=cn256,energy=+	cpu=0,fs/disk=0,m+	cpu=00:00:00,+	energy=0,fs/di+	energy=cn256,fs/di+	fs/disk=0	energy=0,fs/di+	energy=0,fs/di+
9280022_130+	9290946.ext+	149492K	cn005	149492K	764K	cn005	764K	0	cn005	0	00:00:00	cn005	00:00:00	1	20	04:09:14	COMPLETED	00:00:00	2.25G	40Gn	0.00M	cn005	0.00M	0	cn005	0		billing=3+	cpu=00:00:00,+	cpu=00:00:00,+	cpu=cn005,energy=+	cpu=0,fs/disk=0,m+	cpu=00:00:00,+	cpu=cn005,energy=+	cpu=0,fs/disk=0,m+	cpu=00:00:00,+	energy=0,fs/di+	energy=cn005,fs/di+	fs/disk=0	energy=0,fs/di+	energy=0,fs/di+
9280022_131+	9290951.ext+	149492K	cn003	149492K	710K	cn003	710K	0	cn003	0	00:00:00	cn003	00:00:00	1	20	00:27:05	COMPLETED	00:00:00	2.25G	40Gn	0.00M	cn003	0.00M	0	cn003	0		billing=3+	cpu=00:00:00,+	cpu=00:00:00,+	cpu=cn003,energy=+	cpu=0,fs/disk=0,m+	cpu=00:00:00,+	cpu=cn003,energy=+	cpu=0,fs/disk=0,m+	cpu=00:00:00,+	energy=0,fs/di+	energy=cn003,fs/di+	fs/disk=0	energy=0,fs/di+	energy=0,fs/di+
9280022_132+	9290957.ext+	149492K	cn254	149492K	216K	cn254	216K	0	cn254	0	00:00:00	cn254	00:00:00	1	20	03:22:18	COMPLETED	00:00:00	2.25G	40Gn	0.00M	cn254	0.00M	0	cn254	0		billing=3+	cpu=00:00:00,+	cpu=00:00:00,+	cpu=cn254,energy=+	cpu=0,fs/disk=0,m+	cpu=00:00:00,+	cpu=cn254,energy=+	cpu=0,fs/disk=0,m+	cpu=00:00:00,+	energy=0,fs/di+	energy=cn254,fs/di+	fs/disk=0	energy=0,fs/di+	energy=0,fs/di+
9280022_133+	9290967.ext+	149492K	cn257	149492K	175K	cn257	175K	0	cn257	0	00:00:00	cn257	00:00:00	1	20	00:13:11	COMPLETED	00:00:00	2.25G	40Gn	0.00M	cn257	0.00M	0	cn257	0		billing=3+	cpu=00:00:00,+	cpu=00:00:00,+	cpu=cn257,energy=+	cpu=0,fs/disk=0,m+	cpu=00:00:00,+	cpu=cn257,energy=+	cpu=0,fs/disk=0,m+	cpu=00:00:00,+	energy=0,fs/di+	energy=cn257,fs/di+	fs/disk=0	energy=0,fs/di+	energy=0,fs/di+
9280022_134+	9290972.ext+	149492K	cn003	149492K	159K	cn003	159K	0	cn003	0	00:00:00	cn003	00:00:00	1	20	01:12:17	COMPLETED	00:00:00	2.25G	40Gn	0.00M	cn003	0.00M	0	cn003	0		billing=3+	cpu=00:00:00,+	cpu=00:00:00,+	cpu=cn003,energy=+	cpu=0,fs/disk=0,m+	cpu=00:00:00,+	cpu=cn003,energy=+	cpu=0,fs/disk=0,m+	cpu=00:00:00,+	energy=0,fs/di+	energy=cn003,fs/di+	fs/disk=0	energy=0,fs/di+	energy=0,fs/di+
9280022_135+	9290976.ext+	149492K	cn007	149492K	181K	cn007	181K	0	cn007	0	00:00:00	cn007	00:00:00	1	20	00:45:15	COMPLETED	00:00:00	2.25G	40Gn	0.00M	cn007	0.00M	0	cn007	0		billing=3+	cpu=00:00:00,+	cpu=00:00:00,+	cpu=cn007,energy=+	cpu=0,fs/disk=0,m+	cpu=00:00:00,+	cpu=cn007,energy=+	cpu=0,fs/disk=0,m+	cpu=00:00:00,+	energy=0,fs/di+	energy=cn007,fs/di+	fs/disk=0	energy=0,fs/di+	energy=0,fs/di+
9280022_136+	9290977.ext+	149492K	cn257	149492K	175K	cn257	175K	0	cn257	0	00:00:00	cn257	00:00:00	1	20	04:41:23	COMPLETED	00:00:00	2.25G	40Gn	0.00M	cn257	0.00M	0	cn257	0		billing=3+	cpu=00:00:00,+	cpu=00:00:00,+	cpu=cn257,energy=+	cpu=0,fs/disk=0,m+	cpu=00:00:00,+	cpu=cn257,energy=+	cpu=0,fs/disk=0,m+	cpu=00:00:00,+	energy=0,fs/di+	energy=cn257,fs/di+	fs/disk=0	energy=0,fs/di+	energy=0,fs/di+
9280022_137+	9290986.ext+	149492K	cn256	149492K	126K	cn256	126K	0	cn256	0	00:00:00	cn256	00:00:00	1	20	03:35:17	COMPLETED	00:00:00	2.25G	40Gn	0.00M	cn256	0.00M	0	cn256	0		billing=3+	cpu=00:00:00,+	cpu=00:00:00,+	cpu=cn256,energy=+	cpu=0,fs/disk=0,m+	cpu=00:00:00,+	cpu=cn256,energy=+	cpu=0,fs/disk=0,m+	cpu=00:00:00,+	energy=0,fs/di+	energy=cn256,fs/di+	fs/disk=0	energy=0,fs/di+	energy=0,fs/di+
9280022_138+	9290993.ext+	149492K	cn002	149492K	152K	cn002	152K	0	cn002	0	00:00:00	cn002	00:00:00	1	20	00:26:23	COMPLETED	00:00:00	2.25G	40Gn	0.00M	cn002	0.00M	0	cn002	0		billing=3+	cpu=00:00:00,+	cpu=00:00:00,+	cpu=cn002,energy=+	cpu=0,fs/disk=0,m+	cpu=00:00:00,+	cpu=cn002,energy=+	cpu=0,fs/disk=0,m+	cpu=00:00:00,+	energy=0,fs/di+	energy=cn002,fs/di+	fs/disk=0	energy=0,fs/di+	energy=0,fs/di+
9280022_139+	9291002.ext+	149492K	cn257	149492K	750K	cn257	750K	0	cn257	0	00:00:00	cn257	00:00:00	1	20	00:26:43	COMPLETED	00:00:00	2.25G	40Gn	0.00M	cn257	0.00M	0	cn257	0		billing=3+	cpu=00:00:00,+	cpu=00:00:00,+	cpu=cn257,energy=+	cpu=0,fs/disk=0,m+	cpu=00:00:00,+	cpu=cn257,energy=+	cpu=0,fs/disk=0,m+	cpu=00:00:00,+	energy=0,fs/di+	energy=cn257,fs/di+	fs/disk=0	energy=0,fs/di+	energy=0,fs/di+
9280022_14.+	9280037.ext+	149492K	cn003	149492K	739K	cn003	739K	0	cn003	0	00:00:00	cn003	00:00:00	1	20	00:19:38	COMPLETED	00:00:00	2.25G	40Gn	0.00M	cn003	0.00M	0	cn003	0		billing=3+	cpu=00:00:00,+	cpu=00:00:00,+	cpu=cn003,energy=+	cpu=0,fs/disk=0,m+	cpu=00:00:00,+	cpu=cn003,energy=+	cpu=0,fs/disk=0,m+	cpu=00:00:00,+	energy=0,fs/di+	energy=cn003,fs/di+	fs/disk=0	energy=0,fs/di+	energy=0,fs/di+
9280022_140+	9291003.ext+	149492K	cn007	149492K	178K	cn007	178K	0	cn007	0	00:00:00	cn007	00:00:00	1	20	00:25:35	COMPLETED	00:00:00	2.25G	40Gn	0.00M	cn007	0.00M	0	cn007	0		billing=3+	cpu=00:00:00,+	cpu=00:00:00,+	cpu=cn007,energy=+	cpu=0,fs/disk=0,m+	cpu=00:00:00,+	cpu=cn007,energy=+	cpu=0,fs/disk=0,m+	cpu=00:00:00,+	energy=0,fs/di+	energy=cn007,fs/di+	fs/disk=0	energy=0,fs/di+	energy=0,fs/di+
9280022_141+	9291007.ext+	149492K	cn002	149492K	152K	cn002	152K	0	cn002	0	00:00:00	cn002	00:00:00	1	20	01:16:53	COMPLETED	00:00:00	2.25G	40Gn	0.00M	cn002	0.00M	0	cn002	0		billing=3+	cpu=00:00:00,+	cpu=00:00:00,+	cpu=cn002,energy=+	cpu=0,fs/disk=0,m+	cpu=00:00:00,+	cpu=cn002,energy=+	cpu=0,fs/disk=0,m+	cpu=00:00:00,+	energy=0,fs/di+	energy=cn002,fs/di+	fs/disk=0	energy=0,fs/di+	energy=0,fs/di+
9280022_142+	9291008.ext+	149492K	cn003	149492K	159K	cn003	159K	0	cn003	0	00:00:00	cn003	00:00:00	1	20	00:47:35	COMPLETED	00:00:00	2.25G	40Gn	0.00M	cn003	0.00M	0	cn003	0		billing=3+	cpu=00:00:00,+	cpu=00:00:00,+	cpu=cn003,energy=+	cpu=0,fs/disk=0,m+	cpu=00:00:00,+	cpu=cn003,energy=+	cpu=0,fs/disk=0,m+	cpu=00:00:00,+	energy=0,fs/di+	energy=cn003,fs/di+	fs/disk=0	energy=0,fs/di+	energy=0,fs/di+
9280022_143+	9291012.ext+	149492K	cn003	149492K	159K	cn003	159K	0	cn003	0	00:00:00	cn003	00:00:00	1	20	00:47:10	COMPLETED	00:00:00	2.25G	40Gn	0.00M	cn003	0.00M	0	cn003	0		billing=3+	cpu=00:00:00,+	cpu=00:00:00,+	cpu=cn003,energy=+	cpu=0,fs/disk=0,m+	cpu=00:00:00,+	cpu=cn003,energy=+	cpu=0,fs/disk=0,m+	cpu=00:00:00,+	energy=0,fs/di+	energy=cn003,fs/di+	fs/disk=0	energy=0,fs/di+	energy=0,fs/di+
9280022_144+	9291016.ext+	149492K	cn007	149492K	181K	cn007	181K	0	cn007	0	00:00:00	cn007	00:00:00	1	20	00:46:23	COMPLETED	00:00:00	2.25G	40Gn	0.00M	cn007	0.00M	0	cn007	0		billing=3+	cpu=00:00:00,+	cpu=00:00:00,+	cpu=cn007,energy=+	cpu=0,fs/disk=0,m+	cpu=00:00:00,+	cpu=cn007,energy=+	cpu=0,fs/disk=0,m+	cpu=00:00:00,+	energy=0,fs/di+	energy=cn007,fs/di+	fs/disk=0	energy=0,fs/di+	energy=0,fs/di+
9280022_145+	9291017.ext+	149492K	cn257	149492K	175K	cn257	175K	0	cn257	0	00:00:00	cn257	00:00:00	1	20	01:47:27	COMPLETED	00:00:00	2.25G	40Gn	0.00M	cn257	0.00M	0	cn257	0		billing=3+	cpu=00:00:00,+	cpu=00:00:00,+	cpu=cn257,energy=+	cpu=0,fs/disk=0,m+	cpu=00:00:00,+	cpu=cn257,energy=+	cpu=0,fs/disk=0,m+	cpu=00:00:00,+	energy=0,fs/di+	energy=cn257,fs/di+	fs/disk=0	energy=0,fs/di+	energy=0,fs/di+
9280022_146+	9291036.ext+	149492K	cn003	149492K	735K	cn003	735K	0	cn003	0	00:00:00	cn003	00:00:00	1	20	03:00:52	COMPLETED	00:00:00	2.25G	40Gn	0.00M	cn003	0.00M	0	cn003	0		billing=3+	cpu=00:00:00,+	cpu=00:00:00,+	cpu=cn003,energy=+	cpu=0,fs/disk=0,m+	cpu=00:00:00,+	cpu=cn003,energy=+	cpu=0,fs/disk=0,m+	cpu=00:00:00,+	energy=0,fs/di+	energy=cn003,fs/di+	fs/disk=0	energy=0,fs/di+	energy=0,fs/di+
9280022_147+	9291037.ext+	149492K	cn003	149492K	8K	cn003	8K	0	cn003	0	00:00:00	cn003	00:00:00	1	20	00:01:43	COMPLETED	00:00:00	2.25G	40Gn	0.00M	cn003	0.00M	0	cn003	0		billing=3+	cpu=00:00:00,+	cpu=00:00:00,+	cpu=cn003,energy=+	cpu=0,fs/disk=0,m+	cpu=00:00:00,+	cpu=cn003,energy=+	cpu=0,fs/disk=0,m+	cpu=00:00:00,+	energy=0,fs/di+	energy=cn003,fs/di+	fs/disk=0	energy=0,fs/di+	energy=0,fs/di+
9280022_148+	9291039.ext+	149492K	cn003	149492K	8K	cn003	8K	0	cn003	0	00:00:00	cn003	00:00:00	1	20	00:00:52	COMPLETED	00:00:00	2.25G	40Gn	0.00M	cn003	0.00M	0	cn003	0		billing=3+	cpu=00:00:00,+	cpu=00:00:00,+	cpu=cn003,energy=+	cpu=0,fs/disk=0,m+	cpu=00:00:00,+	cpu=cn003,energy=+	cpu=0,fs/disk=0,m+	cpu=00:00:00,+	energy=0,fs/di+	energy=cn003,fs/di+	fs/disk=0	energy=0,fs/di+	energy=0,fs/di+
9280022_149+	9291040.ext+	149492K	cn003	149492K	159K	cn003	159K	0	cn003	0	00:00:00	cn003	00:00:00	1	20	02:19:49	COMPLETED	00:00:00	2.25G	40Gn	0.00M	cn003	0.00M	0	cn003	0		billing=3+	cpu=00:00:00,+	cpu=00:00:00,+	cpu=cn003,energy=+	cpu=0,fs/disk=0,m+	cpu=00:00:00,+	cpu=cn003,energy=+	cpu=0,fs/disk=0,m+	cpu=00:00:00,+	energy=0,fs/di+	energy=cn003,fs/di+	fs/disk=0	energy=0,fs/di+	energy=0,fs/di+
9280022_15.+	9280039.ext+	149344K	cn267	149344K	650K	cn267	650K	0	cn267	0	00:00:00	cn267	00:00:00	1	20	01:17:17	COMPLETED	00:00:00	2.80G	40Gn	0.00M	cn267	0.00M	0	cn267	0		billing=3+	cpu=00:00:00,+	cpu=00:00:00,+	cpu=cn267,energy=+	cpu=0,fs/disk=0,m+	cpu=00:00:00,+	cpu=cn267,energy=+	cpu=0,fs/disk=0,m+	cpu=00:00:00,+	energy=0,fs/di+	energy=cn267,fs/di+	fs/disk=0	energy=0,fs/di+	energy=0,fs/di+
9280022_150+	9291041.ext+	149492K	cn007	149492K	181K	cn007	181K	0	cn007	0	00:00:00	cn007	00:00:00	1	20	00:59:28	COMPLETED	00:00:00	2.25G	40Gn	0.00M	cn007	0.00M	0	cn007	0		billing=3+	cpu=00:00:00,+	cpu=00:00:00,+	cpu=cn007,energy=+	cpu=0,fs/disk=0,m+	cpu=00:00:00,+	cpu=cn007,energy=+	cpu=0,fs/disk=0,m+	cpu=00:00:00,+	energy=0,fs/di+	energy=cn007,fs/di+	fs/disk=0	energy=0,fs/di+	energy=0,fs/di+
9280022_151+	9291045.ext+	149492K	cn002	149492K	152K	cn002	152K	0	cn002	0	00:00:00	cn002	00:00:00	1	20	00:54:32	COMPLETED	00:00:00	2.25G	40Gn	0.00M	cn002	0.00M	0	cn002	0		billing=3+	cpu=00:00:00,+	cpu=00:00:00,+	cpu=cn002,energy=+	cpu=0,fs/disk=0,m+	cpu=00:00:00,+	cpu=cn002,energy=+	cpu=0,fs/disk=0,m+	cpu=00:00:00,+	energy=0,fs/di+	energy=cn002,fs/di+	fs/disk=0	energy=0,fs/di+	energy=0,fs/di+
9280022_152+	9291051.ext+	149492K	cn001	149492K	122K	cn001	122K	0	cn001	0	00:00:00	cn001	00:00:00	1	20	00:33:03	COMPLETED	00:00:00	2.25G	40Gn	0.00M	cn001	0.00M	0	cn001	0		billing=3+	cpu=00:00:00,+	cpu=00:00:00,+	cpu=cn001,energy=+	cpu=0,fs/disk=0,m+	cpu=00:00:00,+	cpu=cn001,energy=+	cpu=0,fs/disk=0,m+	cpu=00:00:00,+	energy=0,fs/di+	energy=cn001,fs/di+	fs/disk=0	energy=0,fs/di+	energy=0,fs/di+
9280022_153+	9291062.ext+	149492K	cn002	149492K	498K	cn002	498K	0	cn002	0	00:00:00	cn002	00:00:00	1	20	02:36:09	COMPLETED	00:00:00	2.25G	40Gn	0.00M	cn002	0.00M	0	cn002	0		billing=3+	cpu=00:00:00,+	cpu=00:00:00,+	cpu=cn002,energy=+	cpu=0,fs/disk=0,m+	cpu=00:00:00,+	cpu=cn002,energy=+	cpu=0,fs/disk=0,m+	cpu=00:00:00,+	energy=0,fs/di+	energy=cn002,fs/di+	fs/disk=0	energy=0,fs/di+	energy=0,fs/di+
9280022_154+	9291063.ext+	149492K	cn254	149492K	216K	cn254	216K	0	cn254	0	00:00:00	cn254	00:00:00	1	20	05:03:16	COMPLETED	00:00:00	2.25G	40Gn	0.00M	cn254	0.00M	0	cn254	0		billing=3+	cpu=00:00:00,+	cpu=00:00:00,+	cpu=cn254,energy=+	cpu=0,fs/disk=0,m+	cpu=00:00:00,+	cpu=cn254,energy=+	cpu=0,fs/disk=0,m+	cpu=00:00:00,+	energy=0,fs/di+	energy=cn254,fs/di+	fs/disk=0	energy=0,fs/di+	energy=0,fs/di+
9280022_155+	9291064.ext+	149492K	cn007	149492K	181K	cn007	181K	0	cn007	0	00:00:00	cn007	00:00:00	1	20	05:18:22	COMPLETED	00:00:00	2.25G	40Gn	0.00M	cn007	0.00M	0	cn007	0		billing=3+	cpu=00:00:00,+	cpu=00:00:00,+	cpu=cn007,energy=+	cpu=0,fs/disk=0,m+	cpu=00:00:00,+	cpu=cn007,energy=+	cpu=0,fs/disk=0,m+	cpu=00:00:00,+	energy=0,fs/di+	energy=cn007,fs/di+	fs/disk=0	energy=0,fs/di+	energy=0,fs/di+
9280022_156+	9291065.ext+	149492K	cn257	149492K	175K	cn257	175K	0	cn257	0	00:00:00	cn257	00:00:00	1	20	01:25:25	COMPLETED	00:00:00	2.25G	40Gn	0.00M	cn257	0.00M	0	cn257	0		billing=3+	cpu=00:00:00,+	cpu=00:00:00,+	cpu=cn257,energy=+	cpu=0,fs/disk=0,m+	cpu=00:00:00,+	cpu=cn257,energy=+	cpu=0,fs/disk=0,m+	cpu=00:00:00,+	energy=0,fs/di+	energy=cn257,fs/di+	fs/disk=0	energy=0,fs/di+	energy=0,fs/di+
9280022_157+	9291067.ext+	149492K	cn001	149492K	156K	cn001	156K	0	cn001	0	00:00:00	cn001	00:00:00	1	20	01:08:56	COMPLETED	00:00:00	2.25G	40Gn	0.00M	cn001	0.00M	0	cn001	0		billing=3+	cpu=00:00:00,+	cpu=00:00:00,+	cpu=cn001,energy=+	cpu=0,fs/disk=0,m+	cpu=00:00:00,+	cpu=cn001,energy=+	cpu=0,fs/disk=0,m+	cpu=00:00:00,+	energy=0,fs/di+	energy=cn001,fs/di+	fs/disk=0	energy=0,fs/di+	energy=0,fs/di+
9280022_158+	9291070.ext+	149492K	cn002	149492K	152K	cn002	152K	0	cn002	0	00:00:00	cn002	00:00:00	1	20	01:47:07	COMPLETED	00:00:00	2.25G	40Gn	0.00M	cn002	0.00M	0	cn002	0		billing=3+	cpu=00:00:00,+	cpu=00:00:00,+	cpu=cn002,energy=+	cpu=0,fs/disk=0,m+	cpu=00:00:00,+	cpu=cn002,energy=+	cpu=0,fs/disk=0,m+	cpu=00:00:00,+	energy=0,fs/di+	energy=cn002,fs/di+	fs/disk=0	energy=0,fs/di+	energy=0,fs/di+
9280022_159+	9291075.ext+	149492K	cn253	149492K	216K	cn253	216K	0	cn253	0	00:00:00	cn253	00:00:00	1	20	02:15:41	COMPLETED	00:00:00	2.25G	40Gn	0.00M	cn253	0.00M	0	cn253	0		billing=3+	cpu=00:00:00,+	cpu=00:00:00,+	cpu=cn253,energy=+	cpu=0,fs/disk=0,m+	cpu=00:00:00,+	cpu=cn253,energy=+	cpu=0,fs/disk=0,m+	cpu=00:00:00,+	energy=0,fs/di+	energy=cn253,fs/di+	fs/disk=0	energy=0,fs/di+	energy=0,fs/di+
9280022_16.+	9280042.ext+	149344K	cn263	149344K	652K	cn263	652K	0	cn263	0	00:00:00	cn263	00:00:00	1	20	00:27:02	COMPLETED	00:00:00	2.80G	40Gn	0.00M	cn263	0.00M	0	cn263	0		billing=3+	cpu=00:00:00,+	cpu=00:00:00,+	cpu=cn263,energy=+	cpu=0,fs/disk=0,m+	cpu=00:00:00,+	cpu=cn263,energy=+	cpu=0,fs/disk=0,m+	cpu=00:00:00,+	energy=0,fs/di+	energy=cn263,fs/di+	fs/disk=0	energy=0,fs/di+	energy=0,fs/di+
9280022_160+	9291076.ext+	149492K	cn005	149492K	160K	cn005	160K	0	cn005	0	00:00:00	cn005	00:00:00	1	20	02:29:02	COMPLETED	00:00:00	2.25G	40Gn	0.00M	cn005	0.00M	0	cn005	0		billing=3+	cpu=00:00:00,+	cpu=00:00:00,+	cpu=cn005,energy=+	cpu=0,fs/disk=0,m+	cpu=00:00:00,+	cpu=cn005,energy=+	cpu=0,fs/disk=0,m+	cpu=00:00:00,+	energy=0,fs/di+	energy=cn005,fs/di+	fs/disk=0	energy=0,fs/di+	energy=0,fs/di+
9280022_161+	9291087.ext+	149492K	cn256	149492K	126K	cn256	126K	0	cn256	0	00:00:00	cn256	00:00:00	1	20	00:30:00	COMPLETED	00:00:00	2.25G	40Gn	0.00M	cn256	0.00M	0	cn256	0		billing=3+	cpu=00:00:00,+	cpu=00:00:00,+	cpu=cn256,energy=+	cpu=0,fs/disk=0,m+	cpu=00:00:00,+	cpu=cn256,energy=+	cpu=0,fs/disk=0,m+	cpu=00:00:00,+	energy=0,fs/di+	energy=cn256,fs/di+	fs/disk=0	energy=0,fs/di+	energy=0,fs/di+
9280022_162+	9291095.ext+	149492K	cn001	149492K	156K	cn001	156K	0	cn001	0	00:00:00	cn001	00:00:00	1	20	02:34:46	COMPLETED	00:00:00	2.25G	40Gn	0.00M	cn001	0.00M	0	cn001	0		billing=3+	cpu=00:00:00,+	cpu=00:00:00,+	cpu=cn001,energy=+	cpu=0,fs/disk=0,m+	cpu=00:00:00,+	cpu=cn001,energy=+	cpu=0,fs/disk=0,m+	cpu=00:00:00,+	energy=0,fs/di+	energy=cn001,fs/di+	fs/disk=0	energy=0,fs/di+	energy=0,fs/di+
9280022_163+	9291096.ext+	149492K	cn003	149492K	184K	cn003	184K	0	cn003	0	00:00:00	cn003	00:00:00	1	20	04:03:52	COMPLETED	00:00:00	2.25G	40Gn	0.00M	cn003	0.00M	0	cn003	0		billing=3+	cpu=00:00:00,+	cpu=00:00:00,+	cpu=cn003,energy=+	cpu=0,fs/disk=0,m+	cpu=00:00:00,+	cpu=cn003,energy=+	cpu=0,fs/disk=0,m+	cpu=00:00:00,+	energy=0,fs/di+	energy=cn003,fs/di+	fs/disk=0	energy=0,fs/di+	energy=0,fs/di+
9280022_164+	9291098.ext+	149492K	cn256	149492K	126K	cn256	126K	0	cn256	0	00:00:00	cn256	00:00:00	1	20	01:37:31	COMPLETED	00:00:00	2.25G	40Gn	0.00M	cn256	0.00M	0	cn256	0		billing=3+	cpu=00:00:00,+	cpu=00:00:00,+	cpu=cn256,energy=+	cpu=0,fs/disk=0,m+	cpu=00:00:00,+	cpu=cn256,energy=+	cpu=0,fs/disk=0,m+	cpu=00:00:00,+	energy=0,fs/di+	energy=cn256,fs/di+	fs/disk=0	energy=0,fs/di+	energy=0,fs/di+
9280022_165+	9291103.ext+	149492K	cn257	149492K	755K	cn257	755K	0	cn257	0	00:00:00	cn257	00:00:00	1	20	01:02:33	COMPLETED	00:00:00	2.25G	40Gn	0.00M	cn257	0.00M	0	cn257	0		billing=3+	cpu=00:00:00,+	cpu=00:00:00,+	cpu=cn257,energy=+	cpu=0,fs/disk=0,m+	cpu=00:00:00,+	cpu=cn257,energy=+	cpu=0,fs/disk=0,m+	cpu=00:00:00,+	energy=0,fs/di+	energy=cn257,fs/di+	fs/disk=0	energy=0,fs/di+	energy=0,fs/di+
9280022_166+	9291112.ext+	149492K	cn257	149492K	215K	cn257	215K	0	cn257	0	00:00:00	cn257	00:00:00	1	20	02:44:16	COMPLETED	00:00:00	2.25G	40Gn	0.00M	cn257	0.00M	0	cn257	0		billing=3+	cpu=00:00:00,+	cpu=00:00:00,+	cpu=cn257,energy=+	cpu=0,fs/disk=0,m+	cpu=00:00:00,+	cpu=cn257,energy=+	cpu=0,fs/disk=0,m+	cpu=00:00:00,+	energy=0,fs/di+	energy=cn257,fs/di+	fs/disk=0	energy=0,fs/di+	energy=0,fs/di+
9280022_167+	9291118.ext+	149492K	cn003	149492K	159K	cn003	159K	0	cn003	0	00:00:00	cn003	00:00:00	1	20	01:14:28	COMPLETED	00:00:00	2.25G	40Gn	0.00M	cn003	0.00M	0	cn003	0		billing=3+	cpu=00:00:00,+	cpu=00:00:00,+	cpu=cn003,energy=+	cpu=0,fs/disk=0,m+	cpu=00:00:00,+	cpu=cn003,energy=+	cpu=0,fs/disk=0,m+	cpu=00:00:00,+	energy=0,fs/di+	energy=cn003,fs/di+	fs/disk=0	energy=0,fs/di+	energy=0,fs/di+
9280022_168+	9291120.ext+	149492K	cn002	149492K	152K	cn002	152K	0	cn002	0	00:00:00	cn002	00:00:00	1	20	00:33:32	COMPLETED	00:00:00	2.25G	40Gn	0.00M	cn002	0.00M	0	cn002	0		billing=3+	cpu=00:00:00,+	cpu=00:00:00,+	cpu=cn002,energy=+	cpu=0,fs/disk=0,m+	cpu=00:00:00,+	cpu=cn002,energy=+	cpu=0,fs/disk=0,m+	cpu=00:00:00,+	energy=0,fs/di+	energy=cn002,fs/di+	fs/disk=0	energy=0,fs/di+	energy=0,fs/di+
9280022_169+	9291145.ext+	149492K	cn002	149492K	152K	cn002	152K	0	cn002	0	00:00:00	cn002	00:00:00	1	20	01:32:16	COMPLETED	00:00:00	2.25G	40Gn	0.00M	cn002	0.00M	0	cn002	0		billing=3+	cpu=00:00:00,+	cpu=00:00:00,+	cpu=cn002,energy=+	cpu=0,fs/disk=0,m+	cpu=00:00:00,+	cpu=cn002,energy=+	cpu=0,fs/disk=0,m+	cpu=00:00:00,+	energy=0,fs/di+	energy=cn002,fs/di+	fs/disk=0	energy=0,fs/di+	energy=0,fs/di+
9280022_17.+	9280059.ext+	149492K	cn003	149492K	498K	cn003	498K	0	cn003	0	00:00:00	cn003	00:00:00	1	20	00:30:21	COMPLETED	00:00:00	2.25G	40Gn	0.00M	cn003	0.00M	0	cn003	0		billing=3+	cpu=00:00:00,+	cpu=00:00:00,+	cpu=cn003,energy=+	cpu=0,fs/disk=0,m+	cpu=00:00:00,+	cpu=cn003,energy=+	cpu=0,fs/disk=0,m+	cpu=00:00:00,+	energy=0,fs/di+	energy=cn003,fs/di+	fs/disk=0	energy=0,fs/di+	energy=0,fs/di+
9280022_170+	9291146.ext+	149492K	cn257	149492K	1492K	cn257	1492K	0	cn257	0	00:00:00	cn257	00:00:00	1	20	00:06:04	COMPLETED	00:00:00	2.25G	40Gn	0.00M	cn257	0.00M	0	cn257	0		billing=3+	cpu=00:00:00,+	cpu=00:00:00,+	cpu=cn257,energy=+	cpu=0,fs/disk=0,m+	cpu=00:00:00,+	cpu=cn257,energy=+	cpu=0,fs/disk=0,m+	cpu=00:00:00,+	energy=0,fs/di+	energy=cn257,fs/di+	fs/disk=0	energy=0,fs/di+	energy=0,fs/di+
9280022_171+	9280022.ext+	149492K	cn002	149492K	172K	cn002	172K	0	cn002	0	00:00:00	cn002	00:00:00	1	20	03:19:00	COMPLETED	00:00:00	2.25G	40Gn	0.00M	cn002	0.00M	0	cn002	0		billing=3+	cpu=00:00:00,+	cpu=00:00:00,+	cpu=cn002,energy=+	cpu=0,fs/disk=0,m+	cpu=00:00:00,+	cpu=cn002,energy=+	cpu=0,fs/disk=0,m+	cpu=00:00:00,+	energy=0,fs/di+	energy=cn002,fs/di+	fs/disk=0	energy=0,fs/di+	energy=0,fs/di+
9280022_18.+	9280381.ext+	149492K	cn253	149492K	1488K	cn253	1488K	0	cn253	0	00:00:00	cn253	00:00:00	1	20	02:27:56	COMPLETED	00:00:00	2.25G	40Gn	0.00M	cn253	0.00M	0	cn253	0		billing=3+	cpu=00:00:00,+	cpu=00:00:00,+	cpu=cn253,energy=+	cpu=0,fs/disk=0,m+	cpu=00:00:00,+	cpu=cn253,energy=+	cpu=0,fs/disk=0,m+	cpu=00:00:00,+	energy=0,fs/di+	energy=cn253,fs/di+	fs/disk=0	energy=0,fs/di+	energy=0,fs/di+
9280022_19.+	9280382.ext+	149492K	cn002	149492K	1492K	cn002	1492K	0	cn002	0	00:00:00	cn002	00:00:00	1	20	03:37:47	COMPLETED	00:00:00	2.25G	40Gn	0.00M	cn002	0.00M	0	cn002	0		billing=3+	cpu=00:00:00,+	cpu=00:00:00,+	cpu=cn002,energy=+	cpu=0,fs/disk=0,m+	cpu=00:00:00,+	cpu=cn002,energy=+	cpu=0,fs/disk=0,m+	cpu=00:00:00,+	energy=0,fs/di+	energy=cn002,fs/di+	fs/disk=0	energy=0,fs/di+	energy=0,fs/di+
9280022_2.e+	9280024.ext+	149492K	cn254	149492K	1488K	cn254	1488K	0	cn254	0	00:00:00	cn254	00:00:00	1	20	00:48:17	COMPLETED	00:00:00	2.25G	40Gn	0.00M	cn254	0.00M	0	cn254	0		billing=3+	cpu=00:00:00,+	cpu=00:00:00,+	cpu=cn254,energy=+	cpu=0,fs/disk=0,m+	cpu=00:00:00,+	cpu=cn254,energy=+	cpu=0,fs/disk=0,m+	cpu=00:00:00,+	energy=0,fs/di+	energy=cn254,fs/di+	fs/disk=0	energy=0,fs/di+	energy=0,fs/di+
9280022_20.+	9280384.ext+	149344K	cn263	149344K	482K	cn263	482K	0	cn263	0	00:00:00	cn263	00:00:00	1	20	02:48:55	COMPLETED	00:00:00	2.80G	40Gn	0.00M	cn263	0.00M	0	cn263	0		billing=3+	cpu=00:00:00,+	cpu=00:00:00,+	cpu=cn263,energy=+	cpu=0,fs/disk=0,m+	cpu=00:00:00,+	cpu=cn263,energy=+	cpu=0,fs/disk=0,m+	cpu=00:00:00,+	energy=0,fs/di+	energy=cn263,fs/di+	fs/disk=0	energy=0,fs/di+	energy=0,fs/di+
9280022_21.+	9280387.ext+	149492K	cn014	149492K	153K	cn014	153K	0	cn014	0	00:00:00	cn014	00:00:00	1	20	02:16:16	COMPLETED	00:00:00	2.25G	40Gn	0.00M	cn014	0.00M	0	cn014	0		billing=3+	cpu=00:00:00,+	cpu=00:00:00,+	cpu=cn014,energy=+	cpu=0,fs/disk=0,m+	cpu=00:00:00,+	cpu=cn014,energy=+	cpu=0,fs/disk=0,m+	cpu=00:00:00,+	energy=0,fs/di+	energy=cn014,fs/di+	fs/disk=0	energy=0,fs/di+	energy=0,fs/di+
9280022_22.+	9280397.ext+	149492K	cn254	149492K	216K	cn254	216K	0	cn254	0	00:00:00	cn254	00:00:00	1	20	02:18:25	COMPLETED	00:00:00	2.25G	40Gn	0.00M	cn254	0.00M	0	cn254	0		billing=3+	cpu=00:00:00,+	cpu=00:00:00,+	cpu=cn254,energy=+	cpu=0,fs/disk=0,m+	cpu=00:00:00,+	cpu=cn254,energy=+	cpu=0,fs/disk=0,m+	cpu=00:00:00,+	energy=0,fs/di+	energy=cn254,fs/di+	fs/disk=0	energy=0,fs/di+	energy=0,fs/di+
9280022_23.+	9280406.ext+	149492K	cn003	149492K	748K	cn003	748K	0	cn003	0	00:00:00	cn003	00:00:00	1	20	04:15:26	COMPLETED	00:00:00	2.25G	40Gn	0.00M	cn003	0.00M	0	cn003	0		billing=3+	cpu=00:00:00,+	cpu=00:00:00,+	cpu=cn003,energy=+	cpu=0,fs/disk=0,m+	cpu=00:00:00,+	cpu=cn003,energy=+	cpu=0,fs/disk=0,m+	cpu=00:00:00,+	energy=0,fs/di+	energy=cn003,fs/di+	fs/disk=0	energy=0,fs/di+	energy=0,fs/di+
9280022_24.+	9280412.ext+	149344K	cn263	149344K	446K	cn263	446K	0	cn263	0	00:00:00	cn263	00:00:00	1	20	02:14:36	COMPLETED	00:00:00	2.80G	40Gn	0.00M	cn263	0.00M	0	cn263	0		billing=3+	cpu=00:00:00,+	cpu=00:00:00,+	cpu=cn263,energy=+	cpu=0,fs/disk=0,m+	cpu=00:00:00,+	cpu=cn263,energy=+	cpu=0,fs/disk=0,m+	cpu=00:00:00,+	energy=0,fs/di+	energy=cn263,fs/di+	fs/disk=0	energy=0,fs/di+	energy=0,fs/di+
9280022_25.+	9281154.ext+	149344K	cn264	149344K	971K	cn264	971K	0	cn264	0	00:00:00	cn264	00:00:00	1	20	02:38:19	COMPLETED	00:00:00	2.80G	40Gn	0.00M	cn264	0.00M	0	cn264	0		billing=3+	cpu=00:00:00,+	cpu=00:00:00,+	cpu=cn264,energy=+	cpu=0,fs/disk=0,m+	cpu=00:00:00,+	cpu=cn264,energy=+	cpu=0,fs/disk=0,m+	cpu=00:00:00,+	energy=0,fs/di+	energy=cn264,fs/di+	fs/disk=0	energy=0,fs/di+	energy=0,fs/di+
9280022_26.+	9281236.ext+	149492K	cn258	149492K	154K	cn258	154K	0	cn258	0	00:00:00	cn258	00:00:00	1	20	03:01:26	COMPLETED	00:00:00	2.25G	40Gn	0.00M	cn258	0.00M	0	cn258	0		billing=3+	cpu=00:00:00,+	cpu=00:00:00,+	cpu=cn258,energy=+	cpu=0,fs/disk=0,m+	cpu=00:00:00,+	cpu=cn258,energy=+	cpu=0,fs/disk=0,m+	cpu=00:00:00,+	energy=0,fs/di+	energy=cn258,fs/di+	fs/disk=0	energy=0,fs/di+	energy=0,fs/di+
9280022_27.+	9281408.ext+	149344K	cn264	149344K	636K	cn264	636K	0	cn264	0	00:00:00	cn264	00:00:00	1	20	02:25:04	COMPLETED	00:00:00	2.80G	40Gn	0.00M	cn264	0.00M	0	cn264	0		billing=3+	cpu=00:00:00,+	cpu=00:00:00,+	cpu=cn264,energy=+	cpu=0,fs/disk=0,m+	cpu=00:00:00,+	cpu=cn264,energy=+	cpu=0,fs/disk=0,m+	cpu=00:00:00,+	energy=0,fs/di+	energy=cn264,fs/di+	fs/disk=0	energy=0,fs/di+	energy=0,fs/di+
9280022_28.+	9281535.ext+	149492K	cn256	149492K	130K	cn256	130K	0	cn256	0	00:00:00	cn256	00:00:00	1	20	03:30:42	COMPLETED	00:00:00	2.25G	40Gn	0.00M	cn256	0.00M	0	cn256	0		billing=3+	cpu=00:00:00,+	cpu=00:00:00,+	cpu=cn256,energy=+	cpu=0,fs/disk=0,m+	cpu=00:00:00,+	cpu=cn256,energy=+	cpu=0,fs/disk=0,m+	cpu=00:00:00,+	energy=0,fs/di+	energy=cn256,fs/di+	fs/disk=0	energy=0,fs/di+	energy=0,fs/di+
9280022_29.+	9284173.ext+	149492K	cn253	149492K	722K	cn253	722K	0	cn253	0	00:00:00	cn253	00:00:00	1	20	03:25:53	COMPLETED	00:00:00	2.25G	40Gn	0.00M	cn253	0.00M	0	cn253	0		billing=3+	cpu=00:00:00,+	cpu=00:00:00,+	cpu=cn253,energy=+	cpu=0,fs/disk=0,m+	cpu=00:00:00,+	cpu=cn253,energy=+	cpu=0,fs/disk=0,m+	cpu=00:00:00,+	energy=0,fs/di+	energy=cn253,fs/di+	fs/disk=0	energy=0,fs/di+	energy=0,fs/di+
9280022_3.e+	9280025.ext+	149492K	cn003	149492K	506K	cn003	506K	0	cn003	0	00:00:00	cn003	00:00:00	1	20	00:01:30	COMPLETED	00:00:00	2.25G	40Gn	0.00M	cn003	0.00M	0	cn003	0		billing=3+	cpu=00:00:00,+	cpu=00:00:00,+	cpu=cn003,energy=+	cpu=0,fs/disk=0,m+	cpu=00:00:00,+	cpu=cn003,energy=+	cpu=0,fs/disk=0,m+	cpu=00:00:00,+	energy=0,fs/di+	energy=cn003,fs/di+	fs/disk=0	energy=0,fs/di+	energy=0,fs/di+
9280022_30.+	9284207.ext+	149492K	cn014	149492K	123K	cn014	123K	0	cn014	0	00:00:00	cn014	00:00:00	1	20	01:13:30	COMPLETED	00:00:00	2.25G	40Gn	0.00M	cn014	0.00M	0	cn014	0		billing=3+	cpu=00:00:00,+	cpu=00:00:00,+	cpu=cn014,energy=+	cpu=0,fs/disk=0,m+	cpu=00:00:00,+	cpu=cn014,energy=+	cpu=0,fs/disk=0,m+	cpu=00:00:00,+	energy=0,fs/di+	energy=cn014,fs/di+	fs/disk=0	energy=0,fs/di+	energy=0,fs/di+
9280022_31.+	9284230.ext+	149492K	cn254	149492K	216K	cn254	216K	0	cn254	0	00:00:00	cn254	00:00:00	1	20	00:16:16	COMPLETED	00:00:00	2.25G	40Gn	0.00M	cn254	0.00M	0	cn254	0		billing=3+	cpu=00:00:00,+	cpu=00:00:00,+	cpu=cn254,energy=+	cpu=0,fs/disk=0,m+	cpu=00:00:00,+	cpu=cn254,energy=+	cpu=0,fs/disk=0,m+	cpu=00:00:00,+	energy=0,fs/di+	energy=cn254,fs/di+	fs/disk=0	energy=0,fs/di+	energy=0,fs/di+
9280022_32.+	9284240.ext+	149344K	cn263	149344K	175K	cn263	175K	0	cn263	0	00:00:00	cn263	00:00:00	1	20	00:12:28	COMPLETED	00:00:00	2.80G	40Gn	0.00M	cn263	0.00M	0	cn263	0		billing=3+	cpu=00:00:00,+	cpu=00:00:00,+	cpu=cn263,energy=+	cpu=0,fs/disk=0,m+	cpu=00:00:00,+	cpu=cn263,energy=+	cpu=0,fs/disk=0,m+	cpu=00:00:00,+	energy=0,fs/di+	energy=cn263,fs/di+	fs/disk=0	energy=0,fs/di+	energy=0,fs/di+
9280022_33.+	9285186.ext+	149344K	cn263	149344K	150K	cn263	150K	0	cn263	0	00:00:00	cn263	00:00:00	1	20	00:51:30	COMPLETED	00:00:00	2.80G	40Gn	0.00M	cn263	0.00M	0	cn263	0		billing=3+	cpu=00:00:00,+	cpu=00:00:00,+	cpu=cn263,energy=+	cpu=0,fs/disk=0,m+	cpu=00:00:00,+	cpu=cn263,energy=+	cpu=0,fs/disk=0,m+	cpu=00:00:00,+	energy=0,fs/di+	energy=cn263,fs/di+	fs/disk=0	energy=0,fs/di+	energy=0,fs/di+
9280022_34.+	9285191.ext+	149492K	cn254	149492K	1488K	cn254	1488K	0	cn254	0	00:00:00	cn254	00:00:00	1	20	01:22:19	COMPLETED	00:00:00	2.25G	40Gn	0.00M	cn254	0.00M	0	cn254	0		billing=3+	cpu=00:00:00,+	cpu=00:00:00,+	cpu=cn254,energy=+	cpu=0,fs/disk=0,m+	cpu=00:00:00,+	cpu=cn254,energy=+	cpu=0,fs/disk=0,m+	cpu=00:00:00,+	energy=0,fs/di+	energy=cn254,fs/di+	fs/disk=0	energy=0,fs/di+	energy=0,fs/di+
9280022_35.+	9285232.ext+	149344K	cn263	149344K	584K	cn263	584K	0	cn263	0	00:00:00	cn263	00:00:00	1	20	01:23:42	COMPLETED	00:00:00	2.80G	40Gn	0.00M	cn263	0.00M	0	cn263	0		billing=3+	cpu=00:00:00,+	cpu=00:00:00,+	cpu=cn263,energy=+	cpu=0,fs/disk=0,m+	cpu=00:00:00,+	cpu=cn263,energy=+	cpu=0,fs/disk=0,m+	cpu=00:00:00,+	energy=0,fs/di+	energy=cn263,fs/di+	fs/disk=0	energy=0,fs/di+	energy=0,fs/di+
9280022_36.+	9286720.ext+	149344K	cn264	149344K	426K	cn264	426K	0	cn264	0	00:00:00	cn264	00:00:00	1	20	01:29:16	COMPLETED	00:00:00	2.80G	40Gn	0.00M	cn264	0.00M	0	cn264	0		billing=3+	cpu=00:00:00,+	cpu=00:00:00,+	cpu=cn264,energy=+	cpu=0,fs/disk=0,m+	cpu=00:00:00,+	cpu=cn264,energy=+	cpu=0,fs/disk=0,m+	cpu=00:00:00,+	energy=0,fs/di+	energy=cn264,fs/di+	fs/disk=0	energy=0,fs/di+	energy=0,fs/di+
9280022_37.+	9286734.ext+	149344K	cn264	149344K	772K	cn264	772K	0	cn264	0	00:00:00	cn264	00:00:00	1	20	01:31:55	COMPLETED	00:00:00	2.80G	40Gn	0.00M	cn264	0.00M	0	cn264	0		billing=3+	cpu=00:00:00,+	cpu=00:00:00,+	cpu=cn264,energy=+	cpu=0,fs/disk=0,m+	cpu=00:00:00,+	cpu=cn264,energy=+	cpu=0,fs/disk=0,m+	cpu=00:00:00,+	energy=0,fs/di+	energy=cn264,fs/di+	fs/disk=0	energy=0,fs/di+	energy=0,fs/di+
9280022_38.+	9287655.ext+	149492K	cn002	149492K	124K	cn002	124K	0	cn002	0	00:00:00	cn002	00:00:00	1	20	01:44:13	COMPLETED	00:00:00	2.25G	40Gn	0.00M	cn002	0.00M	0	cn002	0		billing=3+	cpu=00:00:00,+	cpu=00:00:00,+	cpu=cn002,energy=+	cpu=0,fs/disk=0,m+	cpu=00:00:00,+	cpu=cn002,energy=+	cpu=0,fs/disk=0,m+	cpu=00:00:00,+	energy=0,fs/di+	energy=cn002,fs/di+	fs/disk=0	energy=0,fs/di+	energy=0,fs/di+
9280022_39.+	9287656.ext+	149492K	cn005	149492K	848K	cn005	848K	0	cn005	0	00:00:00	cn005	00:00:00	1	20	02:29:47	COMPLETED	00:00:00	2.25G	40Gn	0.00M	cn005	0.00M	0	cn005	0		billing=3+	cpu=00:00:00,+	cpu=00:00:00,+	cpu=cn005,energy=+	cpu=0,fs/disk=0,m+	cpu=00:00:00,+	cpu=cn005,energy=+	cpu=0,fs/disk=0,m+	cpu=00:00:00,+	energy=0,fs/di+	energy=cn005,fs/di+	fs/disk=0	energy=0,fs/di+	energy=0,fs/di+
9280022_4.e+	9280026.ext+	149492K	cn256	149492K	54K	cn256	54K	0	cn256	0	00:00:00	cn256	00:00:00	1	20	00:00:56	COMPLETED	00:00:00	2.25G	40Gn	0.00M	cn256	0.00M	0	cn256	0		billing=3+	cpu=00:00:00,+	cpu=00:00:00,+	cpu=cn256,energy=+	cpu=0,fs/disk=0,m+	cpu=00:00:00,+	cpu=cn256,energy=+	cpu=0,fs/disk=0,m+	cpu=00:00:00,+	energy=0,fs/di+	energy=cn256,fs/di+	fs/disk=0	energy=0,fs/di+	energy=0,fs/di+
9280022_40.+	9288529.ext+	149492K	cn009	149492K	676K	cn009	676K	0	cn009	0	00:00:00	cn009	00:00:00	1	20	05:23:59	COMPLETED	00:00:00	2.25G	40Gn	0.00M	cn009	0.00M	0	cn009	0		billing=3+	cpu=00:00:00,+	cpu=00:00:00,+	cpu=cn009,energy=+	cpu=0,fs/disk=0,m+	cpu=00:00:00,+	cpu=cn009,energy=+	cpu=0,fs/disk=0,m+	cpu=00:00:00,+	energy=0,fs/di+	energy=cn009,fs/di+	fs/disk=0	energy=0,fs/di+	energy=0,fs/di+
9280022_41.+	9288530.ext+	149492K	cn014	149492K	687K	cn014	687K	0	cn014	0	00:00:00	cn014	00:00:00	1	20	01:14:51	COMPLETED	00:00:00	2.25G	40Gn	0.00M	cn014	0.00M	0	cn014	0		billing=3+	cpu=00:00:00,+	cpu=00:00:00,+	cpu=cn014,energy=+	cpu=0,fs/disk=0,m+	cpu=00:00:00,+	cpu=cn014,energy=+	cpu=0,fs/disk=0,m+	cpu=00:00:00,+	energy=0,fs/di+	energy=cn014,fs/di+	fs/disk=0	energy=0,fs/di+	energy=0,fs/di+
9280022_42.+	9289172.ext+	149492K	cn254	149492K	216K	cn254	216K	0	cn254	0	00:00:00	cn254	00:00:00	1	20	01:13:31	COMPLETED	00:00:00	2.25G	40Gn	0.00M	cn254	0.00M	0	cn254	0		billing=3+	cpu=00:00:00,+	cpu=00:00:00,+	cpu=cn254,energy=+	cpu=0,fs/disk=0,m+	cpu=00:00:00,+	cpu=cn254,energy=+	cpu=0,fs/disk=0,m+	cpu=00:00:00,+	energy=0,fs/di+	energy=cn254,fs/di+	fs/disk=0	energy=0,fs/di+	energy=0,fs/di+
9280022_43.+	9289177.ext+	149492K	cn258	149492K	154K	cn258	154K	0	cn258	0	00:00:00	cn258	00:00:00	1	20	01:11:15	COMPLETED	00:00:00	2.25G	40Gn	0.00M	cn258	0.00M	0	cn258	0		billing=3+	cpu=00:00:00,+	cpu=00:00:00,+	cpu=cn258,energy=+	cpu=0,fs/disk=0,m+	cpu=00:00:00,+	cpu=cn258,energy=+	cpu=0,fs/disk=0,m+	cpu=00:00:00,+	energy=0,fs/di+	energy=cn258,fs/di+	fs/disk=0	energy=0,fs/di+	energy=0,fs/di+
9280022_44.+	9289442.ext+	149492K	cn256	149492K	126K	cn256	126K	0	cn256	0	00:00:00	cn256	00:00:00	1	20	02:34:30	COMPLETED	00:00:00	2.25G	40Gn	0.00M	cn256	0.00M	0	cn256	0		billing=3+	cpu=00:00:00,+	cpu=00:00:00,+	cpu=cn256,energy=+	cpu=0,fs/disk=0,m+	cpu=00:00:00,+	cpu=cn256,energy=+	cpu=0,fs/disk=0,m+	cpu=00:00:00,+	energy=0,fs/di+	energy=cn256,fs/di+	fs/disk=0	energy=0,fs/di+	energy=0,fs/di+
9280022_45.+	9289514.ext+	149492K	cn003	149492K	1492K	cn003	1492K	0	cn003	0	00:00:00	cn003	00:00:00	1	20	02:17:06	COMPLETED	00:00:00	2.25G	40Gn	0.00M	cn003	0.00M	0	cn003	0		billing=3+	cpu=00:00:00,+	cpu=00:00:00,+	cpu=cn003,energy=+	cpu=0,fs/disk=0,m+	cpu=00:00:00,+	cpu=cn003,energy=+	cpu=0,fs/disk=0,m+	cpu=00:00:00,+	energy=0,fs/di+	energy=cn003,fs/di+	fs/disk=0	energy=0,fs/di+	energy=0,fs/di+
9280022_46.+	9289629.ext+	149344K	cn264	149344K	642K	cn264	642K	0	cn264	0	00:00:00	cn264	00:00:00	1	20	02:36:27	COMPLETED	00:00:00	2.80G	40Gn	0.00M	cn264	0.00M	0	cn264	0		billing=3+	cpu=00:00:00,+	cpu=00:00:00,+	cpu=cn264,energy=+	cpu=0,fs/disk=0,m+	cpu=00:00:00,+	cpu=cn264,energy=+	cpu=0,fs/disk=0,m+	cpu=00:00:00,+	energy=0,fs/di+	energy=cn264,fs/di+	fs/disk=0	energy=0,fs/di+	energy=0,fs/di+
9280022_47.+	9289635.ext+	149344K	cn264	149344K	673K	cn264	673K	0	cn264	0	00:00:00	cn264	00:00:00	1	20	00:40:15	COMPLETED	00:00:00	2.80G	40Gn	0.00M	cn264	0.00M	0	cn264	0		billing=3+	cpu=00:00:00,+	cpu=00:00:00,+	cpu=cn264,energy=+	cpu=0,fs/disk=0,m+	cpu=00:00:00,+	cpu=cn264,energy=+	cpu=0,fs/disk=0,m+	cpu=00:00:00,+	energy=0,fs/di+	energy=cn264,fs/di+	fs/disk=0	energy=0,fs/di+	energy=0,fs/di+
9280022_48.+	9289636.ext+	149492K	cn007	149492K	181K	cn007	181K	0	cn007	0	00:00:00	cn007	00:00:00	1	20	00:51:17	COMPLETED	00:00:00	2.25G	40Gn	0.00M	cn007	0.00M	0	cn007	0		billing=3+	cpu=00:00:00,+	cpu=00:00:00,+	cpu=cn007,energy=+	cpu=0,fs/disk=0,m+	cpu=00:00:00,+	cpu=cn007,energy=+	cpu=0,fs/disk=0,m+	cpu=00:00:00,+	energy=0,fs/di+	energy=cn007,fs/di+	fs/disk=0	energy=0,fs/di+	energy=0,fs/di+
9280022_49.+	9289689.ext+	149492K	cn014	149492K	124K	cn014	124K	0	cn014	0	00:00:00	cn014	00:00:00	1	20	01:06:54	COMPLETED	00:00:00	2.25G	40Gn	0.00M	cn014	0.00M	0	cn014	0		billing=3+	cpu=00:00:00,+	cpu=00:00:00,+	cpu=cn014,energy=+	cpu=0,fs/disk=0,m+	cpu=00:00:00,+	cpu=cn014,energy=+	cpu=0,fs/disk=0,m+	cpu=00:00:00,+	energy=0,fs/di+	energy=cn014,fs/di+	fs/disk=0	energy=0,fs/di+	energy=0,fs/di+
9280022_5.e+	9280027.ext+	149492K	cn007	149492K	181K	cn007	181K	0	cn007	0	00:00:00	cn007	00:00:00	1	20	05:24:02	COMPLETED	00:00:00	2.25G	40Gn	0.00M	cn007	0.00M	0	cn007	0		billing=3+	cpu=00:00:00,+	cpu=00:00:00,+	cpu=cn007,energy=+	cpu=0,fs/disk=0,m+	cpu=00:00:00,+	cpu=cn007,energy=+	cpu=0,fs/disk=0,m+	cpu=00:00:00,+	energy=0,fs/di+	energy=cn007,fs/di+	fs/disk=0	energy=0,fs/di+	energy=0,fs/di+
9280022_50.+	9289919.ext+	149492K	cn002	149492K	124K	cn002	124K	0	cn002	0	00:00:00	cn002	00:00:00	1	20	01:15:51	COMPLETED	00:00:00	2.25G	40Gn	0.00M	cn002	0.00M	0	cn002	0		billing=3+	cpu=00:00:00,+	cpu=00:00:00,+	cpu=cn002,energy=+	cpu=0,fs/disk=0,m+	cpu=00:00:00,+	cpu=cn002,energy=+	cpu=0,fs/disk=0,m+	cpu=00:00:00,+	energy=0,fs/di+	energy=cn002,fs/di+	fs/disk=0	energy=0,fs/di+	energy=0,fs/di+
9280022_51.+	9289927.ext+	149492K	cn254	149492K	1488K	cn254	1488K	0	cn254	0	00:00:00	cn254	00:00:00	1	20	01:08:09	COMPLETED	00:00:00	2.25G	40Gn	0.00M	cn254	0.00M	0	cn254	0		billing=3+	cpu=00:00:00,+	cpu=00:00:00,+	cpu=cn254,energy=+	cpu=0,fs/disk=0,m+	cpu=00:00:00,+	cpu=cn254,energy=+	cpu=0,fs/disk=0,m+	cpu=00:00:00,+	energy=0,fs/di+	energy=cn254,fs/di+	fs/disk=0	energy=0,fs/di+	energy=0,fs/di+
9280022_52.+	9289962.ext+	149492K	cn258	149492K	154K	cn258	154K	0	cn258	0	00:00:00	cn258	00:00:00	1	20	01:08:36	COMPLETED	00:00:00	2.25G	40Gn	0.00M	cn258	0.00M	0	cn258	0		billing=3+	cpu=00:00:00,+	cpu=00:00:00,+	cpu=cn258,energy=+	cpu=0,fs/disk=0,m+	cpu=00:00:00,+	cpu=cn258,energy=+	cpu=0,fs/disk=0,m+	cpu=00:00:00,+	energy=0,fs/di+	energy=cn258,fs/di+	fs/disk=0	energy=0,fs/di+	energy=0,fs/di+
9280022_53.+	9289966.ext+	149492K	cn262	149492K	216K	cn262	216K	0	cn262	0	00:00:00	cn262	00:00:00	1	20	01:32:58	COMPLETED	00:00:00	2.25G	40Gn	0.00M	cn262	0.00M	0	cn262	0		billing=3+	cpu=00:00:00,+	cpu=00:00:00,+	cpu=cn262,energy=+	cpu=0,fs/disk=0,m+	cpu=00:00:00,+	cpu=cn262,energy=+	cpu=0,fs/disk=0,m+	cpu=00:00:00,+	energy=0,fs/di+	energy=cn262,fs/di+	fs/disk=0	energy=0,fs/di+	energy=0,fs/di+
9280022_54.+	9289976.ext+	149492K	cn007	149492K	181K	cn007	181K	0	cn007	0	00:00:00	cn007	00:00:00	1	20	00:26:12	COMPLETED	00:00:00	2.25G	40Gn	0.00M	cn007	0.00M	0	cn007	0		billing=3+	cpu=00:00:00,+	cpu=00:00:00,+	cpu=cn007,energy=+	cpu=0,fs/disk=0,m+	cpu=00:00:00,+	cpu=cn007,energy=+	cpu=0,fs/disk=0,m+	cpu=00:00:00,+	energy=0,fs/di+	energy=cn007,fs/di+	fs/disk=0	energy=0,fs/di+	energy=0,fs/di+
9280022_55.+	9289984.ext+	149492K	cn253	149492K	718K	cn253	718K	0	cn253	0	00:00:00	cn253	00:00:00	1	20	00:10:34	COMPLETED	00:00:00	2.25G	40Gn	0.00M	cn253	0.00M	0	cn253	0		billing=3+	cpu=00:00:00,+	cpu=00:00:00,+	cpu=cn253,energy=+	cpu=0,fs/disk=0,m+	cpu=00:00:00,+	cpu=cn253,energy=+	cpu=0,fs/disk=0,m+	cpu=00:00:00,+	energy=0,fs/di+	energy=cn253,fs/di+	fs/disk=0	energy=0,fs/di+	energy=0,fs/di+
9280022_56.+	9290041.ext+	149492K	cn253	149492K	700K	cn253	700K	0	cn253	0	00:00:00	cn253	00:00:00	1	20	01:54:06	COMPLETED	00:00:00	2.25G	40Gn	0.00M	cn253	0.00M	0	cn253	0		billing=3+	cpu=00:00:00,+	cpu=00:00:00,+	cpu=cn253,energy=+	cpu=0,fs/disk=0,m+	cpu=00:00:00,+	cpu=cn253,energy=+	cpu=0,fs/disk=0,m+	cpu=00:00:00,+	energy=0,fs/di+	energy=cn253,fs/di+	fs/disk=0	energy=0,fs/di+	energy=0,fs/di+
9280022_57.+	9290088.ext+	149492K	cn014	149492K	490K	cn014	490K	0	cn014	0	00:00:00	cn014	00:00:00	1	20	01:09:38	COMPLETED	00:00:00	2.25G	40Gn	0.00M	cn014	0.00M	0	cn014	0		billing=3+	cpu=00:00:00,+	cpu=00:00:00,+	cpu=cn014,energy=+	cpu=0,fs/disk=0,m+	cpu=00:00:00,+	cpu=cn014,energy=+	cpu=0,fs/disk=0,m+	cpu=00:00:00,+	energy=0,fs/di+	energy=cn014,fs/di+	fs/disk=0	energy=0,fs/di+	energy=0,fs/di+
9280022_58.+	9290089.ext+	149492K	cn007	149492K	181K	cn007	181K	0	cn007	0	00:00:00	cn007	00:00:00	1	20	00:48:11	COMPLETED	00:00:00	2.25G	40Gn	0.00M	cn007	0.00M	0	cn007	0		billing=3+	cpu=00:00:00,+	cpu=00:00:00,+	cpu=cn007,energy=+	cpu=0,fs/disk=0,m+	cpu=00:00:00,+	cpu=cn007,energy=+	cpu=0,fs/disk=0,m+	cpu=00:00:00,+	energy=0,fs/di+	energy=cn007,fs/di+	fs/disk=0	energy=0,fs/di+	energy=0,fs/di+
9280022_59.+	9290092.ext+	149492K	cn005	149492K	1492K	cn005	1492K	0	cn005	0	00:00:00	cn005	00:00:00	1	20	02:03:53	COMPLETED	00:00:00	2.25G	40Gn	0.00M	cn005	0.00M	0	cn005	0		billing=3+	cpu=00:00:00,+	cpu=00:00:00,+	cpu=cn005,energy=+	cpu=0,fs/disk=0,m+	cpu=00:00:00,+	cpu=cn005,energy=+	cpu=0,fs/disk=0,m+	cpu=00:00:00,+	energy=0,fs/di+	energy=cn005,fs/di+	fs/disk=0	energy=0,fs/di+	energy=0,fs/di+
9280022_6.e+	9280028.ext+	149492K	cn014	149492K	677K	cn014	677K	0	cn014	0	00:00:00	cn014	00:00:00	1	20	00:45:58	COMPLETED	00:00:00	2.25G	40Gn	0.00M	cn014	0.00M	0	cn014	0		billing=3+	cpu=00:00:00,+	cpu=00:00:00,+	cpu=cn014,energy=+	cpu=0,fs/disk=0,m+	cpu=00:00:00,+	cpu=cn014,energy=+	cpu=0,fs/disk=0,m+	cpu=00:00:00,+	energy=0,fs/di+	energy=cn014,fs/di+	fs/disk=0	energy=0,fs/di+	energy=0,fs/di+
9280022_60.+	9290146.ext+	149492K	cn254	149492K	216K	cn254	216K	0	cn254	0	00:00:00	cn254	00:00:00	1	20	05:23:21	COMPLETED	00:00:00	2.25G	40Gn	0.00M	cn254	0.00M	0	cn254	0		billing=3+	cpu=00:00:00,+	cpu=00:00:00,+	cpu=cn254,energy=+	cpu=0,fs/disk=0,m+	cpu=00:00:00,+	cpu=cn254,energy=+	cpu=0,fs/disk=0,m+	cpu=00:00:00,+	energy=0,fs/di+	energy=cn254,fs/di+	fs/disk=0	energy=0,fs/di+	energy=0,fs/di+
9280022_61.+	9290165.ext+	149492K	cn258	149492K	154K	cn258	154K	0	cn258	0	00:00:00	cn258	00:00:00	1	20	01:48:54	COMPLETED	00:00:00	2.25G	40Gn	0.00M	cn258	0.00M	0	cn258	0		billing=3+	cpu=00:00:00,+	cpu=00:00:00,+	cpu=cn258,energy=+	cpu=0,fs/disk=0,m+	cpu=00:00:00,+	cpu=cn258,energy=+	cpu=0,fs/disk=0,m+	cpu=00:00:00,+	energy=0,fs/di+	energy=cn258,fs/di+	fs/disk=0	energy=0,fs/di+	energy=0,fs/di+
9280022_62.+	9290167.ext+	149492K	cn002	149492K	1492K	cn002	1492K	0	cn002	0	00:00:00	cn002	00:00:00	1	20	01:26:44	COMPLETED	00:00:00	2.25G	40Gn	0.00M	cn002	0.00M	0	cn002	0		billing=3+	cpu=00:00:00,+	cpu=00:00:00,+	cpu=cn002,energy=+	cpu=0,fs/disk=0,m+	cpu=00:00:00,+	cpu=cn002,energy=+	cpu=0,fs/disk=0,m+	cpu=00:00:00,+	energy=0,fs/di+	energy=cn002,fs/di+	fs/disk=0	energy=0,fs/di+	energy=0,fs/di+
9280022_63.+	9290211.ext+	149492K	cn003	149492K	167K	cn003	167K	0	cn003	0	00:00:00	cn003	00:00:00	1	20	02:14:54	COMPLETED	00:00:00	2.25G	40Gn	0.00M	cn003	0.00M	0	cn003	0		billing=3+	cpu=00:00:00,+	cpu=00:00:00,+	cpu=cn003,energy=+	cpu=0,fs/disk=0,m+	cpu=00:00:00,+	cpu=cn003,energy=+	cpu=0,fs/disk=0,m+	cpu=00:00:00,+	energy=0,fs/di+	energy=cn003,fs/di+	fs/disk=0	energy=0,fs/di+	energy=0,fs/di+
9280022_64.+	9290224.ext+	149492K	cn007	149492K	181K	cn007	181K	0	cn007	0	00:00:00	cn007	00:00:00	1	20	02:33:36	COMPLETED	00:00:00	2.25G	40Gn	0.00M	cn007	0.00M	0	cn007	0		billing=3+	cpu=00:00:00,+	cpu=00:00:00,+	cpu=cn007,energy=+	cpu=0,fs/disk=0,m+	cpu=00:00:00,+	cpu=cn007,energy=+	cpu=0,fs/disk=0,m+	cpu=00:00:00,+	energy=0,fs/di+	energy=cn007,fs/di+	fs/disk=0	energy=0,fs/di+	energy=0,fs/di+
9280022_65.+	9290234.ext+	149492K	cn262	149492K	1492K	cn262	1492K	0	cn262	0	00:00:00	cn262	00:00:00	1	20	04:04:52	COMPLETED	00:00:00	2.25G	40Gn	0.00M	cn262	0.00M	0	cn262	0		billing=3+	cpu=00:00:00,+	cpu=00:00:00,+	cpu=cn262,energy=+	cpu=0,fs/disk=0,m+	cpu=00:00:00,+	cpu=cn262,energy=+	cpu=0,fs/disk=0,m+	cpu=00:00:00,+	energy=0,fs/di+	energy=cn262,fs/di+	fs/disk=0	energy=0,fs/di+	energy=0,fs/di+
9280022_66.+	9290244.ext+	149492K	cn256	149492K	126K	cn256	126K	0	cn256	0	00:00:00	cn256	00:00:00	1	20	04:51:55	COMPLETED	00:00:00	2.25G	40Gn	0.00M	cn256	0.00M	0	cn256	0		billing=3+	cpu=00:00:00,+	cpu=00:00:00,+	cpu=cn256,energy=+	cpu=0,fs/disk=0,m+	cpu=00:00:00,+	cpu=cn256,energy=+	cpu=0,fs/disk=0,m+	cpu=00:00:00,+	energy=0,fs/di+	energy=cn256,fs/di+	fs/disk=0	energy=0,fs/di+	energy=0,fs/di+
9280022_67.+	9290272.ext+	149492K	cn257	149492K	215K	cn257	215K	0	cn257	0	00:00:00	cn257	00:00:00	1	20	03:50:26	COMPLETED	00:00:00	2.25G	40Gn	0.00M	cn257	0.00M	0	cn257	0		billing=3+	cpu=00:00:00,+	cpu=00:00:00,+	cpu=cn257,energy=+	cpu=0,fs/disk=0,m+	cpu=00:00:00,+	cpu=cn257,energy=+	cpu=0,fs/disk=0,m+	cpu=00:00:00,+	energy=0,fs/di+	energy=cn257,fs/di+	fs/disk=0	energy=0,fs/di+	energy=0,fs/di+
9280022_68.+	9290277.ext+	149492K	cn014	149492K	754K	cn014	754K	0	cn014	0	00:00:00	cn014	00:00:00	1	20	02:43:03	COMPLETED	00:00:00	2.25G	40Gn	0.00M	cn014	0.00M	0	cn014	0		billing=3+	cpu=00:00:00,+	cpu=00:00:00,+	cpu=cn014,energy=+	cpu=0,fs/disk=0,m+	cpu=00:00:00,+	cpu=cn014,energy=+	cpu=0,fs/disk=0,m+	cpu=00:00:00,+	energy=0,fs/di+	energy=cn014,fs/di+	fs/disk=0	energy=0,fs/di+	energy=0,fs/di+
9280022_69.+	9290344.ext+	149492K	cn253	149492K	788K	cn253	788K	0	cn253	0	00:00:00	cn253	00:00:00	1	20	00:22:57	COMPLETED	00:00:00	2.25G	40Gn	0.00M	cn253	0.00M	0	cn253	0		billing=3+	cpu=00:00:00,+	cpu=00:00:00,+	cpu=cn253,energy=+	cpu=0,fs/disk=0,m+	cpu=00:00:00,+	cpu=cn253,energy=+	cpu=0,fs/disk=0,m+	cpu=00:00:00,+	energy=0,fs/di+	energy=cn253,fs/di+	fs/disk=0	energy=0,fs/di+	energy=0,fs/di+
9280022_7.e+	9280029.ext+	149492K	cn258	149492K	154K	cn258	154K	0	cn258	0	00:00:00	cn258	00:00:00	1	20	01:16:21	COMPLETED	00:00:00	2.25G	40Gn	0.00M	cn258	0.00M	0	cn258	0		billing=3+	cpu=00:00:00,+	cpu=00:00:00,+	cpu=cn258,energy=+	cpu=0,fs/disk=0,m+	cpu=00:00:00,+	cpu=cn258,energy=+	cpu=0,fs/disk=0,m+	cpu=00:00:00,+	energy=0,fs/di+	energy=cn258,fs/di+	fs/disk=0	energy=0,fs/di+	energy=0,fs/di+
9280022_70.+	9290385.ext+	149492K	cn002	149492K	661K	cn002	661K	0	cn002	0	00:00:00	cn002	00:00:00	1	20	02:47:44	COMPLETED	00:00:00	2.25G	40Gn	0.00M	cn002	0.00M	0	cn002	0		billing=3+	cpu=00:00:00,+	cpu=00:00:00,+	cpu=cn002,energy=+	cpu=0,fs/disk=0,m+	cpu=00:00:00,+	cpu=cn002,energy=+	cpu=0,fs/disk=0,m+	cpu=00:00:00,+	energy=0,fs/di+	energy=cn002,fs/di+	fs/disk=0	energy=0,fs/di+	energy=0,fs/di+
9280022_71.+	9290411.ext+	149492K	cn005	149492K	160K	cn005	160K	0	cn005	0	00:00:00	cn005	00:00:00	1	20	00:46:53	COMPLETED	00:00:00	2.25G	40Gn	0.00M	cn005	0.00M	0	cn005	0		billing=3+	cpu=00:00:00,+	cpu=00:00:00,+	cpu=cn005,energy=+	cpu=0,fs/disk=0,m+	cpu=00:00:00,+	cpu=cn005,energy=+	cpu=0,fs/disk=0,m+	cpu=00:00:00,+	energy=0,fs/di+	energy=cn005,fs/di+	fs/disk=0	energy=0,fs/di+	energy=0,fs/di+
9280022_72.+	9290426.ext+	149492K	cn253	149492K	718K	cn253	718K	0	cn253	0	00:00:00	cn253	00:00:00	1	20	00:49:25	COMPLETED	00:00:00	2.25G	40Gn	0.00M	cn253	0.00M	0	cn253	0		billing=3+	cpu=00:00:00,+	cpu=00:00:00,+	cpu=cn253,energy=+	cpu=0,fs/disk=0,m+	cpu=00:00:00,+	cpu=cn253,energy=+	cpu=0,fs/disk=0,m+	cpu=00:00:00,+	energy=0,fs/di+	energy=cn253,fs/di+	fs/disk=0	energy=0,fs/di+	energy=0,fs/di+
9280022_73.+	9290463.ext+	149492K	cn258	149492K	154K	cn258	154K	0	cn258	0	00:00:00	cn258	00:00:00	1	20	00:13:52	COMPLETED	00:00:00	2.25G	40Gn	0.00M	cn258	0.00M	0	cn258	0		billing=3+	cpu=00:00:00,+	cpu=00:00:00,+	cpu=cn258,energy=+	cpu=0,fs/disk=0,m+	cpu=00:00:00,+	cpu=cn258,energy=+	cpu=0,fs/disk=0,m+	cpu=00:00:00,+	energy=0,fs/di+	energy=cn258,fs/di+	fs/disk=0	energy=0,fs/di+	energy=0,fs/di+
9280022_74.+	9290509.ext+	149492K	cn258	149492K	154K	cn258	154K	0	cn258	0	00:00:00	cn258	00:00:00	1	20	00:09:48	COMPLETED	00:00:00	2.25G	40Gn	0.00M	cn258	0.00M	0	cn258	0		billing=3+	cpu=00:00:00,+	cpu=00:00:00,+	cpu=cn258,energy=+	cpu=0,fs/disk=0,m+	cpu=00:00:00,+	cpu=cn258,energy=+	cpu=0,fs/disk=0,m+	cpu=00:00:00,+	energy=0,fs/di+	energy=cn258,fs/di+	fs/disk=0	energy=0,fs/di+	energy=0,fs/di+
9280022_75.+	9290541.ext+	149492K	cn258	149492K	154K	cn258	154K	0	cn258	0	00:00:00	cn258	00:00:00	1	20	01:24:16	COMPLETED	00:00:00	2.25G	40Gn	0.00M	cn258	0.00M	0	cn258	0		billing=3+	cpu=00:00:00,+	cpu=00:00:00,+	cpu=cn258,energy=+	cpu=0,fs/disk=0,m+	cpu=00:00:00,+	cpu=cn258,energy=+	cpu=0,fs/disk=0,m+	cpu=00:00:00,+	energy=0,fs/di+	energy=cn258,fs/di+	fs/disk=0	energy=0,fs/di+	energy=0,fs/di+
9280022_76.+	9290569.ext+	149492K	cn005	149492K	160K	cn005	160K	0	cn005	0	00:00:00	cn005	00:00:00	1	20	03:42:24	COMPLETED	00:00:00	2.25G	40Gn	0.00M	cn005	0.00M	0	cn005	0		billing=3+	cpu=00:00:00,+	cpu=00:00:00,+	cpu=cn005,energy=+	cpu=0,fs/disk=0,m+	cpu=00:00:00,+	cpu=cn005,energy=+	cpu=0,fs/disk=0,m+	cpu=00:00:00,+	energy=0,fs/di+	energy=cn005,fs/di+	fs/disk=0	energy=0,fs/di+	energy=0,fs/di+
9280022_77.+	9290580.ext+	149492K	cn003	149492K	1492K	cn003	1492K	0	cn003	0	00:00:00	cn003	00:00:00	1	20	01:46:43	COMPLETED	00:00:00	2.25G	40Gn	0.00M	cn003	0.00M	0	cn003	0		billing=3+	cpu=00:00:00,+	cpu=00:00:00,+	cpu=cn003,energy=+	cpu=0,fs/disk=0,m+	cpu=00:00:00,+	cpu=cn003,energy=+	cpu=0,fs/disk=0,m+	cpu=00:00:00,+	energy=0,fs/di+	energy=cn003,fs/di+	fs/disk=0	energy=0,fs/di+	energy=0,fs/di+
9280022_78.+	9290586.ext+	149492K	cn253	149492K	216K	cn253	216K	0	cn253	0	00:00:00	cn253	00:00:00	1	20	01:42:14	COMPLETED	00:00:00	2.25G	40Gn	0.00M	cn253	0.00M	0	cn253	0		billing=3+	cpu=00:00:00,+	cpu=00:00:00,+	cpu=cn253,energy=+	cpu=0,fs/disk=0,m+	cpu=00:00:00,+	cpu=cn253,energy=+	cpu=0,fs/disk=0,m+	cpu=00:00:00,+	energy=0,fs/di+	energy=cn253,fs/di+	fs/disk=0	energy=0,fs/di+	energy=0,fs/di+
9280022_79.+	9290590.ext+	149492K	cn009	149492K	132K	cn009	132K	0	cn009	0	00:00:00	cn009	00:00:00	1	20	02:19:06	COMPLETED	00:00:00	2.25G	40Gn	0.00M	cn009	0.00M	0	cn009	0		billing=3+	cpu=00:00:00,+	cpu=00:00:00,+	cpu=cn009,energy=+	cpu=0,fs/disk=0,m+	cpu=00:00:00,+	cpu=cn009,energy=+	cpu=0,fs/disk=0,m+	cpu=00:00:00,+	energy=0,fs/di+	energy=cn009,fs/di+	fs/disk=0	energy=0,fs/di+	energy=0,fs/di+
9280022_8.e+	9280030.ext+	149344K	cn264	149344K	442K	cn264	442K	0	cn264	0	00:00:00	cn264	00:00:00	1	20	00:53:54	COMPLETED	00:00:00	2.80G	40Gn	0.00M	cn264	0.00M	0	cn264	0		billing=3+	cpu=00:00:00,+	cpu=00:00:00,+	cpu=cn264,energy=+	cpu=0,fs/disk=0,m+	cpu=00:00:00,+	cpu=cn264,energy=+	cpu=0,fs/disk=0,m+	cpu=00:00:00,+	energy=0,fs/di+	energy=cn264,fs/di+	fs/disk=0	energy=0,fs/di+	energy=0,fs/di+
9280022_80.+	9290606.ext+	149492K	cn007	149492K	181K	cn007	181K	0	cn007	0	00:00:00	cn007	00:00:00	1	20	03:47:37	COMPLETED	00:00:00	2.25G	40Gn	0.00M	cn007	0.00M	0	cn007	0		billing=3+	cpu=00:00:00,+	cpu=00:00:00,+	cpu=cn007,energy=+	cpu=0,fs/disk=0,m+	cpu=00:00:00,+	cpu=cn007,energy=+	cpu=0,fs/disk=0,m+	cpu=00:00:00,+	energy=0,fs/di+	energy=cn007,fs/di+	fs/disk=0	energy=0,fs/di+	energy=0,fs/di+
9280022_81.+	9290640.ext+	149492K	cn014	149492K	137K	cn014	137K	0	cn014	0	00:00:00	cn014	00:00:00	1	20	03:46:19	COMPLETED	00:00:00	2.25G	40Gn	0.00M	cn014	0.00M	0	cn014	0		billing=3+	cpu=00:00:00,+	cpu=00:00:00,+	cpu=cn014,energy=+	cpu=0,fs/disk=0,m+	cpu=00:00:00,+	cpu=cn014,energy=+	cpu=0,fs/disk=0,m+	cpu=00:00:00,+	energy=0,fs/di+	energy=cn014,fs/di+	fs/disk=0	energy=0,fs/di+	energy=0,fs/di+
9280022_82.+	9290649.ext+	149492K	cn258	149492K	154K	cn258	154K	0	cn258	0	00:00:00	cn258	00:00:00	1	20	01:29:47	COMPLETED	00:00:00	2.25G	40Gn	0.00M	cn258	0.00M	0	cn258	0		billing=3+	cpu=00:00:00,+	cpu=00:00:00,+	cpu=cn258,energy=+	cpu=0,fs/disk=0,m+	cpu=00:00:00,+	cpu=cn258,energy=+	cpu=0,fs/disk=0,m+	cpu=00:00:00,+	energy=0,fs/di+	energy=cn258,fs/di+	fs/disk=0	energy=0,fs/di+	energy=0,fs/di+
9280022_83.+	9290679.ext+	149492K	cn253	149492K	840K	cn253	840K	0	cn253	0	00:00:00	cn253	00:00:00	1	20	01:11:25	COMPLETED	00:00:00	2.25G	40Gn	0.00M	cn253	0.00M	0	cn253	0		billing=3+	cpu=00:00:00,+	cpu=00:00:00,+	cpu=cn253,energy=+	cpu=0,fs/disk=0,m+	cpu=00:00:00,+	cpu=cn253,energy=+	cpu=0,fs/disk=0,m+	cpu=00:00:00,+	energy=0,fs/di+	energy=cn253,fs/di+	fs/disk=0	energy=0,fs/di+	energy=0,fs/di+
9280022_84.+	9290683.ext+	149492K	cn003	149492K	734K	cn003	734K	0	cn003	0	00:00:00	cn003	00:00:00	1	20	01:24:38	COMPLETED	00:00:00	2.25G	40Gn	0.00M	cn003	0.00M	0	cn003	0		billing=3+	cpu=00:00:00,+	cpu=00:00:00,+	cpu=cn003,energy=+	cpu=0,fs/disk=0,m+	cpu=00:00:00,+	cpu=cn003,energy=+	cpu=0,fs/disk=0,m+	cpu=00:00:00,+	energy=0,fs/di+	energy=cn003,fs/di+	fs/disk=0	energy=0,fs/di+	energy=0,fs/di+
9280022_85.+	9290684.ext+	149492K	cn002	149492K	172K	cn002	172K	0	cn002	0	00:00:00	cn002	00:00:00	1	20	01:59:21	COMPLETED	00:00:00	2.25G	40Gn	0.00M	cn002	0.00M	0	cn002	0		billing=3+	cpu=00:00:00,+	cpu=00:00:00,+	cpu=cn002,energy=+	cpu=0,fs/disk=0,m+	cpu=00:00:00,+	cpu=cn002,energy=+	cpu=0,fs/disk=0,m+	cpu=00:00:00,+	energy=0,fs/di+	energy=cn002,fs/di+	fs/disk=0	energy=0,fs/di+	energy=0,fs/di+
9280022_86.+	9290696.ext+	149492K	cn257	149492K	175K	cn257	175K	0	cn257	0	00:00:00	cn257	00:00:00	1	20	00:23:01	COMPLETED	00:00:00	2.25G	40Gn	0.00M	cn257	0.00M	0	cn257	0		billing=3+	cpu=00:00:00,+	cpu=00:00:00,+	cpu=cn257,energy=+	cpu=0,fs/disk=0,m+	cpu=00:00:00,+	cpu=cn257,energy=+	cpu=0,fs/disk=0,m+	cpu=00:00:00,+	energy=0,fs/di+	energy=cn257,fs/di+	fs/disk=0	energy=0,fs/di+	energy=0,fs/di+
9280022_87.+	9290697.ext+	149492K	cn257	149492K	175K	cn257	175K	0	cn257	0	00:00:00	cn257	00:00:00	1	20	02:56:08	COMPLETED	00:00:00	2.25G	40Gn	0.00M	cn257	0.00M	0	cn257	0		billing=3+	cpu=00:00:00,+	cpu=00:00:00,+	cpu=cn257,energy=+	cpu=0,fs/disk=0,m+	cpu=00:00:00,+	cpu=cn257,energy=+	cpu=0,fs/disk=0,m+	cpu=00:00:00,+	energy=0,fs/di+	energy=cn257,fs/di+	fs/disk=0	energy=0,fs/di+	energy=0,fs/di+
9280022_88.+	9290713.ext+	149492K	cn001	149492K	656K	cn001	656K	0	cn001	0	00:00:00	cn001	00:00:00	1	20	01:04:47	COMPLETED	00:00:00	2.25G	40Gn	0.00M	cn001	0.00M	0	cn001	0		billing=3+	cpu=00:00:00,+	cpu=00:00:00,+	cpu=cn001,energy=+	cpu=0,fs/disk=0,m+	cpu=00:00:00,+	cpu=cn001,energy=+	cpu=0,fs/disk=0,m+	cpu=00:00:00,+	energy=0,fs/di+	energy=cn001,fs/di+	fs/disk=0	energy=0,fs/di+	energy=0,fs/di+
9280022_89.+	9290716.ext+	149492K	cn257	149492K	175K	cn257	175K	0	cn257	0	00:00:00	cn257	00:00:00	1	20	02:00:00	COMPLETED	00:00:00	2.25G	40Gn	0.00M	cn257	0.00M	0	cn257	0		billing=3+	cpu=00:00:00,+	cpu=00:00:00,+	cpu=cn257,energy=+	cpu=0,fs/disk=0,m+	cpu=00:00:00,+	cpu=cn257,energy=+	cpu=0,fs/disk=0,m+	cpu=00:00:00,+	energy=0,fs/di+	energy=cn257,fs/di+	fs/disk=0	energy=0,fs/di+	energy=0,fs/di+
9280022_9.e+	9280031.ext+	149344K	cn264	149344K	426K	cn264	426K	0	cn264	0	00:00:00	cn264	00:00:00	1	20	00:30:05	COMPLETED	00:00:00	2.80G	40Gn	0.00M	cn264	0.00M	0	cn264	0		billing=3+	cpu=00:00:00,+	cpu=00:00:00,+	cpu=cn264,energy=+	cpu=0,fs/disk=0,m+	cpu=00:00:00,+	cpu=cn264,energy=+	cpu=0,fs/disk=0,m+	cpu=00:00:00,+	energy=0,fs/di+	energy=cn264,fs/di+	fs/disk=0	energy=0,fs/di+	energy=0,fs/di+
9280022_90.+	9290721.ext+	149492K	cn258	149492K	154K	cn258	154K	0	cn258	0	00:00:00	cn258	00:00:00	1	20	01:37:44	COMPLETED	00:00:00	2.25G	40Gn	0.00M	cn258	0.00M	0	cn258	0		billing=3+	cpu=00:00:00,+	cpu=00:00:00,+	cpu=cn258,energy=+	cpu=0,fs/disk=0,m+	cpu=00:00:00,+	cpu=cn258,energy=+	cpu=0,fs/disk=0,m+	cpu=00:00:00,+	energy=0,fs/di+	energy=cn258,fs/di+	fs/disk=0	energy=0,fs/di+	energy=0,fs/di+
9280022_91.+	9290735.ext+	149492K	cn254	149492K	736K	cn254	736K	0	cn254	0	00:00:00	cn254	00:00:00	1	20	01:35:48	COMPLETED	00:00:00	2.25G	40Gn	0.00M	cn254	0.00M	0	cn254	0		billing=3+	cpu=00:00:00,+	cpu=00:00:00,+	cpu=cn254,energy=+	cpu=0,fs/disk=0,m+	cpu=00:00:00,+	cpu=cn254,energy=+	cpu=0,fs/disk=0,m+	cpu=00:00:00,+	energy=0,fs/di+	energy=cn254,fs/di+	fs/disk=0	energy=0,fs/di+	energy=0,fs/di+
9280022_92.+	9290736.ext+	149492K	cn256	149492K	126K	cn256	126K	0	cn256	0	00:00:00	cn256	00:00:00	1	20	02:28:03	COMPLETED	00:00:00	2.25G	40Gn	0.00M	cn256	0.00M	0	cn256	0		billing=3+	cpu=00:00:00,+	cpu=00:00:00,+	cpu=cn256,energy=+	cpu=0,fs/disk=0,m+	cpu=00:00:00,+	cpu=cn256,energy=+	cpu=0,fs/disk=0,m+	cpu=00:00:00,+	energy=0,fs/di+	energy=cn256,fs/di+	fs/disk=0	energy=0,fs/di+	energy=0,fs/di+
9280022_93.+	9290737.ext+	149492K	cn253	149492K	544K	cn253	544K	0	cn253	0	00:00:00	cn253	00:00:00	1	20	03:43:22	COMPLETED	00:00:00	2.25G	40Gn	0.00M	cn253	0.00M	0	cn253	0		billing=3+	cpu=00:00:00,+	cpu=00:00:00,+	cpu=cn253,energy=+	cpu=0,fs/disk=0,m+	cpu=00:00:00,+	cpu=cn253,energy=+	cpu=0,fs/disk=0,m+	cpu=00:00:00,+	energy=0,fs/di+	energy=cn253,fs/di+	fs/disk=0	energy=0,fs/di+	energy=0,fs/di+
9280022_94.+	9290748.ext+	7972K	cn003	7972K	163K	cn003	163K	0	cn003	0	00:00:00	cn003	00:00:00	1	20	02:21:44	COMPLETED	00:00:00	2.25G	40Gn	0.00M	cn003	0.00M	0	cn003	0		billing=3+	cpu=00:00:00,+	cpu=00:00:00,+	cpu=cn003,energy=+	cpu=0,fs/disk=0,m+	cpu=00:00:00,+	cpu=cn003,energy=+	cpu=0,fs/disk=0,m+	cpu=00:00:00,+	energy=0,fs/di+	energy=cn003,fs/di+	fs/disk=0	energy=0,fs/di+	energy=0,fs/di+
9280022_95.+	9290753.ext+	149492K	cn001	149492K	122K	cn001	122K	0	cn001	0	00:00:00	cn001	00:00:00	1	20	03:22:46	COMPLETED	00:00:00	2.25G	40Gn	0.00M	cn001	0.00M	0	cn001	0		billing=3+	cpu=00:00:00,+	cpu=00:00:00,+	cpu=cn001,energy=+	cpu=0,fs/disk=0,m+	cpu=00:00:00,+	cpu=cn001,energy=+	cpu=0,fs/disk=0,m+	cpu=00:00:00,+	energy=0,fs/di+	energy=cn001,fs/di+	fs/disk=0	energy=0,fs/di+	energy=0,fs/di+
9280022_96.+	9290767.ext+	149492K	cn005	149492K	1492K	cn005	1492K	0	cn005	0	00:00:00	cn005	00:00:00	1	20	03:11:11	COMPLETED	00:00:00	2.25G	40Gn	0.00M	cn005	0.00M	0	cn005	0		billing=3+	cpu=00:00:00,+	cpu=00:00:00,+	cpu=cn005,energy=+	cpu=0,fs/disk=0,m+	cpu=00:00:00,+	cpu=cn005,energy=+	cpu=0,fs/disk=0,m+	cpu=00:00:00,+	energy=0,fs/di+	energy=cn005,fs/di+	fs/disk=0	energy=0,fs/di+	energy=0,fs/di+
9280022_97.+	9290777.ext+	149492K	cn002	149492K	172K	cn002	172K	0	cn002	0	00:00:00	cn002	00:00:00	1	20	04:24:47	COMPLETED	00:00:00	2.25G	40Gn	0.00M	cn002	0.00M	0	cn002	0		billing=3+	cpu=00:00:00,+	cpu=00:00:00,+	cpu=cn002,energy=+	cpu=0,fs/disk=0,m+	cpu=00:00:00,+	cpu=cn002,energy=+	cpu=0,fs/disk=0,m+	cpu=00:00:00,+	energy=0,fs/di+	energy=cn002,fs/di+	fs/disk=0	energy=0,fs/di+	energy=0,fs/di+
9280022_98.+	9290796.ext+	149492K	cn007	149492K	181K	cn007	181K	0	cn007	0	00:00:00	cn007	00:00:00	1	20	00:34:42	COMPLETED	00:00:00	2.25G	40Gn	0.00M	cn007	0.00M	0	cn007	0		billing=3+	cpu=00:00:00,+	cpu=00:00:00,+	cpu=cn007,energy=+	cpu=0,fs/disk=0,m+	cpu=00:00:00,+	cpu=cn007,energy=+	cpu=0,fs/disk=0,m+	cpu=00:00:00,+	energy=0,fs/di+	energy=cn007,fs/di+	fs/disk=0	energy=0,fs/di+	energy=0,fs/di+
9280022_99.+	9290800.ext+	149492K	cn013	149492K	726K	cn013	726K	0	cn013	0	00:00:00	cn013	00:00:00	1	20	00:25:08	COMPLETED	00:00:00	2.25G	40Gn	0.00M	cn013	0.00M	0	cn013	0		billing=3+	cpu=00:00:00,+	cpu=00:00:00,+	cpu=cn013,energy=+	cpu=0,fs/disk=0,m+	cpu=00:00:00,+	cpu=cn013,energy=+	cpu=0,fs/disk=0,m+	cpu=00:00:00,+	energy=0,fs/di+	energy=cn013,fs/di+	fs/disk=0	energy=0,fs/di+	energy=0,fs/di+
9280022_1	9280023														20	00:32:40	COMPLETED	00:00:00		40Gn							billing=3+	billing=3+
9280022_10	9280032														20	00:10:07	COMPLETED	00:00:00		40Gn							billing=3+	billing=3+
9280022_100	9290806														20	00:22:43	COMPLETED	00:00:00		40Gn							billing=3+	billing=3+
9280022_101	9290808														20	02:05:52	COMPLETED	00:00:00		40Gn							billing=3+	billing=3+
9280022_102	9290818														20	00:25:17	COMPLETED	00:00:00		40Gn							billing=3+	billing=3+
9280022_103	9290822														20	01:08:28	COMPLETED	00:00:00		40Gn							billing=3+	billing=3+
9280022_104	9290823														20	02:08:43	COMPLETED	00:00:00		40Gn							billing=3+	billing=3+
9280022_105	9290824														20	00:12:24	COMPLETED	00:00:00		40Gn							billing=3+	billing=3+
9280022_106	9290830														20	00:11:31	COMPLETED	00:00:00		40Gn							billing=3+	billing=3+
9280022_107	9290832														20	00:12:27	COMPLETED	00:00:00		40Gn							billing=3+	billing=3+
9280022_108	9290836														20	00:13:02	COMPLETED	00:00:00		40Gn							billing=3+	billing=3+
9280022_109	9290838														20	00:40:16	COMPLETED	00:00:00		40Gn							billing=3+	billing=3+
9280022_11	9280033														20	00:04:21	COMPLETED	00:00:00		40Gn							billing=3+	billing=3+
9280022_110	9290843														20	00:51:11	COMPLETED	00:00:00		40Gn							billing=3+	billing=3+
9280022_111	9290845														20	00:35:17	COMPLETED	00:00:00		40Gn							billing=3+	billing=3+
9280022_112	9290848														20	00:36:45	COMPLETED	00:00:00		40Gn							billing=3+	billing=3+
9280022_113	9290857														20	00:34:19	COMPLETED	00:00:00		40Gn							billing=3+	billing=3+
9280022_114	9290886														20	00:33:45	COMPLETED	00:00:00		40Gn							billing=3+	billing=3+
9280022_115	9290889														20	01:52:40	COMPLETED	00:00:00		40Gn							billing=3+	billing=3+
9280022_116	9290892														20	00:34:10	COMPLETED	00:00:00		40Gn							billing=3+	billing=3+
9280022_117	9290895														20	01:59:13	COMPLETED	00:00:00		40Gn							billing=3+	billing=3+
9280022_118	9290900														20	01:26:33	COMPLETED	00:00:00		40Gn							billing=3+	billing=3+
9280022_119	9290906														20	00:25:29	COMPLETED	00:00:00		40Gn							billing=3+	billing=3+
9280022_12	9280034														20	01:12:18	COMPLETED	00:00:00		40Gn							billing=3+	billing=3+
9280022_120	9290915														20	04:13:16	COMPLETED	00:00:00		40Gn							billing=3+	billing=3+
9280022_121	9290918														20	02:16:06	COMPLETED	00:00:00		40Gn							billing=3+	billing=3+
9280022_122	9290922														20	00:14:43	COMPLETED	00:00:00		40Gn							billing=3+	billing=3+
9280022_123	9290923														20	00:15:40	COMPLETED	00:00:00		40Gn							billing=3+	billing=3+
9280022_124	9290928														20	00:13:15	COMPLETED	00:00:00		40Gn							billing=3+	billing=3+
9280022_125	9290938														20	01:40:51	COMPLETED	00:00:00		40Gn							billing=3+	billing=3+
9280022_126	9290939														20	00:23:05	COMPLETED	00:00:00		40Gn							billing=3+	billing=3+
9280022_127	9290940														20	00:27:13	COMPLETED	00:00:00		40Gn							billing=3+	billing=3+
9280022_128	9290942														20	03:24:33	COMPLETED	00:00:00		40Gn							billing=3+	billing=3+
9280022_129	9290943														20	04:09:54	COMPLETED	00:00:00		40Gn							billing=3+	billing=3+
9280022_13	9280036														20	01:31:45	COMPLETED	00:00:00		40Gn							billing=3+	billing=3+
9280022_130	9290946														20	04:09:14	COMPLETED	00:00:00		40Gn							billing=3+	billing=3+
9280022_131	9290951														20	00:27:05	COMPLETED	00:00:00		40Gn							billing=3+	billing=3+
9280022_132	9290957														20	03:22:18	COMPLETED	00:00:00		40Gn							billing=3+	billing=3+
9280022_133	9290967														20	00:13:11	COMPLETED	00:00:00		40Gn							billing=3+	billing=3+
9280022_134	9290972														20	01:12:17	COMPLETED	00:00:00		40Gn							billing=3+	billing=3+
9280022_135	9290976														20	00:45:15	COMPLETED	00:00:00		40Gn							billing=3+	billing=3+
9280022_136	9290977														20	04:41:23	COMPLETED	00:00:00		40Gn							billing=3+	billing=3+
9280022_137	9290986														20	03:35:17	COMPLETED	00:00:00		40Gn							billing=3+	billing=3+
9280022_138	9290993														20	00:26:23	COMPLETED	00:00:00		40Gn							billing=3+	billing=3+
9280022_139	9291002														20	00:26:43	COMPLETED	00:00:00		40Gn							billing=3+	billing=3+
9280022_14	9280037														20	00:19:38	COMPLETED	00:00:00		40Gn							billing=3+	billing=3+
9280022_140	9291003														20	00:25:35	COMPLETED	00:00:00		40Gn							billing=3+	billing=3+
9280022_141	9291007														20	01:16:53	COMPLETED	00:00:00		40Gn							billing=3+	billing=3+
9280022_142	9291008														20	00:47:35	COMPLETED	00:00:00		40Gn							billing=3+	billing=3+
9280022_143	9291012														20	00:47:10	COMPLETED	00:00:00		40Gn							billing=3+	billing=3+
9280022_144	9291016														20	00:46:23	COMPLETED	00:00:00		40Gn							billing=3+	billing=3+
9280022_145	9291017														20	01:47:27	COMPLETED	00:00:00		40Gn							billing=3+	billing=3+
9280022_146	9291036														20	03:00:52	COMPLETED	00:00:00		40Gn							billing=3+	billing=3+
9280022_147	9291037														20	00:01:43	COMPLETED	00:00:00		40Gn							billing=3+	billing=3+
9280022_148	9291039														20	00:00:52	COMPLETED	00:00:00		40Gn							billing=3+	billing=3+
9280022_149	9291040														20	02:19:49	COMPLETED	00:00:00		40Gn							billing=3+	billing=3+
9280022_15	9280039														20	01:17:17	COMPLETED	00:00:00		40Gn							billing=3+	billing=3+
9280022_150	9291041														20	00:59:28	COMPLETED	00:00:00		40Gn							billing=3+	billing=3+
9280022_151	9291045														20	00:54:32	COMPLETED	00:00:00		40Gn							billing=3+	billing=3+
9280022_152	9291051														20	00:33:03	COMPLETED	00:00:00		40Gn							billing=3+	billing=3+
9280022_153	9291062														20	02:36:09	COMPLETED	00:00:00		40Gn							billing=3+	billing=3+
9280022_154	9291063														20	05:03:16	COMPLETED	00:00:00		40Gn							billing=3+	billing=3+
9280022_155	9291064														20	05:18:22	COMPLETED	00:00:00		40Gn							billing=3+	billing=3+
9280022_156	9291065														20	01:25:25	COMPLETED	00:00:00		40Gn							billing=3+	billing=3+
9280022_157	9291067														20	01:08:56	COMPLETED	00:00:00		40Gn							billing=3+	billing=3+
9280022_158	9291070														20	01:47:07	COMPLETED	00:00:00		40Gn							billing=3+	billing=3+
9280022_159	9291075														20	02:15:41	COMPLETED	00:00:00		40Gn							billing=3+	billing=3+
9280022_16	9280042														20	00:27:02	COMPLETED	00:00:00		40Gn							billing=3+	billing=3+
9280022_160	9291076														20	02:29:02	COMPLETED	00:00:00		40Gn							billing=3+	billing=3+
9280022_161	9291087														20	00:30:00	COMPLETED	00:00:00		40Gn							billing=3+	billing=3+
9280022_162	9291095														20	02:34:46	COMPLETED	00:00:00		40Gn							billing=3+	billing=3+
9280022_163	9291096														20	04:03:52	COMPLETED	00:00:00		40Gn							billing=3+	billing=3+
9280022_164	9291098														20	01:37:30	COMPLETED	00:00:00		40Gn							billing=3+	billing=3+
9280022_165	9291103														20	01:02:33	COMPLETED	00:00:00		40Gn							billing=3+	billing=3+
9280022_166	9291112														20	02:44:16	COMPLETED	00:00:00		40Gn							billing=3+	billing=3+
9280022_167	9291118														20	01:14:28	COMPLETED	00:00:00		40Gn							billing=3+	billing=3+
9280022_168	9291120														20	00:33:32	COMPLETED	00:00:00		40Gn							billing=3+	billing=3+
9280022_169	9291145														20	01:32:16	COMPLETED	00:00:00		40Gn							billing=3+	billing=3+
9280022_17	9280059														20	00:30:21	COMPLETED	00:00:00		40Gn							billing=3+	billing=3+
9280022_170	9291146														20	00:06:04	COMPLETED	00:00:00		40Gn							billing=3+	billing=3+
9280022_171	9280022														20	03:19:00	COMPLETED	00:00:00		40Gn							billing=3+	billing=3+
9280022_18	9280381														20	02:27:56	COMPLETED	00:00:00		40Gn							billing=3+	billing=3+
9280022_19	9280382														20	03:37:47	COMPLETED	00:00:00		40Gn							billing=3+	billing=3+
9280022_2	9280024														20	00:48:17	COMPLETED	00:00:00		40Gn							billing=3+	billing=3+
9280022_20	9280384														20	02:48:55	COMPLETED	00:00:00		40Gn							billing=3+	billing=3+
9280022_21	9280387														20	02:16:16	COMPLETED	00:00:00		40Gn							billing=3+	billing=3+
9280022_22	9280397														20	02:18:25	COMPLETED	00:00:00		40Gn							billing=3+	billing=3+
9280022_23	9280406														20	04:15:26	COMPLETED	00:00:00		40Gn							billing=3+	billing=3+
9280022_24	9280412														20	02:14:36	COMPLETED	00:00:00		40Gn							billing=3+	billing=3+
9280022_25	9281154														20	02:38:19	COMPLETED	00:00:00		40Gn							billing=3+	billing=3+
9280022_26	9281236														20	03:01:26	COMPLETED	00:00:00		40Gn							billing=3+	billing=3+
9280022_27	9281408														20	02:25:04	COMPLETED	00:00:00		40Gn							billing=3+	billing=3+
9280022_28	9281535														20	03:30:42	COMPLETED	00:00:00		40Gn							billing=3+	billing=3+
9280022_29	9284173														20	03:25:53	COMPLETED	00:00:00		40Gn							billing=3+	billing=3+
9280022_3	9280025														20	00:01:30	COMPLETED	00:00:00		40Gn							billing=3+	billing=3+
9280022_30	9284207														20	01:13:30	COMPLETED	00:00:00		40Gn							billing=3+	billing=3+
9280022_31	9284230														20	00:16:16	COMPLETED	00:00:00		40Gn							billing=3+	billing=3+
9280022_32	9284240														20	00:12:28	COMPLETED	00:00:00		40Gn							billing=3+	billing=3+
9280022_33	9285186														20	00:51:30	COMPLETED	00:00:00		40Gn							billing=3+	billing=3+
9280022_34	9285191														20	01:22:19	COMPLETED	00:00:00		40Gn							billing=3+	billing=3+
9280022_35	9285232														20	01:23:42	COMPLETED	00:00:00		40Gn							billing=3+	billing=3+
9280022_36	9286720														20	01:29:16	COMPLETED	00:00:00		40Gn							billing=3+	billing=3+
9280022_37	9286734														20	01:31:55	COMPLETED	00:00:00		40Gn							billing=3+	billing=3+
9280022_38	9287655														20	01:44:13	COMPLETED	00:00:00		40Gn							billing=3+	billing=3+
9280022_39	9287656														20	02:29:47	COMPLETED	00:00:00		40Gn							billing=3+	billing=3+
9280022_4	9280026														20	00:00:56	COMPLETED	00:00:00		40Gn							billing=3+	billing=3+
9280022_40	9288529														20	05:23:59	COMPLETED	00:00:00		40Gn							billing=3+	billing=3+
9280022_41	9288530														20	01:14:51	COMPLETED	00:00:00		40Gn							billing=3+	billing=3+
9280022_42	9289172														20	01:13:31	COMPLETED	00:00:00		40Gn							billing=3+	billing=3+
9280022_43	9289177														20	01:11:15	COMPLETED	00:00:00		40Gn							billing=3+	billing=3+
9280022_44	9289442														20	02:34:30	COMPLETED	00:00:00		40Gn							billing=3+	billing=3+
9280022_45	9289514														20	02:17:06	COMPLETED	00:00:00		40Gn							billing=3+	billing=3+
9280022_46	9289629														20	02:36:27	COMPLETED	00:00:00		40Gn							billing=3+	billing=3+
9280022_47	9289635														20	00:40:15	COMPLETED	00:00:00		40Gn							billing=3+	billing=3+
9280022_48	9289636														20	00:51:17	COMPLETED	00:00:00		40Gn							billing=3+	billing=3+
9280022_49	9289689														20	01:06:54	COMPLETED	00:00:00		40Gn							billing=3+	billing=3+
9280022_5	9280027														20	05:24:02	COMPLETED	00:00:00		40Gn							billing=3+	billing=3+
9280022_50	9289919														20	01:15:51	COMPLETED	00:00:00		40Gn							billing=3+	billing=3+
9280022_51	9289927														20	01:08:09	COMPLETED	00:00:00		40Gn							billing=3+	billing=3+
9280022_52	9289962														20	01:08:36	COMPLETED	00:00:00		40Gn							billing=3+	billing=3+
9280022_53	9289966														20	01:32:58	COMPLETED	00:00:00		40Gn							billing=3+	billing=3+
9280022_54	9289976														20	00:26:12	COMPLETED	00:00:00		40Gn							billing=3+	billing=3+
9280022_55	9289984														20	00:10:34	COMPLETED	00:00:00		40Gn							billing=3+	billing=3+
9280022_56	9290041														20	01:54:06	COMPLETED	00:00:00		40Gn							billing=3+	billing=3+
9280022_57	9290088														20	01:09:38	COMPLETED	00:00:00		40Gn							billing=3+	billing=3+
9280022_58	9290089														20	00:48:11	COMPLETED	00:00:00		40Gn							billing=3+	billing=3+
9280022_59	9290092														20	02:03:53	COMPLETED	00:00:00		40Gn							billing=3+	billing=3+
9280022_6	9280028														20	00:45:58	COMPLETED	00:00:00		40Gn							billing=3+	billing=3+
9280022_60	9290146														20	05:23:21	COMPLETED	00:00:00		40Gn							billing=3+	billing=3+
9280022_61	9290165														20	01:48:54	COMPLETED	00:00:00		40Gn							billing=3+	billing=3+
9280022_62	9290167														20	01:26:44	COMPLETED	00:00:00		40Gn							billing=3+	billing=3+
9280022_63	9290211														20	02:14:54	COMPLETED	00:00:00		40Gn							billing=3+	billing=3+
9280022_64	9290224														20	02:33:36	COMPLETED	00:00:00		40Gn							billing=3+	billing=3+
9280022_65	9290234														20	04:04:52	COMPLETED	00:00:00		40Gn							billing=3+	billing=3+
9280022_66	9290244														20	04:51:55	COMPLETED	00:00:00		40Gn							billing=3+	billing=3+
9280022_67	9290272														20	03:50:26	COMPLETED	00:00:00		40Gn							billing=3+	billing=3+
9280022_68	9290277														20	02:43:03	COMPLETED	00:00:00		40Gn							billing=3+	billing=3+
9280022_69	9290344														20	00:22:57	COMPLETED	00:00:00		40Gn							billing=3+	billing=3+
9280022_7	9280029														20	01:16:21	COMPLETED	00:00:00		40Gn							billing=3+	billing=3+
9280022_70	9290385														20	02:47:44	COMPLETED	00:00:00		40Gn							billing=3+	billing=3+
9280022_71	9290411														20	00:46:53	COMPLETED	00:00:00		40Gn							billing=3+	billing=3+
9280022_72	9290426														20	00:49:25	COMPLETED	00:00:00		40Gn							billing=3+	billing=3+
9280022_73	9290463														20	00:13:52	COMPLETED	00:00:00		40Gn							billing=3+	billing=3+
9280022_74	9290509														20	00:09:48	COMPLETED	00:00:00		40Gn							billing=3+	billing=3+
9280022_75	9290541														20	01:24:16	COMPLETED	00:00:00		40Gn							billing=3+	billing=3+
9280022_76	9290569														20	03:42:24	COMPLETED	00:00:00		40Gn							billing=3+	billing=3+
9280022_77	9290580														20	01:46:43	COMPLETED	00:00:00		40Gn							billing=3+	billing=3+
9280022_78	9290586														20	01:42:14	COMPLETED	00:00:00		40Gn							billing=3+	billing=3+
9280022_79	9290590														20	02:19:06	COMPLETED	00:00:00		40Gn							billing=3+	billing=3+
9280022_8	9280030														20	00:53:54	COMPLETED	00:00:00		40Gn							billing=3+	billing=3+
9280022_80	9290606														20	03:47:37	COMPLETED	00:00:00		40Gn							billing=3+	billing=3+
9280022_81	9290640														20	03:46:19	COMPLETED	00:00:00		40Gn							billing=3+	billing=3+
9280022_82	9290649														20	01:29:47	COMPLETED	00:00:00		40Gn							billing=3+	billing=3+
9280022_83	9290679														20	01:11:25	COMPLETED	00:00:00		40Gn							billing=3+	billing=3+
9280022_84	9290683														20	01:24:38	COMPLETED	00:00:00		40Gn							billing=3+	billing=3+
9280022_85	9290684														20	01:59:21	COMPLETED	00:00:00		40Gn							billing=3+	billing=3+
9280022_86	9290696														20	00:23:01	COMPLETED	00:00:00		40Gn							billing=3+	billing=3+
9280022_87	9290697														20	02:56:08	COMPLETED	00:00:00		40Gn							billing=3+	billing=3+
9280022_88	9290713														20	01:04:47	COMPLETED	00:00:00		40Gn							billing=3+	billing=3+
9280022_89	9290716														20	02:00:00	COMPLETED	00:00:00		40Gn							billing=3+	billing=3+
9280022_9	9280031														20	00:30:05	COMPLETED	00:00:00		40Gn							billing=3+	billing=3+
9280022_90	9290721														20	01:37:44	COMPLETED	00:00:00		40Gn							billing=3+	billing=3+
9280022_91	9290735														20	01:35:48	COMPLETED	00:00:00		40Gn							billing=3+	billing=3+
9280022_92	9290736														20	02:28:03	COMPLETED	00:00:00		40Gn							billing=3+	billing=3+
9280022_93	9290737														20	03:43:22	COMPLETED	00:00:00		40Gn							billing=3+	billing=3+
9280022_94	9290748														20	02:21:44	COMPLETED	00:00:00		40Gn							billing=3+	billing=3+
9280022_95	9290753														20	03:22:46	COMPLETED	00:00:00		40Gn							billing=3+	billing=3+
9280022_96	9290767														20	03:11:11	COMPLETED	00:00:00		40Gn							billing=3+	billing=3+
9280022_97	9290777														20	04:24:47	COMPLETED	00:00:00		40Gn							billing=3+	billing=3+
9280022_98	9290796														20	00:34:42	COMPLETED	00:00:00		40Gn							billing=3+	billing=3+
9280022_99	9290800														20	00:25:08	COMPLETED	00:00:00		40Gn							billing=3+	billing=3+

## Sheet: speeds
algaGPT	D-BLAST
00:32:40	1-10:02:55
00:10:07	1-03:33:17
00:22:43	08:52:37
02:05:52	06:40:25
00:25:17	2-06:42:00
01:08:28	1-11:53:40
02:08:43	1-15:32:23
00:12:24	1-19:06:50
00:11:31	1-02:02:15
00:12:27	1-02:56:26
00:13:02	19:44:34
00:40:16	1-13:37:29
00:04:21	1-13:30:21
00:51:11	1-05:08:31
00:35:17	1-21:25:46
00:36:45	1-09:52:11
00:34:19	1-09:00:43
00:33:45	1-15:32:44
01:52:40	2-00:56:38
00:34:10	2-00:55:05
01:59:13	1-14:44:29
01:26:33	1-13:50:54
00:25:29	2-03:26:50
01:12:18	1-18:02:09
04:13:16	7-00:00:23
02:16:06	1-17:04:41
00:14:43	1-20:28:44
00:15:40	2-01:49:47
00:13:15	2-01:17:50
01:40:51	1-08:16:53
00:23:05	1-03:39:35
00:27:13	1-04:22:30
03:24:33	1-07:23:54
04:09:54	1-05:23:16
01:31:45	1-09:22:29
04:09:14	1-12:08:00
00:27:05	1-12:09:45
03:22:18	1-09:12:41
00:13:11	1-15:42:16
01:12:17	1-23:25:26
00:45:15	1-08:05:28
04:41:23	1-07:37:53
03:35:17	1-07:25:21
00:26:23	2-06:35:20
00:26:43	2-02:58:39
00:19:38	2-06:17:41
00:25:35	1-08:48:02
01:16:53	1-08:47:55
00:47:35	1-07:15:07
00:47:10	1-08:05:24
00:46:23	1-07:28:38
01:47:27	1-07:09:11
03:00:52	1-14:17:22
00:01:43	23:27:51
00:00:52	22:07:15
02:19:49	2-00:01:09
01:17:17	1-19:02:37
00:59:28	1-13:38:10
00:54:32	1-16:22:41
00:33:03	2-12:13:11
02:36:09	1-09:43:10
05:03:16	1-07:57:16
05:18:22	1-13:28:04
01:25:25	1-15:09:15
01:08:56	2-06:10:09
01:47:07	2-10:28:12
02:15:41	2-14:04:45
00:27:02	1-08:03:23
02:29:02	18:42:46
00:30:00	1-21:48:02
02:34:46	1-10:33:36
04:03:52	1-14:55:03
01:37:30	22:55:24
01:02:33	22:26:53
02:44:16	1-08:40:16
01:14:28	2-02:59:48
00:33:32	1-21:11:32
01:32:16	1-21:30:50
00:30:21	1-12:50:58
00:06:04	1-19:10:41
03:19:00	1-17:32:30
02:27:56	2-02:33:24
03:37:47	1-10:33:30
00:48:17	1-19:07:38
02:48:55	1-21:14:02
02:16:16	23:12:35
02:18:25	1-13:28:58
04:15:26	1-10:16:14
02:14:36	1-23:41:50
02:38:19	1-08:44:32
03:01:26	1-11:16:59
02:25:04	1-09:43:04
03:30:42	2-04:23:53
03:25:53	1-19:35:55
00:01:30	1-12:42:25
01:13:30	2-21:56:34
00:16:16	2-02:51:48
00:12:28	1-02:26:50
00:51:30	1-00:45:18
01:22:19	1-03:00:08
01:23:42	1-21:29:28
01:29:16	1-02:20:00
01:31:55	1-07:08:29
01:44:13	1-13:19:18
02:29:47	1-02:57:06
00:00:56	1-01:45:18
05:23:59	1-02:24:54
01:14:51	1-02:07:01
01:13:31	1-04:00:06
01:11:15	1-04:17:17
02:34:30	1-03:09:36
02:17:06	1-02:59:50
02:36:27	1-02:29:16
00:40:15	1-02:25:12
00:51:17	1-22:50:30
01:06:54	1-08:00:50
05:24:02	1-11:06:36
01:15:51	1-08:39:50
01:08:09	1-08:04:40
01:08:36	1-22:39:12
01:32:58	1-20:49:28
00:26:12	22:47:18
00:10:34	22:56:08
01:54:06	1-02:38:14
01:09:38	1-09:04:14
00:48:11	1-02:13:51
02:03:53	1-02:37:08
00:45:58	1-20:00:30
05:23:21	2-09:03:55
01:48:54	2-05:47:30
01:26:44	1-05:54:03
02:14:54	2-19:51:16
02:33:36	1-02:39:53
04:04:52	1-15:23:25
04:51:55	1-06:58:03
03:50:26	2-07:48:34
02:43:03	2-02:59:01
00:22:57	1-03:02:26
01:16:21	1-02:14:40
02:47:44	1-02:26:17
00:46:53	1-05:12:53
00:49:25	1-05:31:30
00:13:52	1-05:39:08
00:09:48	1-05:32:20
01:24:16	1-04:31:22
03:42:24	1-18:46:28
01:46:43	07:56:06
01:42:14	08:09:17
02:19:06	1-14:35:55
00:53:54	1-16:34:47
03:47:37	1-14:30:47
03:46:19	1-10:36:47
01:29:47	1-10:36:47
01:11:25	1-10:36:47
01:24:38	1-12:33:48
01:59:21	1-12:33:48
00:23:01	1-12:33:48
02:56:08	2-02:01:07
01:04:47	2-02:01:07
02:00:00	2-02:01:07
00:30:05	2-09:44:15
01:37:44	2-09:44:15
01:35:48	2-09:44:16
02:28:03	1-20:01:18
03:43:22	1-20:01:18
02:21:44	1-20:01:19
03:22:46	1-15:35:54
03:11:11	1-15:35:54
04:24:47	1-15:35:54
00:34:42	1-18:23:51
00:25:08	1-18:23:51
00:32:40	1-18:23:51
00:10:07	1-21:31:13
00:22:43	1-21:31:13
02:05:52	1-21:31:13
00:25:17	1-18:02:48
01:08:28	1-18:02:48
02:08:43	1-18:02:48
00:12:24	1-10:07:10
00:11:31	1-10:07:10
00:12:27	1-10:07:10
00:13:02	2-01:55:04
00:40:16	2-01:55:04
00:04:21	2-01:55:04
00:51:11	2-02:45:33
00:35:17	2-02:45:33
00:36:45	2-02:45:33
00:34:19	1-08:56:34
00:33:45	1-08:56:34
01:52:40	1-08:56:34
00:34:10	1-07:18:49
01:59:13	1-07:18:49
01:26:33	1-07:18:49
00:25:29	1-14:53:58
01:12:18	1-14:53:58
04:13:16	1-14:53:58
02:16:06	1-07:53:37
00:14:43	1-07:53:37
00:15:40	1-07:53:37
00:13:15	1-10:02:20
01:40:51	1-10:02:20
00:23:05	1-10:02:20
00:27:13	2-08:27:47
03:24:33	2-08:27:47
04:09:54	2-08:27:47
01:31:45	19:14:29
04:09:14	19:14:29
00:27:05	19:14:29
03:22:18	1-21:25:23
00:13:11	1-21:25:23
01:12:17	1-21:25:23

## Sheet: NCBI_BLAST_Compare
Seq_Length	Time_sec	Method	Speedup
101	0.037137	LA4SR	14659.3
177	0.037637	LA4SR	9904.53
181	0.046574	LA4SR	3025.14
216	0.037053	LA4SR	5654.73
229	0.037244	LA4SR	6813.3
237	0.037155	LA4SR	8249.33
251	0.037068	LA4SR	8286.02
304	0.037287	LA4SR	8524.41
402	0.037072	LA4SR	12092.5
527	0.03767	LA4SR	6712.25
593	0.037174	LA4SR	9968.79
941	0.034421	LA4SR	11327.6
100	544.402	BLASTP+	0
176	372.777	BLASTP+	0
180	140.893	BLASTP+	0
215	209.525	BLASTP+	0
228	253.755	BLASTP+	0
236	306.504	BLASTP+	0
250	307.146	BLASTP+	0
303	317.85	BLASTP+	0
401	448.292	BLASTP+	0
526	252.851	BLASTP+	0
592	370.58	BLASTP+	0
940	389.907	BLASTP+	0
