# Supplementary material for: Pan-microalgal dark proteome mapping via interpretable deep learning and synthetic chimeras
Source: Patterns (N Y). 2025 Sep 24;6(11):101373. doi: 10.1016/j.patter.2025.101373 (PMC12664985; doi:10.1016/j.patter.2025.101373)
Supplement: Table S2. External spreadsheet containing Captum attributions for 100 sequences each of algal and bacterial origin obtained using the LayerIntegratedGradients function [file mmc3.xlsx]

## Sheet: Captum-output-100-algae
Sample	Text	Positive_Probability	Token_0	Token_1	Token_2	Token_3	Token_4	Token_5	Token_6	Token_7	Token_8	Token_9	Token_10	Token_11	Token_12	Token_13	Token_14	Token_15	Token_16	Token_17	Token_18	Token_19	Token_20	Token_21	Token_22	Token_23	Token_24	Token_25	Token_26	Token_27	Token_28	Token_29	Token_30	Token_31	Token_32	Token_33	Token_34	Token_35	Token_36	Token_37	Token_38	Token_39	Token_40	Token_41	Token_42	Token_43	Token_44	Token_45	Token_46
1	LGLDELDWAWLDSVGPGLVWAGLAGFGWVWHDSSCSKATNFIPHNPRPRCTIENSFQNLGKRAD<	0.0308291	L	G	L	D	E	L	D	W	A	W	L	D	S	V	G	P	G	L	V	W	A	G	L	A	G	F	G	W	V	W	H	D	S	S	C	S	K	A	T	N	F	I	P	H	N	P	R
2	MACRLDPVGEQRYDGISVHPYEVLFVPVSQGLLDGDWSFVRAANKYAEWANKLVRAALGAWLCEPPPAKSWAIGKCMDAGWLHGSGWH<	0.150942	M	A	C	R	L	D	P	V	G	E	Q	R	Y	D	G	I	S	V	H	P	Y	E	V	L	F	V	P	V	S	Q	G	L	L	D	G	D	W	S	F	V	R	A	A	N	K	Y	A
3	MSGRMSTSAPMKARRRASLKTARKQAQASIGGCAVVYTEWICHIAALQQMRHARVPAALVPTLPPPHPHLSRSCPMPYYTAHGISAYHRIESTAAVAIVLQHATDIELDVTAVG<	0.0521044	M	S	G	R	M	S	T	S	A	P	M	K	A	R	R	R	A	S	L	K	T	A	R	K	Q	A	Q	A	S	I	G	G	C	A	V	V	Y	T	E	W	I	C	H	I	A	A	L
4	MRAYMLATIMLVLTYHALPASARPIVPTAEERGEGPDHASYKLGAGRRSLLQSLQDEVRNVFFNGLASGWRSESYGCDCDWENSERVGPCSCLAYVNVVASMIRSFDCWYYLVLLCELAASMQACGLMVVAHSIPSPVIRSLGTKISRRANDSAAT<	0.101592	M	R	A	Y	M	L	A	T	I	M	L	V	L	T	Y	H	A	L	P	A	S	A	R	P	I	V	P	T	A	E	E	R	G	E	G	P	D	H	A	S	Y	K	L	G	A	G	R
5	MQARPDKAKTGLKSTRPHPCCSSAPRAEPSPERQVSSSHAGTPCHCQSPGDAAGAAAACSSALVLARRPAHGARQQATHEGSCRAVRWAWPMPSL<	0.107337	M	Q	A	R	P	D	K	A	K	T	G	L	K	S	T	R	P	H	P	C	C	S	S	A	P	R	A	E	P	S	P	E	R	Q	V	S	S	S	H	A	G	T	P	C	H	C	Q
6	MITRAGLDKLDACHGTLPPGCSPPHGGRPPFATLPLARTAAPAACCAMLFLLVLESFSVQRKSARESAREQACLAYSSTRVALSVACRLLLEALRAHIPPGIRPATAMQEAQQQQKQQQHLLATWTVA<	0.105624	M	I	T	R	A	G	L	D	K	L	D	A	C	H	G	T	L	P	P	G	C	S	P	P	H	G	G	R	P	P	F	A	T	L	P	L	A	R	T	A	A	P	A	A	C	C	A
7	RCYCCVALRQAFNEGGHSTSVDAEGKPGEGLRIAGGGTGRVGDAPIDSINEHSSNNNSTQHQPQHTIVNNQQMTVAPGSGAEAEHVVAGSWLIVKEAARCLGELVACGPLPTTTATTITATATAAANNNNDSSSSDSSDGLLTYSQHFSWALQVMCSLPTMLQCPTHHMITATLHCADSVRGAGQQLLDALLVLKHQGAIATAASGFQAVCEALLCSAGSESNSALSQLPSLWMSSLLERLTGEGQEVQ<	0.145146	R	C	Y	C	C	V	A	L	R	Q	A	F	N	E	G	G	H	S	T	S	V	D	A	E	G	K	P	G	E	G	L	R	I	A	G	G	G	T	G	R	V	G	D	A	P	I	D
8	MMKAVPREAGKGRGRESLINIILILIIMTLMPLLSGFFRSLRIIRCAVMATRISDEKDSVSHSTVKGEKDNDGKEDEGKEEEEIDEGGSVRNDGDCSNRPSDASRPSDDSEKNGSLLLLSKHTKRRTQPWPSSPLADKGGRSSGGPDSLLKLAPHKAGYIPLESSSNNNNNNNCGEEEEEKEEKAQGDG<	0.0354546	M	M	K	A	V	P	R	E	A	G	K	G	R	G	R	E	S	L	I	N	I	I	L	I	L	I	I	M	T	L	M	P	L	L	S	G	F	F	R	S	L	R	I	I	R	C	A
9	MPSSSVPCAPLRRPRPQPGRLDPSPVVTGGLPGGPTPHVQPPEARMKDPGTYMPLEGGPATTVRDSGERGEGRIFYCYRCLVCAPYLSCLCWHLHRTLFLVFRLAWHPLSLPVGLIP<	0.103692	M	P	S	S	S	V	P	C	A	P	L	R	R	P	R	P	Q	P	G	R	L	D	P	S	P	V	V	T	G	G	L	P	G	G	P	T	P	H	V	Q	P	P	E	A	R	M	K
10	MAGIKSVRLCPENFKESSEYPCEHTREGTPVEKLNFCYTNQDASYKSGGHWNASGVVRKHTDCRLLKRGQLRKLTLLHVLFRLCCAGMWEMTVRWWMLQRCCTCAVWTRPPPHQSARVLHALAPLGPSRACPTTDVVCPPFLSPAGWWHVYTFQPGTKYFEVRAASYSARPLYHVSITAGNGNGDEVTRKARPAKRRSMFRAGPLERARDTVLVGPLKCVARITPAGTVTFCGVIDEICILIEGEVRTALRQTGIHDYSRGHEPPTSLTHARERPSLQTPGGGVTSIAYRDYSDP<	0.121369	M	A	G	I	K	S	V	R	L	C	P	E	N	F	K	E	S	S	E	Y	P	C	E	H	T	R	E	G	T	P	V	E	K	L	N	F	C	Y	T	N	Q	D	A	S	Y	K	S
11	MWLSSAFPSSALPGQHFATGACCAAHIPRSHLDVSKGDAERVAQAGLAQHAPQPRLIKQCQPAAGPAAALARPARSSGSSRTNGPAAVHRGGAICCHTTAHAAAVLPRRLVPGNGSSQLLEGMLHQGGLHAALALH<	0.0739257	M	W	L	S	S	A	F	P	S	S	A	L	P	G	Q	H	F	A	T	G	A	C	C	A	A	H	I	P	R	S	H	L	D	V	S	K	G	D	A	E	R	V	A	Q	A	G	L
12	MHVLHGHLKLAHVQHATKACKTCTVWPAQYDACASLVPAHVNQEVLTPLHMMPRTEVKHGGIVTSVYVHRLNDW<	0.0690581	M	H	V	L	H	G	H	L	K	L	A	H	V	Q	H	A	T	K	A	C	K	T	C	T	V	W	P	A	Q	Y	D	A	C	A	S	L	V	P	A	H	V	N	Q	E	V	L	T
13	MACSYVRHSQHTYALPSVEAKVAACRALSSVRRGTRGEALPLSRLEISSSATRGSVLLATLGVAANAVA<	0.0389913	M	A	C	S	Y	V	R	H	S	Q	H	T	Y	A	L	P	S	V	E	A	K	V	A	A	C	R	A	L	S	S	V	R	R	G	T	R	G	E	A	L	P	L	S	R	L	E	I
14	MAAQQRTAAAAAAAAAAAAAFFRVCMPGQRCLPWAHEQRQLPARCLLPPGPAVKQGRELQE<	0.0514085	M	A	A	Q	Q	R	T	A	A	A	A	A	A	A	A	A	A	A	A	A	F	F	R	V	C	M	P	G	Q	R	C	L	P	W	A	H	E	Q	R	Q	L	P	A	R	C	L	L
15	MSENKQMLPSNAQNIENVRKKTLTSEQAVEIFAQRNVESGFISVESNFLSKKYGVSAKTVRDIWNRKSWTEVTRPLWTAKGKELEASKVLQQLVNENGKGAGRCESDSQSEEWNILSTTSAAVERSQSRERSVLFIENRANTDVLCKPARVADTQRMVTEELLSKKRGAAEATSDTQQVEKRQKAMEHFSKGPAVKMTNSCGVASEISALLQLLVQQQKKIMDQQQQIWYIFEGHERRTLKMR<	0.070112	M	S	E	N	K	Q	M	L	P	S	N	A	Q	N	I	E	N	V	R	K	K	T	L	T	S	E	Q	A	V	E	I	F	A	Q	R	N	V	E	S	G	F	I	S	V	E	S	N
16	AAAAAAARTTERLPKAGGAGEAPLRTQAAGRAVEGLAVRLRANKKTTTDTNLNNKQRNRTSTSKSKI<	0.0252886	A	A	A	A	A	A	A	R	T	T	E	R	L	P	K	A	G	G	A	G	E	A	P	L	R	T	Q	A	A	G	R	A	V	E	G	L	A	V	R	L	R	A	N	K	K	T	T
17	MTAIIHLLQAGPADMKHPATNAHAAATAVAQPTAKRRKVSTGEPPGPQGEAVAADPPYAAAPSPTPAPAAAAAAAAEPEAAALLAAAAAATSVLDPLLTVGQACQASNRTVSAALRRLAQLTFPNEYRTALDATSVAALLPHLGRYLQHLSDQVEMGALNSLTAAKSVQELQQWLSQQQQVGRTGVDELQDQMLAAVLDLNTCRKQPTADMSVQEPARRKGAQPALAAAAAATADGTATAAQTDIHSSAGAIVTGGSGAGSARPMQKRCQLSIPQQQVGAVAVAAPAPALAPAAAAAVAEGGGLIGPSTGANAQGSQQEAAPVAALLAALPRSPPQQASQALPIQSVLTSAALALTQPQPAPQPGVLPEPAMQQQQQQLSQQAPQAKLVSVKPPPQPAA…	0.932712	M	T	A	I	I	H	L	L	Q	A	G	P	A	D	M	K	H	P	A	T	N	A	H	A	A	A	T	A	V	A	Q	P	T	A	K	R	R	K	V	S	T	G	E	P	P	G	P
18	MKNRVVITGMGVVAPNGVGIPQFAEALKNGTSGISFHPQLKELNFSCQIGGIPHITEELKSDYFTELQLRGFNSSGILYGCIAGVDAWKDAGLEVHPESELDYDSGLIFGTGTSGVDKFREAIYQLDEGNVRRLGSTVVLQTMGSGVSAYLGGMLGLGNQVTTNSSACTTGTEAVLMGYDRIAHGRAKRMLVGSCSDHGPYVWGGFDAMRVMTYKHNDEPEKGSRPMSGSASGFVPGSGAGALVLESLESAMERGATIYAEVLGGEVNSGGQRQGGTLTAPNAEAVHRCIKNALAHSEVNPNEVDAINGHLTATAKDPLEIENWTKALGRKGEDFPFINSTKSLIGHCLAAAGSIECVASIIQIKEQFVAPNINCDDLHDDIKGMIATSKVPTQTLHHK…	0.107511	M	K	N	R	V	V	I	T	G	M	G	V	V	A	P	N	G	V	G	I	P	Q	F	A	E	A	L	K	N	G	T	S	G	I	S	F	H	P	Q	L	K	E	L	N	F	S	C
19	MVQRPPLSGLISFAVHLPHPLPRKFTQAALRPGTGIQRMECFGLAFAFCLRLCGIYIQHDENTIPLVNTRSTRLDSHHIAPCRASWLNCDQPTVSWQLCSLRV<	0.104085	M	V	Q	R	P	P	L	S	G	L	I	S	F	A	V	H	L	P	H	P	L	P	R	K	F	T	Q	A	A	L	R	P	G	T	G	I	Q	R	M	E	C	F	G	L	A	F	A
20	MSHPPTRHKMRVTQHTGYGPRDLTHGARGLMFVCSGRGVGSQWWSHWWLDQPGRLDLQPQRRLRPAGVGVAGVAAAAADEPA<	0.0734683	M	S	H	P	P	T	R	H	K	M	R	V	T	Q	H	T	G	Y	G	P	R	D	L	T	H	G	A	R	G	L	M	F	V	C	S	G	R	G	V	G	S	Q	W	W	S	H	W
21	MSSDLPSSSAPSVHSGSSHETGAFVNENVVVSMKHRDDKTNFLETDSVSVMTERSSGAEIPLPATLQDRKRTPYSFRSFSDVGSSTSSVMSAVGPLMAHLLPQRPTEPFTPDYMVAKGRSVEETPEHQDFASSLL<	0.102133	M	S	S	D	L	P	S	S	S	A	P	S	V	H	S	G	S	S	H	E	T	G	A	F	V	N	E	N	V	V	V	S	M	K	H	R	D	D	K	T	N	F	L	E	T	D	S
22	MERVAGWALSFAAPRPRHRHGICNKRGPDVALAAAAVWCCAQACARFGRCPRAGCCTRWRARAARCSGWPGTRAERWWWRAPRTACSTCGTRPTGRSCRWATGRQRSYCSCCVGCGSLGYQPAPACQPHAASRPPTASRGPSMNPQHREARLPRASCTQRPDRPHPPARTPGVQRALRHGVCGLLHARRQGGGVGGRRGRQLAARVEPQDRRVLAHDTGARRLPARVRARLKAERTGLAWCRADGLRTLLLNPSLFSPLAGPPLPRGRHQLPGAAPGRLGGGHHGGRRRRVLHLQHHDGPRGRETAG<	0.043875	M	E	R	V	A	G	W	A	L	S	F	A	A	P	R	P	R	H	R	H	G	I	C	N	K	R	G	P	D	V	A	L	A	A	A	A	V	W	C	C	A	Q	A	C	A	R	F
23	PGAAAPIARLFGSSAGRLESISDGAAALGGALRAAQLEENRPKADQNTLSKMLDTYRAEVKPKPRPKLTSQNLNLYLKLTAKLAPKPTPKPTLRLNLHYA<	0.0672029	P	G	A	A	A	P	I	A	R	L	F	G	S	S	A	G	R	L	E	S	I	S	D	G	A	A	A	L	G	G	A	L	R	A	A	Q	L	E	E	N	R	P	K	A	D	Q	N
24	MYIPENRVNICTMGQLNMALVDQMQQPHVVAEEAEAAAEEGEEIKFPTAPVVRLKRENTLLSVLSSKPKPTKIARKAKVRFSSEHNKVVSYQRHRQLHDGDNHKTCTWLQAQDYFYIKVDILNSIETLTKVFSNTKDSSSCPMVNLSEHCLRGIETGISAELSKQRKERIAQVTRNVLEQQHRQRLLGISDPQALRQASLLATKDAQQSAAAVGLLDSKEI<	0.0837807	M	Y	I	P	E	N	R	V	N	I	C	T	M	G	Q	L	N	M	A	L	V	D	Q	M	Q	Q	P	H	V	V	A	E	E	A	E	A	A	A	E	E	G	E	E	I	K	F	P
25	MQQTCAHQATCGTCSAKCRCLAPANTLPARGSPRVSHTRRRAGSAASTSCRVLMPVFLRSRSSRRRRQDSQPGSCHSSSLPVRWSSRRLLS<	0.069852	M	Q	Q	T	C	A	H	Q	A	T	C	G	T	C	S	A	K	C	R	C	L	A	P	A	N	T	L	P	A	R	G	S	P	R	V	S	H	T	R	R	R	A	G	S	A	A	S
26	MTVVSDLQQLKPKPAAWLASLTCTKANKNNYKTTNLQDNQVCSRTVPVTRAAWQVGMQADCAKAICFRSRPL<	0.0590802	M	T	V	V	S	D	L	Q	Q	L	K	P	K	P	A	A	W	L	A	S	L	T	C	T	K	A	N	K	N	N	Y	K	T	T	N	L	Q	D	N	Q	V	C	S	R	T	V	P
27	MPPQGSPGTKCLPILSPLPHNACGQRCCHSNTGRPQNTARRHLYASGRPACSMHLLCSVLARSCNGPASCTGPGWRGALQILSTVPTVDWVLLGSARIWQPLHAACLQTLSRLVGRTLPSAGRA<	0.101444	M	P	P	Q	G	S	P	G	T	K	C	L	P	I	L	S	P	L	P	H	N	A	C	G	Q	R	C	C	H	S	N	T	G	R	P	Q	N	T	A	R	R	H	L	Y	A	S	G
28	MAEDLVSTGDGAVAELTCGICLEDSKDPLSLPCGHSFCAGCLDEWRSRYGVDEEMRRKCPICRARIPPSKEMVAALQGYRNMKQALEDDNATSSKFYDGACRLLAQAEKKIGADWDGVTILEDYNDTPPVVIMPGYLHEATVKGDIKPVLRWINLDRTEDRANASIKTLSGVGASALQLAALAIQPALVTLLLQLGADIDYRNSEGHTAISLVLHNPIASLEGTNEMTRLLLSWGASFFSEGDCSKRKCVAEARSANRHDIAHLLESELGGRRCEIVNLSPRPELNGTTCVANEYLPGSNQYRVTLETKSREVVILDPENLRRRDRTPQDCGYYIEFKNGRTIRHDFDSNEDCQVFVSALERGEARPVVTEEAEARAELAAAELLAELGLDGSQVESSS…	0.177068	M	A	E	D	L	V	S	T	G	D	G	A	V	A	E	L	T	C	G	I	C	L	E	D	S	K	D	P	L	S	L	P	C	G	H	S	F	C	A	G	C	L	D	E	W	R	S
29	HGSRDRSGSHASAGSHGNSNSNSANNNNANNSSNDTHASSSGGGSNRNPFSLLDDEDGGDGSSSNGGGTHRGNNRATNDRFASLRSGGGGGGGGGPPPHPSPSIHRSSSGGAAAATTSAKPGGGGGRSLAALAERLGGGGAGGGGGAPALSRSSSTGYRSSLDRGEASGAGGGGGGRGDSYGGGGGDGGAKVIRYTREKLLSLRPVPKGGDELPVGLKHLEGSVVVSKMCQDPGEFVFRVCVCVCVIVFVCHGSCDDDEMMVVVAMMMMSLS<	0.132042	H	G	S	R	D	R	S	G	S	H	A	S	A	G	S	H	G	N	S	N	S	N	S	A	N	N	N	N	A	N	N	S	S	N	D	T	H	A	S	S	S	G	G	G	S	N	R
30	MLYRSDGRDAGAAGKATLTTTAPRERMGGGRTARACAGEEQDTPANYGLPSTRTRLQVRKGFDEALRVWARLALCPGGGAWAACPLPGATEAPGMLGSVVRAKAVVLQLRATLGPQTTRLTGAARKLSESTRQPYRFALMLARCTGRLNAKREAWNVAAGATRPFCSQHPQLQVQRVRVATKK<	0.127682	M	L	Y	R	S	D	G	R	D	A	G	A	A	G	K	A	T	L	T	T	T	A	P	R	E	R	M	G	G	G	R	T	A	R	A	C	A	G	E	E	Q	D	T	P	A	N	Y
31	MVFAAARLPAFLREAGRREWQFTLRTFSAGMLALYIALALGLDEPKWALMTVYIVAQPLGGMVLAKGVYRLLGTLAGAAMAVVLVATLAQLHTLFFVALAVWLGLCTLCASLLRNFRSYAFVLAGYSALIVGVPAVLQPDQAFTMAVARVTEIGLGILCVSLMSVLVWPRSAGRSYLQQSREQLVGLIRLVADSAGGRLDAPALQRRRQALITSGMALEAQREHALFDSARLRRHAGLCRRLGHEMLALISSVGPLNTYVNRYAERHHQDQVALLLADIARLDPEASPAALRETLSALYQRARELARSLRGELLSHDEQRFYALQLVLEHSAELCDRLRSSVALYAMLTDQATPVRWRAGLAQRRPGGAGAGRHGGAVVLERGAPGGGHGDPGGGDLRA…	0.617276	M	V	F	A	A	A	R	L	P	A	F	L	R	E	A	G	R	R	E	W	Q	F	T	L	R	T	F	S	A	G	M	L	A	L	Y	I	A	L	A	L	G	L	D	E	P	K	W
32	MYRQDCSLPKWSVHIPAVARSPRVHTRMPMRSPGRAHPSTPAFETGINVFPSHAGGRACQSHAPQPPPPSGENTVFHRCICLPEPIN<	0.0370696	M	Y	R	Q	D	C	S	L	P	K	W	S	V	H	I	P	A	V	A	R	S	P	R	V	H	T	R	M	P	M	R	S	P	G	R	A	H	P	S	T	P	A	F	E	T	G	I
33	SGTPRLRGRTRAAGPSCSHQAAAADCGRLSRAGADQVEPEPAQGWTGAACTQKRYSNSPAVGRLNLKQAGVGRQCRGSGQRAGGQAQLTVVCLSTLLPNKRPGSKSGSMEKGGSCTQRVMQAAPMLPSSCEPPLYSPPAPAAALPFSHLPLHCSLSTWSTDPLASQLQSVLLLLSVRSGGSPGKVKQLLRQAVADDQHSQ<	0.142177	S	G	T	P	R	L	R	G	R	T	R	A	A	G	P	S	C	S	H	Q	A	A	A	A	D	C	G	R	L	S	R	A	G	A	D	Q	V	E	P	E	P	A	Q	G	W	T	G
34	MGSSSVILHGDAEGLRLFKGRNRTTSGRLSLCCMCFKPANVITRVARPSGSQAALVRLRAAPISTSVVRPSAGLPDECVSDARPMGMPSGRPARDCGLPGLCLAKLSGCNCSDARSGKLERLPLMRQTLASRWGWSRTWLKRPLCSTLHCKQRVGTRLVKSVLEQSAVKTTLLHRTRQCHADACQLTAQLLQWSKCPNLVASSAVDGTYGANAGAAAQKLFEHQTSHIARRACEKNAHV<	0.0692988	M	G	S	S	S	V	I	L	H	G	D	A	E	G	L	R	L	F	K	G	R	N	R	T	T	S	G	R	L	S	L	C	C	M	C	F	K	P	A	N	V	I	T	R	V	A	R
35	MSPRNPESLAEMSRRRTRYSRPPPQISAVRAPFSLIFAASDCWCRPLEGHSKTSTIEQDLRSAGRTRGRRRVKTRGGTSRATPRGPSCPRGPRPTRGRRRRERAARRRPSTQTPDPRRPTAPNQTGAPRGAARSRARPGRPRAGACGGFRDARRRTATARRSRDLMERSTDRIRKFASSGEARPRTEIVAAAESRVGPIRRGDPRSSATAADDPARSRRPRLTAYPRCGRGVAATRFATRPRVRAAASPRRLDGPDPNVAESWDDAITDAPRRRRRAPDASLEGAFGVSRRRLRAFAARAPRGGLFAHDDFFAATSGPVTVTRSTRTPRRRSKPTVW<	0.0968483	M	S	P	R	N	P	E	S	L	A	E	M	S	R	R	R	T	R	Y	S	R	P	P	P	Q	I	S	A	V	R	A	P	F	S	L	I	F	A	A	S	D	C	W	C	R	P	L
36	MSDRPSAHMQVIHSFIRYSAHCTADPEVMISSIYTPAVDLTAAVPKPHDVVILQGCRSVFVLVRAHPLPLTKEALP<	0.0584963	M	S	D	R	P	S	A	H	M	Q	V	I	H	S	F	I	R	Y	S	A	H	C	T	A	D	P	E	V	M	I	S	S	I	Y	T	P	A	V	D	L	T	A	A	V	P	K	P
37	MGATPCGGGNVCAKEGVCVCNGAACCCENEKCGGAPGCCGAIPAAAPPPAIPAAAATGGWAPPPPPAAAADAAPAAPVVPAVASCDLGPSVIFSLNLGAGAPMVGCCEAAGTAAESGSMEPCGGAHRRFAALQARPAAARSGTSAASWPCQRRRHHAVLGVRLPARLLVLRECELDGCKDKFRDTEVGGRASACNDGSRSQAQWALQLQPQRHYCSPAQCMCAAAPPAPAAAHLHVERMHRSEQVSAPSCSNQQSSVRSAAQPSAAGDSPRAAQKHEDRTALLPAYPPVCSQRRNLSSLLLGSRDATQVRAQRRTRPVNASRGPPSSLACRPRVAMAARGGVVGICGNTAAPAWDQKQPAGSSTRAAAGNGSGARADGSAACSAVIGIRTTSQIYLEEL…	0.0695528	M	G	A	T	P	C	G	G	G	N	V	C	A	K	E	G	V	C	V	C	N	G	A	A	C	C	C	E	N	E	K	C	G	G	A	P	G	C	C	G	A	I	P	A	A	A	P
38	MELQKVPPASPRREFTGCVVGHQTWTPSTTLQIVQKGGPSWKTSNPDSEIAESWAQTSCQLQLIPGQQRTWHNKSDGELTQTLSTV<	0.0707297	M	E	L	Q	K	V	P	P	A	S	P	R	R	E	F	T	G	C	V	V	G	H	Q	T	W	T	P	S	T	T	L	Q	I	V	Q	K	G	G	P	S	W	K	T	S	N	P	D
39	MWTTTTIITTTTTTTSSRWFALTSDEAARLGRHHTGHERRLRMRGRETAGAGGRGQERHRCGGGGDLLSPPPTTTHGAPQ<	0.0309977	M	W	T	T	T	T	I	I	T	T	T	T	T	T	T	S	S	R	W	F	A	L	T	S	D	E	A	A	R	L	G	R	H	H	T	G	H	E	R	R	L	R	M	R	G	R	E
40	RPVRNCPEDNAGWISRIFYFYVNGLMEAGAKKHLEHNDLWDVSPGNQAAPVFKNFAAKLKSTTDPIKAPQ<	0.0688027	R	P	V	R	N	C	P	E	D	N	A	G	W	I	S	R	I	F	Y	F	Y	V	N	G	L	M	E	A	G	A	K	K	H	L	E	H	N	D	L	W	D	V	S	P	G	N	Q
41	MRASGVETARSETVLVTAGSFLREGSGSSQETLVAHMGVERTGRGARLLRGWVGSDLEEGAKVARRGAVGRKESRPSCLRRCRGDQRRHEVTVVGTQPISRSPPHWGEPAPWSPTAATARRAARADDEWRGLGFARCGAAGGGCTHSRGGATGSRGRVARACGGPRWEKA<	0.166439	M	R	A	S	G	V	E	T	A	R	S	E	T	V	L	V	T	A	G	S	F	L	R	E	G	S	G	S	S	Q	E	T	L	V	A	H	M	G	V	E	R	T	G	R	G	A	R
42	MLRRLSSCCPSRRLLPYAVLPCAGLYCSAHQAVAVKPGLMKCHHGVSGNAAKSGIKAGNTIIYAGSFCGDTLVCQAMQSSLASRRVTPSSTPAPSSVTHCTACSALYCFAAQGVSGNAAKSGIKAGDTIIYASSFFGDELWPADKLSFTQTAIQRAPSPVCFVYVSSVVVNVRSNRYHIPGIMSEPGVAVAMGCCQVSSQQVQADAR<	0.084021	M	L	R	R	L	S	S	C	C	P	S	R	R	L	L	P	Y	A	V	L	P	C	A	G	L	Y	C	S	A	H	Q	A	V	A	V	K	P	G	L	M	K	C	H	H	G	V	S
43	MPPATFTCITPSHVRLSGPGCQAAARHSSVQHSLTHVKDCSSSMFLLSAAHMQCSMQRSMQTGRIVAKHMKSQSHSPQHILDSTTTHSCHSSMQDMSRCWPVGHAYQQLV<	0.0447917	M	P	P	A	T	F	T	C	I	T	P	S	H	V	R	L	S	G	P	G	C	Q	A	A	A	R	H	S	S	V	Q	H	S	L	T	H	V	K	D	C	S	S	S	M	F	L	L
44	MSTGERVYPGLGYAGITRADDVGKGGGKLAGRGSVTLITAYIIHIELVPHSQQDIYMAVHAQGE<	0.05155	M	S	T	G	E	R	V	Y	P	G	L	G	Y	A	G	I	T	R	A	D	D	V	G	K	G	G	G	K	L	A	G	R	G	S	V	T	L	I	T	A	Y	I	I	H	I	E	L
45	MPLRPLQPRPHQCPRHVHSVTRCPQALRAELMRQGAKIRELQAQVEELTAAKAKTPREDAAGATPSRRRATGLFGAAGRKKSVLSRAQ<	0.0531658	M	P	L	R	P	L	Q	P	R	P	H	Q	C	P	R	H	V	H	S	V	T	R	C	P	Q	A	L	R	A	E	L	M	R	Q	G	A	K	I	R	E	L	Q	A	Q	V	E	E
46	RRGEERRGEERGGSRREERRGEEQRGLEVREQPEKEDGKVRGRGGGRIGGATRALGGDGGCGVERLAVGRRRRRRRIRGISGGGRGGGKGVAGGEQGGRRRGRSEDEEEEDEGEQPEPLEEMVIAEEEDLQLEEEEEEEEEEKEEEEERNKKAEKVEDEEEAKGGDRRI<	0.021968	R	R	G	E	E	R	R	G	E	E	R	G	G	S	R	R	E	E	R	R	G	E	E	Q	R	G	L	E	V	R	E	Q	P	E	K	E	D	G	K	V	R	G	R	G	G	G	R
47	MKTVCTGHPEGLTPVVRPGRVPCCHRPGPAVWPAAPCSAGTPAQGKGQGQGGLRPRLEPEA<	0.0427601	M	K	T	V	C	T	G	H	P	E	G	L	T	P	V	V	R	P	G	R	V	P	C	C	H	R	P	G	P	A	V	W	P	A	A	P	C	S	A	G	T	P	A	Q	G	K	G
48	MQVMIRASLAVANIVAAVRSFCANCRGKEQRVNGLDVRRRATSVSAFPMSVFPPLFLMRARARNLSLKNRATLQPFGGKGRPCMVKLRSGAYHTEKGSIQALLEEVDALVPYLAVRPSSIHGAGAGLWTSVDLPAQKPLVLYYGDLRREKAQGRYCIQVGPKLTLDAEAVHSFVCDNADATVDAENGHMRNESKMLNLGRYVNDAKGQPDMQNNLRYGRLLRFDEFDEDVAGAPKKRESRPPCVVMYSTRKIRAGEELLASYGTVYWARWGGLLAEPSNYTSDICNLSEKKNVCV<	0.158893	M	Q	V	M	I	R	A	S	L	A	V	A	N	I	V	A	A	V	R	S	F	C	A	N	C	R	G	K	E	Q	R	V	N	G	L	D	V	R	R	R	A	T	S	V	S	A	F
49	MAGMDEEAAPPFDGLNEDDLMDDAEVDTMVREAITQSVGENQFLHNKIDVWSNNIVEGCLKRLAALNKPFKYVVTCNLTQKAGAGLHAASCTRWNEKTDGKLTVQWENNTMIILVTVYW<	0.0910852	M	A	G	M	D	E	E	A	A	P	P	F	D	G	L	N	E	D	D	L	M	D	D	A	E	V	D	T	M	V	R	E	A	I	T	Q	S	V	G	E	N	Q	F	L	H	N	K
50	MIKYKTWSIDPSNTQSGAHVGVEAAAQAAHRPGPGGPQGAAQKVGAGQVIFYSKHGHRNRKQ<	0.0708391	M	I	K	Y	K	T	W	S	I	D	P	S	N	T	Q	S	G	A	H	V	G	V	E	A	A	A	Q	A	A	H	R	P	G	P	G	G	P	Q	G	A	A	Q	K	V	G	A	G
51	WSAMGGEVQPSKRVRPGAAQEEGHRDQELAGAAQDRGGTLLQAACTQRWVEFKQIWGKLGIGHHCACHVVETGLKEENCASAGQFGAYAWLLCVDASVYMLHKGC<	0.0870803	W	S	A	M	G	G	E	V	Q	P	S	K	R	V	R	P	G	A	A	Q	E	E	G	H	R	D	Q	E	L	A	G	A	A	Q	D	R	G	G	T	L	L	Q	A	A	C	T	Q
52	RAAPLLLPGEKEGEVQIKRPEILKIYKKKQLALLLPLTAKHNTYHWTYDVIKPLSIFLGFKSASFSMWRKRRRHLSPLFPPFFFFLEVEDPPAFECSSSCVPQDMCPNCSLWTLCRTDNIDVYEAKGKGYRLVPITTTALSRSASVPKSRAVVDFAEGLWQHELEARKQQALEQAEKGGTARGSSVRTSV<	0.122045	R	A	A	P	L	L	L	P	G	E	K	E	G	E	V	Q	I	K	R	P	E	I	L	K	I	Y	K	K	K	Q	L	A	L	L	L	P	L	T	A	K	H	N	T	Y	H	W	T
53	MMLIDISVRNPCGDSAITDLHSNTVAGAAAAKAETGKANTYTKTFSPVTSTLITAAFETFGRIGTNLKYLGTVCSTLGSGTSW<	0.0470973	M	M	L	I	D	I	S	V	R	N	P	C	G	D	S	A	I	T	D	L	H	S	N	T	V	A	G	A	A	A	A	K	A	E	T	G	K	A	N	T	Y	T	K	T	F	S	P
54	MMMLLLILMMTTTMMTMIMMTMMSMTMIMTTMVMMRMTITMVMMTMMMMMLMMMMVMMIMMMMV<	0.0238885	M	M	M	L	L	L	I	L	M	M	T	T	T	M	M	T	M	I	M	M	T	M	M	S	M	T	M	I	M	T	T	M	V	M	M	R	M	T	I	T	M	V	M	M	T	M	M
55	MDRRAESVLEGAKAKWYASSLLVGVCLAALGDGSDCIAKRWRLKGTKVVPPIQQFAVELCQEWWRWRIMVRGRWWRVDRLRLHAVSARGARARLADVAIHMLDVACGLTSGLPQAMTTFRRRRWRMVPLLEMGSIVVILRIHVVITIVTVRIFMMPRRCVAVHLAWATVFTVACKRTLMECRTYAMELHG<	0.0395668	M	D	R	R	A	E	S	V	L	E	G	A	K	A	K	W	Y	A	S	S	L	L	V	G	V	C	L	A	A	L	G	D	G	S	D	C	I	A	K	R	W	R	L	K	G	T	K
56	MQLQEQAHRNHENNNDDVSLVFRVTALQLVCRYKDSCVLPCPNETSGMPKGVSVHRRQRALDHWSEESQAELNPHGLKAPADSRPCPGRRDQNGHQQKTRSTAMSGEIPKACTASDRRHGIPPVIARKALVLARQQHHLGWAGQHGVVNDFSCWSPRSHTSAFRCCHESAAQMITSDMHTWRGQLADNRKCGSLVWA<	0.135826	M	Q	L	Q	E	Q	A	H	R	N	H	E	N	N	N	D	D	V	S	L	V	F	R	V	T	A	L	Q	L	V	C	R	Y	K	D	S	C	V	L	P	C	P	N	E	T	S	G
57	MPRQVLPGAGALVFQGQSTLPCYQPLCSIDSAAGAPMTAIGAVQLRRSAHRIATWSRLLMPRQRRTKHPPAHSSAPLSTHALLHACRAAGTGGGAALWPRRKAAGTVK<	0.11618	M	P	R	Q	V	L	P	G	A	G	A	L	V	F	Q	G	Q	S	T	L	P	C	Y	Q	P	L	C	S	I	D	S	A	A	G	A	P	M	T	A	I	G	A	V	Q	L	R	R
58	MSVSCVIHGVGLLEGWLAASFHQALQAQWAKPQSGRQPAGLTVGGDTPSVESGVEAGGVGGHGLGGSALSGLCAAAAHVLQEHTQAPKESLRLNQQALLPGRTQGQQGKLQRDHS<	0.0514175	M	S	V	S	C	V	I	H	G	V	G	L	L	E	G	W	L	A	A	S	F	H	Q	A	L	Q	A	Q	W	A	K	P	Q	S	G	R	Q	P	A	G	L	T	V	G	G	D	T
59	MWCGTAAPSSKGRRRDRCPVPNLCAITPAWAASCLRGAPRVWDSNRWVTAGLDCSVTNPVAGSVTGPVSGVPSSLCGDSRPAVETCSPGAWRLWDGGTACPMPSAPALACPWPACAPCSMPISPCTMWAEVGGVLARSSEADAKGDTLTGGGRGCI<	0.0476558	M	W	C	G	T	A	A	P	S	S	K	G	R	R	R	D	R	C	P	V	P	N	L	C	A	I	T	P	A	W	A	A	S	C	L	R	G	A	P	R	V	W	D	S	N	R	W
60	MPCKDSFKGKIHTMHTFIEGGTVASRTSHTHTLFSKKRTSVKCLQVKLSGGLGRPQAQVDAIAGVEAGDGVVVGHSSHLRQHS<	0.0344477	M	P	C	K	D	S	F	K	G	K	I	H	T	M	H	T	F	I	E	G	G	T	V	A	S	R	T	S	H	T	H	T	L	F	S	K	K	R	T	S	V	K	C	L	Q	V	K
61	VGVLGRRFGSAFLVSVQGRRFGLAFWVGILGQRYGSAFSAGVLGRRSGSAFWVGVLGRRSG<	0.0821157	V	G	V	L	G	R	R	F	G	S	A	F	L	V	S	V	Q	G	R	R	F	G	L	A	F	W	V	G	I	L	G	Q	R	Y	G	S	A	F	S	A	G	V	L	G	R	R	S
62	MEGRTYVMQNRDEAQAFAGQLTPEAYKAAGLADSSTAIVLDMGSSMVRAGYSSESAPRLIFPPVVTRGRERRKRNGVWDEVDVSKKNFVGYEAFGAFARSGARSLFEGNLMLNNYLIERLFDEVLVKLGLAEESEIMHPFVVTETVCQPNKIRASVVEILFEAYNAIGVVLGIDALFSYLYNSHKDASGSKEGPIGFRRECALIVDSSHTATHVLPIVNRKLAGSSCKRILVGGQQQTNTLQKRLQMNFPHHAAALTAARAEMVKENVCETIPTPFYADFLQKLRADQDAFERLKVTLKVPDALLPGSAGTASPVEVSPEEIERKKQLRAEAGRRLFEMMQAKRRANQAAAGGNGADGDKTGDSTGRWKRGKLRAIFTRQEADLMFEPLEDLFELESVL…	0.115968	M	E	G	R	T	Y	V	M	Q	N	R	D	E	A	Q	A	F	A	G	Q	L	T	P	E	A	Y	K	A	A	G	L	A	D	S	S	T	A	I	V	L	D	M	G	S	S	M	V
63	MTCIPPPPITRPAPAAGLPASPGASASSSPPSCIIRSSPSKSRSSSKSESWYVVLLTSEPPSPSGLRVARRLPPSRRALPDARPPAAARSRARAACFALCFATRTTSGRSSAPEATRGSSSACPIASRSYPVASSPASSSRLRCVRATSTVSLAPKSVARATVASPGHQIGATYPPRPPRDVTTLPATEPDTDPATDGRSAPGRPPPAADASPTAAPVGLGMAPADWVSRVLAMGAVPSPAHRVPRSRNGSQSMTTKPERWRLLPTAANGARQYWSAVRAAAAPVLGSTSCTVAPMRETRASGLSEGATPLGRSTRSSLHSGAISMAHTCRTLEVPVRALAATSDDDALHRHGASEHTPRAKRCASCLRPK<	0.163944	M	T	C	I	P	P	P	P	I	T	R	P	A	P	A	A	G	L	P	A	S	P	G	A	S	A	S	S	S	P	P	S	C	I	I	R	S	S	P	S	K	S	R	S	S	S	K
64	MSWARRRAGPGSGGSFGSGRLPQSGAARPKTRTLSPWALPALGRGQHRATRTPMTASRSARSH<	0.0750568	M	S	W	A	R	R	R	A	G	P	G	S	G	G	S	F	G	S	G	R	L	P	Q	S	G	A	A	R	P	K	T	R	T	L	S	P	W	A	L	P	A	L	G	R	G	Q	H
65	MSIAISIIFDRRRKRKLWRTLGGLQVVNQAEASLVSVKERRASLRRLSLLRLHDGDGLRHDQQTATTTNLTPSSFSLPLPNHSNHFMDRLQIEILKRFTVLQVSKRQPTLCGSWYTSQTHVLSNTVATSSIRKPPVYNVPTNIDFHKTLIAGYPSGDKRMIFVQMEALTGWPAKDEWDFWGLGDSNHPFIKANYPHHEGVWGWGSNADQVVMMVRNIRKSMVEYHDFLWDIGYAKTWDDANEYLENLYNERPPIEDFYAWRDDRVMDEAHWYGWFIDYWMEGGLQRDIFTHEITTDKHWQMLMRPEVYHRSELEYDLVVGADTVVTPNYDSHCGNGEISGGCQPVAVISAEKLRDYDEGPTETEAIAKVLLNSPKMSPYVIASEAWNCIWEELIVNKRG…	0.581222	M	S	I	A	I	S	I	I	F	D	R	R	R	K	R	K	L	W	R	T	L	G	G	L	Q	V	V	N	Q	A	E	A	S	L	V	S	V	K	E	R	R	A	S	L	R	R	L
66	MSHLRSCWLATFGLPLVVSQISSKDRLRCVRSGTSNVATLAPSYENTKVAEQPSGMLVPRDGTLGSAYLTISYSLKGPLPDSSPSASASLDRASVSDKVPALLQDGVT<	0.0823094	M	S	H	L	R	S	C	W	L	A	T	F	G	L	P	L	V	V	S	Q	I	S	S	K	D	R	L	R	C	V	R	S	G	T	S	N	V	A	T	L	A	P	S	Y	E	N	T
67	MAFSVCHSCHNEDTDFLMKSHCAKRAGRKQSQCSTYLSKVRSGDLIMKQLPSFFITFNKKIFWRGSGAHRSQSLLSGLSRTVHWAADGCKRVTVHR<	0.0805462	M	A	F	S	V	C	H	S	C	H	N	E	D	T	D	F	L	M	K	S	H	C	A	K	R	A	G	R	K	Q	S	Q	C	S	T	Y	L	S	K	V	R	S	G	D	L	I	M
68	MDAWPSWVREQKPLLIFMESSAKGNALPYHKKKAIYVLSSMRHFALECAESGYPVYYHSTEKHFGKGLKEIIKDHKHLKITFMTPSEWDTRERLRKIKSGQKDRMTEIPNNFFLANADQYKEKVKDGWLMEYFYREMRRKTGYLMNGDQPEGGEWNYDEENREKLPKNHPVPDIAETQPDQITQEVVEMVNDWYADSFGESENFTYAVTRRQALYRLNEFIDERLDEFGPYEDAMAQGEYDLFHSQLSVYLNNGLLLPVEVCDKAEEAYKEGNARLNSVEGFIRQIIGWREYIRVYYEAMMPDVRQANHFEFTKGLPEMYWSGKTKMNCMSECLKPVIKEGYSHHIPRLMVLSNFSNLTETDPRKLNEWFHLAYMDAYEWVVLPNVLGMSTYADGGVLA…	0.883168	M	D	A	W	P	S	W	V	R	E	Q	K	P	L	L	I	F	M	E	S	S	A	K	G	N	A	L	P	Y	H	K	K	K	A	I	Y	V	L	S	S	M	R	H	F	A	L	E
69	RRGHDSGIHVYDPSIVRALPPSRAKTIDRNFAVFLRDLAGYHPLSSKSRARSCLSRLACGGRAAAHDTRETRSRRIHSGTSGLRAAPVYTEATRKR<	0.081572	R	R	G	H	D	S	G	I	H	V	Y	D	P	S	I	V	R	A	L	P	P	S	R	A	K	T	I	D	R	N	F	A	V	F	L	R	D	L	A	G	Y	H	P	L	S	S	K
70	MCWALLPCTCHSPPTPAPPAPADPAPGNRVADGEEGPAKRPRQEQPAAQAEGEGHEDDEGQEAQAHAAPGCPASSSPSSPQHWHVLRCLRYVTGATLSSVGQLVRQQREARGARRRRGHPLPAAGHHPDGLRAPPCPTPPAGPLLPHRPPACCGRWAASWAGSARGWRAGGRRSWSERRTTGGGLSLSGGRGPSNWAPSPYVGTLSDVPGERGRGAAAAGARHRRIRQRAKVRPLAARREVAAHAQPSYPSRESRWNWIVDL<	0.171399	M	C	W	A	L	L	P	C	T	C	H	S	P	P	T	P	A	P	P	A	P	A	D	P	A	P	G	N	R	V	A	D	G	E	E	G	P	A	K	R	P	R	Q	E	Q	P	A
71	MPPPPRVMLLADICRALRRELLRPRLLSDSLQLYSNGFEVVKAERDGANWVTRFVLPCAEGPLVPSCACRHRGPGAGAPKGAPLRGLGPSVPGKTPWPALLGAAGRLHSALAKLGRGAGIGACGGRIAAMCALRDRACV<	0.0790205	M	P	P	P	P	R	V	M	L	L	A	D	I	C	R	A	L	R	R	E	L	L	R	P	R	L	L	S	D	S	L	Q	L	Y	S	N	G	F	E	V	V	K	A	E	R	D	G
72	MPRTQYNVAACVLKAFALAGRCRAGSRQIIGPRLDVTTHTKIAHRRTDPQPVVFPSCGREAICCWSPAKSGACCRRPPSPATPTQCIRTSAAPRAHRDAPIQGAAGLPQHNGHQEDLLHLELSV<	0.0510472	M	P	R	T	Q	Y	N	V	A	A	C	V	L	K	A	F	A	L	A	G	R	C	R	A	G	S	R	Q	I	I	G	P	R	L	D	V	T	T	H	T	K	I	A	H	R	R	T
73	MRPRPVPRPAVAVAARTTCIMRLPGQHPPTPPTTHSRSHAPSTHLHDTSPPPSAAAPPNWSSTPVLPLPVPAGPSPDGYSDAAVWPPPPPPPPPLSGPATSCQAAAAAAAAGSRGSRGACTGGGAPTSRSSPGTPAAGAAADPAPPVNAPPAPDACTPAPAAAAAAACRGRAMGGRRAAVSFSRCRCSCGAKATSSSPHM<	0.0657478	M	R	P	R	P	V	P	R	P	A	V	A	V	A	A	R	T	T	C	I	M	R	L	P	G	Q	H	P	P	T	P	P	T	T	H	S	R	S	H	A	P	S	T	H	L	H	D
74	MKRSSRSTTADGVSAASASPGRSSGCVCALDAGAGTGPQLPHPPPPSAHPPICAALLPVVKDLVCR<	0.0333407	M	K	R	S	S	R	S	T	T	A	D	G	V	S	A	A	S	A	S	P	G	R	S	S	G	C	V	C	A	L	D	A	G	A	G	T	G	P	Q	L	P	H	P	P	P	P	S
75	MEEAGAAFDPAAATLLAMYSLGGQQVQVLYAAELTSDVVVAGIESREAQLFEWGAVPWDELAFPTVRWALEYARDGGVGAGVQQRSKYVDSEGEWQMAEEGPSLAEEGTAV<	0.122712	M	E	E	A	G	A	A	F	D	P	A	A	A	T	L	L	A	M	Y	S	L	G	G	Q	Q	V	Q	V	L	Y	A	A	E	L	T	S	D	V	V	V	A	G	I	E	S	R	E
76	MPAAHPPHAAHPWLPSRLAPAGGGILCAGHQRSSVSHAEVPAWDHRGGCLPGWAGESAW<	0.100674	M	P	A	A	H	P	P	H	A	A	H	P	W	L	P	S	R	L	A	P	A	G	G	G	I	L	C	A	G	H	Q	R	S	S	V	S	H	A	E	V	P	A	W	D	H	R	G
77	ELTRPCPAPLAPLAPLARQELTRPCPAPKAPLASLARRVPRAQMAPPRVCPYGWPPRKAPFRLVASTTI<	0.0493122	E	L	T	R	P	C	P	A	P	L	A	P	L	A	P	L	A	R	Q	E	L	T	R	P	C	P	A	P	K	A	P	L	A	S	L	A	R	R	V	P	R	A	Q	M	A	P	P
78	MQTGTAMAELCERVQSERGTCCLHSVEEDSPSVSPDMRPANRTRSTEAARMNLRARGVGATHDAVVRA<	0.0317124	M	Q	T	G	T	A	M	A	E	L	C	E	R	V	Q	S	E	R	G	T	C	C	L	H	S	V	E	E	D	S	P	S	V	S	P	D	M	R	P	A	N	R	T	R	S	T	E
79	MPISHNAYFDSKVQSLATERHGRKFSVGIISTGTYHFGTAAAERMTVISGMLVAKLDGSDEWIHYPAGCNFEVPANSGFDVKADVDTAYQCEYL<	0.0670965	M	P	I	S	H	N	A	Y	F	D	S	K	V	Q	S	L	A	T	E	R	H	G	R	K	F	S	V	G	I	I	S	T	G	T	Y	H	F	G	T	A	A	A	E	R	M	T	V
80	MVSYQVRTERRTGCALGLASPNSSFPGFRLFETFSPGLAALPHALVRGRVRWGISRGHYSQKQTLRESEALHSLVDSSPHVLGCDCSAPATGPVRVGRQGWGVGHNKIHNPESGVGLNAALRVRHPHLLLHLLCIPLHLLLHCPTHVPELTAIRPCPIEMRRGKSRRLQIPFDLAFLFSGAHSWAPDVACLTTTQGAGEVDLICGGRGGVRAGHQDRAAGRQGCVGRGVEKHGSGECGGPHVALLNGWNGSGGRCQGFGGPRWVDA<	0.156859	M	V	S	Y	Q	V	R	T	E	R	R	T	G	C	A	L	G	L	A	S	P	N	S	S	F	P	G	F	R	L	F	E	T	F	S	P	G	L	A	A	L	P	H	A	L	V	R
81	MGVMGKPLLSSLWLSFLCLLPFLREIGSVCYLTGDDCAACWKTIVSTSTTTLDTCPTGLALAWIDEPLDELTTDDTDSVGSHVCMHACVYIFLHVLFGDSVHARTQERTEEPALTHLRAGSIPIHRRHNHLSDIPAFWVRH<	0.0794848	M	G	V	M	G	K	P	L	L	S	S	L	W	L	S	F	L	C	L	L	P	F	L	R	E	I	G	S	V	C	Y	L	T	G	D	D	C	A	A	C	W	K	T	I	V	S	T
82	MPPPKPTQQSAAAAAGSTRSVQAVTAAPAAGAGVGGAGAPLGRSPSEVVPGLKVAAKQAREAAPAALQIEIDD<	0.0288651	M	P	P	P	K	P	T	Q	Q	S	A	A	A	A	A	G	S	T	R	S	V	Q	A	V	T	A	A	P	A	A	G	A	G	V	G	G	A	G	A	P	L	G	R	S	P	S	E
83	DERDMQDIFKEEEALRAKCRVLFVQEVAQQMRQTEAHIRGVTTRGGRTTENGHHSVHTSPTSTSPPKDSDSESDEEIQEIT<	0.0407889	D	E	R	D	M	Q	D	I	F	K	E	E	E	A	L	R	A	K	C	R	V	L	F	V	Q	E	V	A	Q	Q	M	R	Q	T	E	A	H	I	R	G	V	T	T	R	G	G	R
84	MDLTGYTVLLQNWVAHVQALQVPYVVVALDNDTATLCKTMNYSYRVHDQLFDNKNIAEFLNFPHNSFYCFYITAPYLELDAVWKHGMDHEQQGKLIYAEIQADLLARNVTTGLAAVAGIGQQRYILLLTENFTTVGHFRVSPGLQSATHALT<	0.11748	M	D	L	T	G	Y	T	V	L	L	Q	N	W	V	A	H	V	Q	A	L	Q	V	P	Y	V	V	V	A	L	D	N	D	T	A	T	L	C	K	T	M	N	Y	S	Y	R	V	H
85	MKTRKGRRVAKQTPPHVQKGKELNPMLKKKAGTVEGAVAVDRTIGKRLRKQREGMKKMRRLRRKGLKEERD<	0.0185361	M	K	T	R	K	G	R	R	V	A	K	Q	T	P	P	H	V	Q	K	G	K	E	L	N	P	M	L	K	K	K	A	G	T	V	E	G	A	V	A	V	D	R	T	I	G	K	R
86	MVRGLGIIGFGVAAERCVTRAKYTSIDADPLPMSPADGYTIHGTRVLSSYATILCTAHLECVMQPLQCDSLDDVDGVNHITQGLGHLLAVSITNHGMKVHLQEEGQGSRNKPEAVSCAPVQSQLHHTCIANCRCPDELTEEGCLSNFNLASTTQ<	0.0828144	M	V	R	G	L	G	I	I	G	F	G	V	A	A	E	R	C	V	T	R	A	K	Y	T	S	I	D	A	D	P	L	P	M	S	P	A	D	G	Y	T	I	H	G	T	R	V	L
87	MATDHSVHRECLEGVCPALVTGLIHEVIELNGDGNFLQLGSAPEGLLGSSVGGVDDLRRVYGVSVLEEEVEGQHCSVLVGFLPHDGQRGVLGRDGNLRRCDVSRDKSSVQLPLLSVLHKAVITHAVVSQPHVVETSHLLQGGKGELEVLAPVLGSGTASLDAKHFDVSDANASFGKENLLDSSRQTQCTVQGRRIKGRHSCIEGRRKLARIASCIAS<	0.0533902	M	A	T	D	H	S	V	H	R	E	C	L	E	G	V	C	P	A	L	V	T	G	L	I	H	E	V	I	E	L	N	G	D	G	N	F	L	Q	L	G	S	A	P	E	G	L	L
88	MVGTLCQLASVSDNCRKRQRRKQTQTESVRAPKGRPGRGRTAGAATPPPHCCPACWQSRCRRE<	0.0494422	M	V	G	T	L	C	Q	L	A	S	V	S	D	N	C	R	K	R	Q	R	R	K	Q	T	Q	T	E	S	V	R	A	P	K	G	R	P	G	R	G	R	T	A	G	A	A	T	P
89	MEPFQPDDLSPPPFLTGPAGAGPKPPPFPAQLSRVSGPRPMQGSVFFPKFCKPEYIYKVYKLYSVYFGADFELRST<	0.0822137	M	E	P	F	Q	P	D	D	L	S	P	P	P	F	L	T	G	P	A	G	A	G	P	K	P	P	P	F	P	A	Q	L	S	R	V	S	G	P	R	P	M	Q	G	S	V	F	F
90	MSGCPGCVRLSASFDRAPHPDRRGGAPHQEATECHDGARDPLALKLQAYRLTGLGMSWVSPSQRNPINVYGGRQMFHGAGSADVAWMRSSVKLANLGATPLNRVLGQNVPGKGCALCTAFVAMYRKELICSNVRVGHGTVHVSAAYTARLVEGHLRVVNLGGAQTAIDVTCGQLDRSVVCCPSNRTVNYKWTRWLSYSPTLDMNIVSDLWFGPLPVTILQGAPGQVAVGVIMG<	0.100766	M	S	G	C	P	G	C	V	R	L	S	A	S	F	D	R	A	P	H	P	D	R	R	G	G	A	P	H	Q	E	A	T	E	C	H	D	G	A	R	D	P	L	A	L	K	L	Q
91	LKFPPPKGGSPPPGGTEPPPRARGTQGCGATGLVGVLLNAFTLSLLPCLEREVENRRSLGSQLRRLRTGRTI<	0.030579	L	K	F	P	P	P	K	G	G	S	P	P	P	G	G	T	E	P	P	P	R	A	R	G	T	Q	G	C	G	A	T	G	L	V	G	V	L	L	N	A	F	T	L	S	L	L	P
92	MRSWDIRWSEPPNLPEHLIVPALLLDEFIGWIESEQTYDCWGRRLQADDTMKGFVLLPSGVFAVIQAKVKEMCDRWGHGSKIGAGWVSFQEDLIQVLVTIGGDYKHWTDRQWVDIMLMVPKEEKRGLKGEQFMKEIRDCVVKETNRACPFIKLEEHVLNPVKVRQFGKAGHAMKTARAVGYCKSVLELLMPSEVNEIIQPRKRAVEEVVTEYNQHIVPVYQSQLVQVEIPKFETGVSETPSPYNGVKSVVKYSPLIGKRANISYLCEHPSGCHLVDLKKYPGVPITIPNQWFKKYSNIFVPGITMCFTLAKLGKVALPVGGELVGTLIELGANGLKATIDSCFKGDLNNRLQPASKDDIVELFEYVKKNSPQRYGKDR<	0.114726	M	R	S	W	D	I	R	W	S	E	P	P	N	L	P	E	H	L	I	V	P	A	L	L	L	D	E	F	I	G	W	I	E	S	E	Q	T	Y	D	C	W	G	R	R	L	Q	A
93	MQLIYGSSITSLDALLPSPDLSYATCIEQSCAATESTHMFSTDDLRDDKSVPVNSGRRTLDS<	0.0543785	M	Q	L	I	Y	G	S	S	I	T	S	L	D	A	L	L	P	S	P	D	L	S	Y	A	T	C	I	E	Q	S	C	A	A	T	E	S	T	H	M	F	S	T	D	D	L	R	D
94	MEFSLSSFQLLCQAISSSPPFPLVPLYLFACLYILVSPPSHFSPSPFPPPPSPLQVSLFPAHSHVIFHSNSPSLNSTPLSHATPSSSANLMLPHPASSLSLFSWLTRHLHALLLRVAAFLSFPLSESVKAVPHTAPATTPLPKKKVSQVVGGGSCRGRERMH<	0.0697292	M	E	F	S	L	S	S	F	Q	L	L	C	Q	A	I	S	S	S	P	P	F	P	L	V	P	L	Y	L	F	A	C	L	Y	I	L	V	S	P	P	S	H	F	S	P	S	P	F
95	MPRDADDRDVPRGSPPDKALIVHPRFKHLARLPPLEFCPMDWLPDEVLRNVVSHLDGVSLAKLSTVCTRTRYLCDDERVWRDACADAFPLVFGGIRGEDDDERPAPCDGGWREAYKTHHTVLYELFRGGGTSRAMEGRVHGALGEGLGAMSSGRYGRVGIRVDA<	0.0665052	M	P	R	D	A	D	D	R	D	V	P	R	G	S	P	P	D	K	A	L	I	V	H	P	R	F	K	H	L	A	R	L	P	P	L	E	F	C	P	M	D	W	L	P	D	E	V
96	MGHPQSVILTRPPTPQCPPLRTSLPVHPPTPHPTDSPPHTLHTHTHSSTPTRPQYCPGTNSTRSAHRRGHCVPHRLPQYHIRTQRRTPAAFSLCTPRQAPAGAGSRRGRRPHPCPPTPAGLAGAPAGQAGTVAIFYG<	0.0338082	M	G	H	P	Q	S	V	I	L	T	R	P	P	T	P	Q	C	P	P	L	R	T	S	L	P	V	H	P	P	T	P	H	P	T	D	S	P	P	H	T	L	H	T	H	T	H	S
97	MVGGPDAVSDAEQDTAERVGAEVERRGGWPHAAAHLRESGSVPEDEAGVEFLYEDEVLRPKAVEEATPEAAPVTRSGRRKSSSKLEEARAKALRYCRAVRRLHLVPFLSPDVVWFFETCREQNERKTERIRVLRNKKSPQTSA<	0.0836743	M	V	G	G	P	D	A	V	S	D	A	E	Q	D	T	A	E	R	V	G	A	E	V	E	R	R	G	G	W	P	H	A	A	A	H	L	R	E	S	G	S	V	P	E	D	E	A
98	MGKKKSFIDKKNSKTYTLVFRTTDDNEENPEDEGDRVLVPADNQGAAAAAAAIDRDEPPIRDPRALYAHFFGGGDDDDQACFCGRASAAAPAD<	0.0477697	M	G	K	K	K	S	F	I	D	K	K	N	S	K	T	Y	T	L	V	F	R	T	T	D	D	N	E	E	N	P	E	D	E	G	D	R	V	L	V	P	A	D	N	Q	G	A	A
99	MCTDLVGILPQPLPCRLQRIAHISPSQHETCQTPVAHGSARLVVRRKWPILGQVWSRERQVDNGLHCTHSPFAPTNLSPVAHAPLILLRLPNEYLYARDLLEHSRPRCGQLVQSRQTDRPAPRGQKRYVPPHDNHLPIMNPFLLTRQVPNT<	0.06882	M	C	T	D	L	V	G	I	L	P	Q	P	L	P	C	R	L	Q	R	I	A	H	I	S	P	S	Q	H	E	T	C	Q	T	P	V	A	H	G	S	A	R	L	V	V	R	R	K
100	MSGLGCAASCSCPTEKKVLQRIALETLHTVHVPFSSRSLNLKAHASKSCRPLGLPFDNPQQMLSEDDLLKRCARMNDVLSGTEKLLCAHLGPLLDRNPVGNVSPVDGPSTACVADEQEIVSTSKETLIVTRNSRYRRKGGVTLEVRVGSGAEHVILALGF<	0.0440132	M	S	G	L	G	C	A	A	S	C	S	C	P	T	E	K	K	V	L	Q	R	I	A	L	E	T	L	H	T	V	H	V	P	F	S	S	R	S	L	N	L	K	A	H	A	S	K
[truncated: 977 more columns]

## Sheet: Captum-output-100-bact
Sample	Text	Positive_Probability	Token_0	Token_1	Token_2	Token_3	Token_4	Token_5	Token_6	Token_7	Token_8	Token_9	Token_10	Token_11	Token_12	Token_13	Token_14	Token_15	Token_16	Token_17	Token_18	Token_19	Token_20	Token_21	Token_22	Token_23	Token_24	Token_25	Token_26	Token_27	Token_28	Token_29	Token_30	Token_31	Token_32	Token_33	Token_34	Token_35	Token_36	Token_37	Token_38	Token_39	Token_40	Token_41	Token_42	Token_43	Token_44	Token_45	Token_46
1	MARASEILFVDPSISDLETVLSNVRPGVQAILLDGRQAPAAQMAAALRGHEELRAVHIIAHGAPGRVNFASGEWSVGTLKGAAEEFAAIGRALAADGELRLWSCETALGRAGDAFVDALEAAVGVDVCASSSLVGAAVLGGAWELPARAGASAPLPPLTPVGVASYIGLLVAGNLTLTGTVADGNSKSINTFYLIDTTANPDTIVGSFVLPQSNNGVAFNFAITITVPDTTHTYQIYTSGFELYGTLTPAAGNTYNFATDAGNNGDNGDTFNGGSLAVTSQVGPTGPAGATGPTGATGATGAGATGATGATGATGATGATGAGATGATGATGATGATGDTGASGATGATGATGATGATGATGATGATGDTGATGSTGAAGATGGTGATGATGATGDTGA…	0.0120777	M	A	R	A	S	E	I	L	F	V	D	P	S	I	S	D	L	E	T	V	L	S	N	V	R	P	G	V	Q	A	I	L	L	D	G	R	Q	A	P	A	A	Q	M	A	A	A	L
2	MQYKKADIRPGLLVVRGEHPDAQVYTVRGVPQGNAVYLVWFEGTRKCGQWADYSGSYKPTLEQIEYSINANGRLANIMDVAEVTCEVA<	0.0281602	M	Q	Y	K	K	A	D	I	R	P	G	L	L	V	V	R	G	E	H	P	D	A	Q	V	Y	T	V	R	G	V	P	Q	G	N	A	V	Y	L	V	W	F	E	G	T	R	K	C
3	NGEYIDALGALGFGFLEIGTVTRNPQPGNPQPRLFRVPEHQGIINRMGFNNHGIDAMIRNIEKSKYQGVLGINIGKNAVTPIQNAADDYLICLEKAYAHASYITVNISSPNTKNLRALQGGGELGALLEALKNKQAQLAATHGKYIPLAVKIAPDLDEVQI<	0.0225512	N	G	E	Y	I	D	A	L	G	A	L	G	F	G	F	L	E	I	G	T	V	T	R	N	P	Q	P	G	N	P	Q	P	R	L	F	R	V	P	E	H	Q	G	I	I	N	R	M
4	MLVVEDDPFVRSALIRHLTDAAHTVRSVGTALEALREVAQLRFDVVILDLGLPDLDGAEALKMLRGLTQVPVIVATARDDEREIVRLLNDGADDYLVKPFSVDHLAARMAAVLRRWDGGRGAVREREEVLRVGGLAVDPRRRTAELDGRPLELTRREFDLLAHLAGRPGEVIARRELLTEVWRQSYGDDQTIDVHLSWLRRKLGETAARPRYLHTLRGVGVKLEAPPAPVDGAAPWGGPGSGQPV<	0.0169611	M	L	V	V	E	D	D	P	F	V	R	S	A	L	I	R	H	L	T	D	A	A	H	T	V	R	S	V	G	T	A	L	E	A	L	R	E	V	A	Q	L	R	F	D	V	V	I
5	MSFSANVKAEICRSFPAKKCCALAACFGILLFGNSFGYEGIRIITESREFGQNLPKLFKKAFDLEFDSFPSLESPGKLVFQIDDPEKIHAIMSDYGFDRSTLALHVNLPIVEEDCCKAAFLRGAFLAGGSVTDPEKGYHLELTTTHQSVARETFLLMEEALGFRPKSAPRGGAQVLYIKQSDTICDCLTYLGAPVSAMGILEAKLEKELNNKVNRRCNCDDANLSKVVEAAQEQLWAIRILRERGLFEKMPQKLQAAALAREENPEASLTELAAMMEPPISKPAMNNRMKKILQTAKEANV<	0.0193375	M	S	F	S	A	N	V	K	A	E	I	C	R	S	F	P	A	K	K	C	C	A	L	A	A	C	F	G	I	L	L	F	G	N	S	F	G	Y	E	G	I	R	I	I	T	E	S
6	MNSWLIIGVLTLYIALLFVCAFFGEKHASRLSTRGRMFLFSLTLGVYCSSWTFYGATGAAVREGVIFLPIYLGPLLFVWFGYDIWRRLGRVRQHHAISSIADFVAARYGKSGVLASLVTILAVIAIIPYLALQLRAIALSTSVIMEQSSHIHTTTNSVLLLTSVLAILAMIFGTRQIANTEQHGGLMLAVAFESFVKLFALLCVALFFIFESPANLSQMTSDVNQTFQEVQLFGVPETFWIQTLLAGFAIICLPRQFHVAVVELRDEKHIRGARKWFAVYLILTILAIIPIASWALHAAPKFLTVPDVAVLSLPLSYNQEWLALLAFLGGFSASTGMLLVSSVALSIMLSNDLIMPALWRFKLLSRHDKHLPKVLKFSRRISIVAVMLLGFLFFHFFND…	0.00312809	M	N	S	W	L	I	I	G	V	L	T	L	Y	I	A	L	L	F	V	C	A	F	F	G	E	K	H	A	S	R	L	S	T	R	G	R	M	F	L	F	S	L	T	L	G	V	Y
7	MPRPLTRIESVIQAVRNRITARVDGPGSRLPSVRAQAAAMAVSVSTVVEAYERLAAEGLITARAGSGFYVSGPAAPLALAKMEPRLDRAVDPLWVSRQSLETPPGHLKPGCGWMPSDWLYHDGVRRGLRRLARADAMHLADYAGPLGLPALRQLLQRRSATLGIDAPMEQILLTESGTHAIDLICRFLLKPGDCVLVDDPSYFNYHALLKAHQVQAVGVPYTPTGPDLEAFERALQEHSPRLYITNSGLHNPTGAVLSASTAHRLLGLAERSELIIVEDDIFADFELQPAPRLAALDGLSRVIHVGSFSKTLSAASRCGYIAARHDWIEALTDLKLATSFGGGHLAAQLMHIALTDSGYRRHMQSVRSRLADARRDTLRKLHTLGITPWLQPEAGLFLW…	0.0102828	M	P	R	P	L	T	R	I	E	S	V	I	Q	A	V	R	N	R	I	T	A	R	V	D	G	P	G	S	R	L	P	S	V	R	A	Q	A	A	A	M	A	V	S	V	S	T	V
8	MKETKVGNYRWVVVTLLFFATTINYLDRQVIGLLKPVLEIQFKWTETDYGYIVMAFSAAYAIGLLLFGSFIDKIGTKLGYTISLIVWSVAAMLHAIVKSTFGFGVVRAALGIGESGNFPAAIKVVAEWFPKKERALATGIFNSGANIGAVVAPVMVPWILGIYGWQMAFIITGAIGFIWLVFWWIFYEIPSKHKKVSPEEFAYIHSDIEPSAVKEEESKIKWVQLFGIRQTWTFVIGKFLTDPIWWFFLFWLPSYFSSTFNLDLKKPSLPLILVYTATSIGSIGGGYLSSYFIKKGWPVFKARKTAMFIFALCVLPIISAMYATNIWQAVALISLAAAAHQAWSANIFTTASDMFPKRALSSVVGIGGMAGSVGGILFPFLVGHILEFYKESGHLTTGY…	0.0192728	M	K	E	T	K	V	G	N	Y	R	W	V	V	V	T	L	L	F	F	A	T	T	I	N	Y	L	D	R	Q	V	I	G	L	L	K	P	V	L	E	I	Q	F	K	W	T	E	T
9	MNNFMKKILEKDDYQCIDQGIELWNNNNEFFIIQEYDVEELESSGDKTQNFFTCEKTNQLISEFEKIQDNKIKKNTSLFVSVKVNNIKEVYERFKNIAMRIEEDEYYFRKYIIFYTDEGLDKLNPDIQDLLQFVQNNGDDSEEESLFDKFEGNMFFDDSYFIAMQLIIKLPFTSLPHSDKPFATIEDKIKLRMESEQQVKKEQQVNQILELFNSDNIREQLENSGMFDNLRQILEE<	0.0234638	M	N	N	F	M	K	K	I	L	E	K	D	D	Y	Q	C	I	D	Q	G	I	E	L	W	N	N	N	N	E	F	F	I	I	Q	E	Y	D	V	E	E	L	E	S	S	G	D	K
10	MDMPRPDAAILSRKARIVARLREVLPADAVVDDLHELRAYECDALSAYRCPPLAAILPRSTTEVAAALKICHDEGVPVVPRGAGTSLAGGALPTADSVILGVARMNAVLEVSYTDRFIRVQSGRTNLSVSGAVEEAGFFYAPDPSSQLACAIAGNIAMNSGGAHCLKYGVTTNNLLGVTMVLMDGTVVEIGGPWMDAPGLDLLGVVCGSEGQLGVVTEATLRILPKPEGALPVLMGFDSSEVAGACVSDIIKAGVLPVAIEFMDRPCIEACEAFARAGYPMCEALLIVEVEGSEAEIRHQLDLIMQIARRHNPVELREAADADQAKRIWLGRKSAFGAMGQINDYMCLDGTIPVSSLPFVLKRIGELSRDFGLDVANVFHAGDGNMHPLILYNANLPGD…	0.0157796	M	D	M	P	R	P	D	A	A	I	L	S	R	K	A	R	I	V	A	R	L	R	E	V	L	P	A	D	A	V	V	D	D	L	H	E	L	R	A	Y	E	C	D	A	L	S	A
11	MLNLKETVILGQDAKRVEVLTRVSTRARRITVRVSAQSGVELVIPKRVSLKKAMDFLYSKEDWILHKKSLTPEAVPFKDGAEIPIQGKIYTIRHSGELRGITHIEGRELIVSGPKNSIERKVQTFLEEMAKKKITARANIEAEKLGVQYSRITIRDTTTRWGSCSASRALSFSWRLIMAPKEVLDYVAAHEIAHIREMNHSKKFWNIVAKLYPNYNKARQWLRDQGSTLYVYG<	0.0373331	M	L	N	L	K	E	T	V	I	L	G	Q	D	A	K	R	V	E	V	L	T	R	V	S	T	R	A	R	R	I	T	V	R	V	S	A	Q	S	G	V	E	L	V	I	P	K	R
12	MGKYDCDKQIDRRGSGSLKWDVAENELPMWVADMDFQAAPEIREALSAKIEHGVFGYSDLVPEWYSAYQNWWKNRHNFTIQKEWLVFSTGVIPSLSSIVRKLTTPNEKVILQTPVYNIFFNSIVNNGCKPLENPLKYENGEYSMDFEDLEEKMSNPQATLMFLCNPQNPASKIWDRATLAKVGELAKKYGVVVVSDEIHCDITAPGTEYIPFASVSEDCAMNSITCIAPTKAFNIAGIQTSAVFSANPFLRHKVWRALNTDEVAEPNVFAQTATIVAFTKGADWLDEMRQYVFENRKIVEDYVAKEIPGISVVKGDATYLVWIDIKSLGKSSDEVAHFIRKETGLYITEGIEYGEAGRYFLRMNVACPKATLMDGLERLKRGINILTAK<	0.0209113	M	G	K	Y	D	C	D	K	Q	I	D	R	R	G	S	G	S	L	K	W	D	V	A	E	N	E	L	P	M	W	V	A	D	M	D	F	Q	A	A	P	E	I	R	E	A	L	S
13	MDSLSEDLKAPSALIFDWHGTLVDTHDAMFSAMEDMLPRLEELGLVSQLLHEEQCRTEDDARLVRYIRIFRRLHPRILAERRVSRTDIFNAIFGNNTAAKRTAHQAYNEAYRRYFGQVGPFQPGAYEYLSALRSMGIRLAVATNRNREFLEKELQTVDEGRWQQLFEVIVCADDVTEYKPDPQVINRALEKLNLPAGTDVWYVGDSYVDMQTANRAGVAGLFYNGACWERDRIRSWFTRRDAPLAVLDSFEDLMDLLALLEREEPEKFRYSPAEVRPRAFPPPARPEPRVEPDWHPAVVRLIRPEIVLFDWHATLVDTLDAMYHAVDDMFPDFHKLGLMPRMLAPEDSKTPEDAKLVAYVREFARLHPKVKADRKISRTDIFEVLFGDDQEAKQIAHKA…	0.0103326	M	D	S	L	S	E	D	L	K	A	P	S	A	L	I	F	D	W	H	G	T	L	V	D	T	H	D	A	M	F	S	A	M	E	D	M	L	P	R	L	E	E	L	G	L	V	S
14	MQIQLSRPPDRKPPYWLPLTTILAVILVISLMLWFEKPPQARSTDTPATEFSAERAMVHVEQIAQQPHPMGSSAHAEVRAYLVEQMEQLGLNPDVQEFNGRLTTKYIDQSVQLTNILGVIKGTGSGKPLLLMSHYDSVPAGPGANDASVSVASLLETARATQAGPPPQNDIWILLTDGEEKGLLGAEVFFRDPQHREIGMIANFEARGSKGSSFMFQTSDGNGRIIEEYARAVSNPVSNSLLVALYKQLPNDTDLTVALEHGLPGLNFAYGDGWVAYHTPMDNTDNVSLETMQHQGENALAMAKHFGNLDLSDLSSEGDRVYFNLFGLLLHYPAKWVVAITLVLAAIWLGLVFMFARISSLSIKGSLIGLLIPILAAVLSTALSYGLWKLIDALWAGKM…	0.00476453	M	Q	I	Q	L	S	R	P	P	D	R	K	P	P	Y	W	L	P	L	T	T	I	L	A	V	I	L	V	I	S	L	M	L	W	F	E	K	P	P	Q	A	R	S	T	D	T	P
15	MKLIVGMTGATGAPLGVALLQALREMPNVETHLVMSKWAKTTIELETPYSARDVAALADFSHNPADQAAIISSGSFRTDGMIVIPCSMKTLAGIRAGYADGLVGRAADVVLKEGRKLVLVPREMPLSTIHLENMLALSRMGVAMVPPMPAFYNHPETVDDIVHHVVARVLDQFGLEHSHARRWQGLPQARNFSQENE<	0.0139873	M	K	L	I	V	G	M	T	G	A	T	G	A	P	L	G	V	A	L	L	Q	A	L	R	E	M	P	N	V	E	T	H	L	V	M	S	K	W	A	K	T	T	I	E	L	E	T
16	MEARPVFGRAFPYDEFVAREDVPVHEAVVGVDDVTQLPRSWWKRLGGNATFIRLEGTFQAQRGIYVIEIPGGGALNPKQQLYQEELFVLKGRGATEVWQGDGPKLTFEWGEGAVFAIPRNLPHRLYNGSSEPAVLMAVTTAPQVIDGIVDTEFIFNCNYDFVDLYHRTEAGDWYFTDPGLRTKEGRFNEVIWHTNFIPDVRRAMLDDLGQKVSGGQLTGYRMGSEFPQGHISQWPAGRYHKAHYHGPGAILLGLDGEGYVLAWPSEWGPRPYQAGQAEGVYKVNWRRNSIYSPPNAYFHQHFNSGNVPAKHVAVYGPYLPLGSEMFENGGDFQGYKSYREGGTLIEYEDEDPQIRADFEREVRAKGIEPTMPPVAYRD<	0.018496	M	E	A	R	P	V	F	G	R	A	F	P	Y	D	E	F	V	A	R	E	D	V	P	V	H	E	A	V	V	G	V	D	D	V	T	Q	L	P	R	S	W	W	K	R	L	G	G
17	MAEREFTGKHMLAIFVGAFGIIITVNLILAYNAVATFPGLEAKNSYVASQQFNERRDAQEGLGWTVDAKAKGGLVILSILDEAGQPVQVAELEAVLGRATHVQEDFEPDFQFDGTAYIAKASLGGGNWNIRMKAKAHDGTEFVQRVVLDVRG<	0.0272182	M	A	E	R	E	F	T	G	K	H	M	L	A	I	F	V	G	A	F	G	I	I	I	T	V	N	L	I	L	A	Y	N	A	V	A	T	F	P	G	L	E	A	K	N	S	Y	V
18	MTSDRHWVLASNNAGKIAEFNRLLQPWGIEVSAQKDLGVDSPEETATTFVENALIKARHAARISGLPALADDSGLAVDALGGAPGVYSARYAGEPADDDANNRKLLDALANVPDAKRTARFHCVLVLMRSAEDPIPMICHGQWPGRIARETTGGGGFGYDPLFLVPEDGCTAAELPAQRKAQVSHRGRAMAELRERLGDSVA<	0.0228952	M	T	S	D	R	H	W	V	L	A	S	N	N	A	G	K	I	A	E	F	N	R	L	L	Q	P	W	G	I	E	V	S	A	Q	K	D	L	G	V	D	S	P	E	E	T	A	T
19	MGKPFWRSVEYFFTGNYSADDGNNSIVAIGFGGEIHAYGGDDHVTVGSIGATVYTGSGNDTVVGGSAYLRVEDTTGHLSVKGAAGYADINKSGDGNVSFAGAAGGVSIDHLGNHGDVSYGGAAAYNGITRKGLSGNVTFKGAGGYNALWHETNQGNLSFAGAGAGNKLDRTWFNRYQGSRGDVTFDGAGAANSISSRVETGNITFRGAGADNHLVRKGKLGDITLQGAGASNRIERTRQAEDVYAQTRGNIRFEGVGGYNSLYSDVAHGDIHFSGGGAYNTITRKGSGSSFDAQGMEYAKAEDIVLTAAQMHGLSIDNGNKFHAVTAVKSEREPNTYLFAIADGTYTKINKVRLYNDPETGKLKYYSEAWFKRGNHLAELARSDVSSAGGFEVNPINGG…	0.0161004	M	G	K	P	F	W	R	S	V	E	Y	F	F	T	G	N	Y	S	A	D	D	G	N	N	S	I	V	A	I	G	F	G	G	E	I	H	A	Y	G	G	D	D	H	V	T	V	G
20	MVLLNIDRKSTVPVYQQILNQMIELIENESLKTGDQLPPTRKLADRLGLDRTTVTRAYLELNALGYVESRPGSYTRVRKRIPVIRHEYETEEPLINWSSCSNAMSNKLFEYFLNFRPESVKDLKQGVINLSPLDLDYRLFPVNEFRRCLNQVMVNIGSELLRYGDYQGYAPLREDIAGRLRIHGIRSSADEILITNGAQQALELILKLLGKPREKVAIEAPTYANVIPLIRHHNLDLMEIPMKEQGMDLDYLADEFRKKVPLFVYTIPNFQNPTGITSSQEHRENLLAICEKYRLPLVEDGFEEEMKYYGKVVLPVKSMDRHQIVLYLGTFSKVLFPGIRIGWIAAEKECIQRLTAIKRFTDLTGSNLVQAALSAFLRNGYYDLHLKKMHRVFRKRMTI…	0.0179993	M	V	L	L	N	I	D	R	K	S	T	V	P	V	Y	Q	Q	I	L	N	Q	M	I	E	L	I	E	N	E	S	L	K	T	G	D	Q	L	P	P	T	R	K	L	A	D	R	L
21	MRKFILLLFVLFSLTVFSQEEQYSIVVKDIETQLPIENATVVILKTKQILSSNKEGKVTFMLSGGSNVQVSETNYETLTVRWTSLNGDQKFVVYLKSNNTKLDEIVLSKQSPQKVLQKLVDNSSKKLAASYRLKVYVREFFIMDNKYSYYNDGLVNFQFSGSPSTTLLVEQNRSYGLLESDVSADLRGYDLNNIMKNYSDFKYFDPLLDPKAKKEYDFVIRGHAKNKDYYVMYITPFDKAKEAVDNFEIVYDPEKKLIVEFKIDITPQNLDKLEEKTEVNSKNLTKSYIDVSYRVDGEDYYLLGSNEEIAYNLILKDVTKKIQVRNSFTTTHFNRQNFTYKESDVFKEKSLFNKRNKILTNYWDISGFVATDEEKAIIASLDYKL<	0.020015	M	R	K	F	I	L	L	L	F	V	L	F	S	L	T	V	F	S	Q	E	E	Q	Y	S	I	V	V	K	D	I	E	T	Q	L	P	I	E	N	A	T	V	V	I	L	K	T	K
22	MRFKSVVAFISLAVALGVLTYLLLSVKEEMPAISHADKNLSQTDAKSHDINLEENSPNEVSHNENKTSHNEKAPHNEEDRNNALSQNLDAQEVINYPVIEHHFEIPFEEKKREYSKLIIKDLKGYQWWCLKEILKKEQIDYAYDSTKNQPNLIIYLDKNKKERFLADLDYYKIRYHAVF<	0.0206313	M	R	F	K	S	V	V	A	F	I	S	L	A	V	A	L	G	V	L	T	Y	L	L	L	S	V	K	E	E	M	P	A	I	S	H	A	D	K	N	L	S	Q	T	D	A	K	S
23	MVGDLRGGTLVGRRVEQQQLTQLVDRARAGNSAVLVIRGQPGIGKTALLQDVVKRAADLRVIALSGAESELELTYAGIQQLCAALLGHIDRLPDPQKNALRVALGLRDGPTPDRLHVGLAVLSLLSESSTERPMICIVDDAQWIDRASRHALVFAARRLSAEPVMMVFALRGGHAYPELAALPHMHLDGLADGDARALLTTVLPTRLDDAVRENILAESGGNPLALCELSHALPPARLAGGYGLASARSVALRIEQTYGQRLAELPPHTRTLLLIAAAEPTGEPTWLWAAATRLGIGADAAVAAERSGLVTVDTRLRFRHPLVRSAVYSGADPPARRQAHDALAQVIPGSIAPEHRVWHRAHATNAPDESVARDLERSAEQASRRGGAAAAAAFLSYAA…	0.00211326	M	V	G	D	L	R	G	G	T	L	V	G	R	R	V	E	Q	Q	Q	L	T	Q	L	V	D	R	A	R	A	G	N	S	A	V	L	V	I	R	G	Q	P	G	I	G	K	T	A
24	MIRDFVQYNVVKDADRIIRKSPYLVNEPRNYKNKWHDLFGNKNQIHLELGMGRGDFIINMAKTYPNINFIGLELYASQMVMGVDKLVNQKLPNLKLINADAKDILEFFGKEIDTIYLTFSEPWPKKIDEKKRFTHVNYLKLYDRIFKKDKHIILKTDNKGLFAYSLESLSQYWYSFDKVSLDLHHEENPIKNIMTDWEKKCVQDGKPIFYVDATFKN<	0.0242529	M	I	R	D	F	V	Q	Y	N	V	V	K	D	A	D	R	I	I	R	K	S	P	Y	L	V	N	E	P	R	N	Y	K	N	K	W	H	D	L	F	G	N	K	N	Q	I	H	L
25	MQLRDKAAQLPTLPGVYLYKDAAGQVLYVGKAKSLRARVRSYFSGEQLSDPKTGSLMAEARDLEYILVDNEKEALALENNLIKQWQPRFNVLLRDDKTYPYIKLTHERFPRVYVTRRLFKDGSTYYGPYLPASLAWRLVHFINRYFGVPSCKVDLKRAHAQPCLQYHIRRCQGQCVEGLTTEEAYATVVRQARLFLEGRRKDLLAELRAEMERAAAETLFEQAAVLRDLIATLEETEERQKVATAAGEDTDIFACYAEPPLVAANVFHLRSGRIVDRREFFWEDREEFDPAEFVSAFLKQYYLDQPYVPARMHVPVEFEDREALEEVLSEKRGRKVEIHTPQRGQKKALLDLADTNARHSFEQRFRVMKPSAKAIQEALQDLLGLAEPPRRIECFDISH…	0.0208782	M	Q	L	R	D	K	A	A	Q	L	P	T	L	P	G	V	Y	L	Y	K	D	A	A	G	Q	V	L	Y	V	G	K	A	K	S	L	R	A	R	V	R	S	Y	F	S	G	E	Q
26	MKRIFEQFAFGHFAYRTPSFCKESFIFGIFLACFLKNQDLQFNENCFQIFATAFEFLPDSKNSSTYWIRFFDFVAVWEYARDLMDEIYF<	0.0255623	M	K	R	I	F	E	Q	F	A	F	G	H	F	A	Y	R	T	P	S	F	C	K	E	S	F	I	F	G	I	F	L	A	C	F	L	K	N	Q	D	L	Q	F	N	E	N	C	F
27	MDAHQHYWKLSRGDYGWLTPELGPLYRDYGPDELAPLLAREGFFRSIVVQAAPTLAETEYLLDLCEREATLAGAVGWVDLEEERVEETLDRLLASPYLLGIRPMLQDLADDRWIERPRVIRGLRAASERGLTLDVLVRPPQMAAAARALEQVPELRAVLDHIGKPDMAAGSRRRVWSDGLRELAARPRTACKLSGLVTEAGAGWSPETVRPHAEEALERFGPERVLFGSDWPVCLPAAEYGEVAELARTLLPASWSEAQRRDAFGGNAARWYGLGVASGWRGRASR<	0.0114891	M	D	A	H	Q	H	Y	W	K	L	S	R	G	D	Y	G	W	L	T	P	E	L	G	P	L	Y	R	D	Y	G	P	D	E	L	A	P	L	L	A	R	E	G	F	F	R	S	I
28	MKKNIAILGSTGSIGTQTLDVVRAFPHKFQVSVLTASNRADDLIKQALEFQPKIVVIISESAYSQVKEALAHTDIQVWAGEQALVEAVELEEIDVVLNAIVGSAGLRPTVRAIQSGKDIALANKETLVVSGELIMNLVKQHNVKMLPVDSEHSAIFQCLVGEPSPIEKIYLTASGGPFRGWSREQLAHVTKAEALKHPNWTMGAKITIDSASLMNKGLEVIEAKWLFDLSLNQIDVIVHPQSIIHSIVQFEDGSMKAQMGLPDMKLPIQYALTYPERYANNFKRFDFLDYSQLTFEKPDLHTFRNLQLAYDALAEGGNRCCVLNAANEIAVAAFLEDKVSFLGMSSILEETLCHIENKNNLSLEDYIAYDRESRIVAQDLINKIKHN<	0.0207789	M	K	K	N	I	A	I	L	G	S	T	G	S	I	G	T	Q	T	L	D	V	V	R	A	F	P	H	K	F	Q	V	S	V	L	T	A	S	N	R	A	D	D	L	I	K	Q	A
29	MDKFLTFEGLQPMWLGDFDFMQEAVGSTLKNLVRAMTGYDSVILSGCEVSVSGSSVQEPTYAWTDGVVALDGEILPIKSGSISIRIPHLPNIYFHVQKSYPQEGERIFKDGQSHNCYEKREAVLTTVLSKWRYSSEFPRMNTGEKKLATFVSDVSGVSMAGKITRKNGAYHITASFRTTTAVTSILADNVNIVLEDKDKSALLSGSINAGKTYCPLALSQPIEIGNIGGYVVPLVISLSSSDDGVSMKMQIAPDVPELGLLLPSGIQSTFETRLNTI<	0.0247195	M	D	K	F	L	T	F	E	G	L	Q	P	M	W	L	G	D	F	D	F	M	Q	E	A	V	G	S	T	L	K	N	L	V	R	A	M	T	G	Y	D	S	V	I	L	S	G	C
30	MKDVQNEKDPRMVPLKKVGIKDLSWPLKILLKGDGYQPTVAQISCSVDLHREKRGIHMSRFIEVLNRLEAITPHTFEKVLDDLIVTMEAKRAHLEIHFPYFIWKESPITRKVSPLKVDCFVEAEKEKNFSFKIGVRVPVHNLCPCSKEISDYGAHNQRAFVEISVKTRKFIWFEDLVKIAEKNASVPLYTLLKRPDEKFITEKAYENPKFVEDVARDVALDLEKDPRISWYKVYVESMESIHNHNAFACVEKGDFVPEG<	0.0265543	M	K	D	V	Q	N	E	K	D	P	R	M	V	P	L	K	K	V	G	I	K	D	L	S	W	P	L	K	I	L	L	K	G	D	G	Y	Q	P	T	V	A	Q	I	S	C	S	V
31	MSDEQNNRLVDAYNRMLERVKGAIIDAEQNAIPNLAHNIENAREKAVELGELTREEAEKVGNYLKRDVENAGEYLNESGSELGEWFRFDMQLIEDRLLEMFRLIADRTSIELSELARRADALGEWHTGEITGIGTLECKACGEQVHFHKSGHIPPCPKCHETRFRRVSHSGE<	0.0373084	M	S	D	E	Q	N	N	R	L	V	D	A	Y	N	R	M	L	E	R	V	K	G	A	I	I	D	A	E	Q	N	A	I	P	N	L	A	H	N	I	E	N	A	R	E	K	A	V
32	MKTNNQTILNNSEGKAISWAILFNLALGAGYYFGGKEYIYKMFPGQAGMIATLAIGVVGFFILGCALQLSLSGKDFNKPVVDKLQEKTQSMIDLINESEVLIHKLENDLGKCSIKITPRGVDCLGTARRIVRALEERVIQINEKLFSGRSSDLFEADRLLNTKLVVSESPIDALLDSKPIPALALEDCTIALNRIFEEIDLEKRRAA<	0.0310794	M	K	T	N	N	Q	T	I	L	N	N	S	E	G	K	A	I	S	W	A	I	L	F	N	L	A	L	G	A	G	Y	Y	F	G	G	K	E	Y	I	Y	K	M	F	P	G	Q	A
33	MTDQYKQNEGDQNEKSKIEWAKPASLFNILSEKFAPIAKIQHIQLPAWSLLVFLGILLLVFAWKQISVNQAESRLEKERAEMTQSLETERSILIRKAREYADSQYNKEETRFGQVLSWAVRGELIRNNLDQVSQYLNELVKLKDTERVVLISDEGKLLVSTDKKLEEAEGKDLYPADVLQQRKITVMSDVNGKKLLIVPVMGLNARLATVVISYKHAPLSGS<	0.0188541	M	T	D	Q	Y	K	Q	N	E	G	D	Q	N	E	K	S	K	I	E	W	A	K	P	A	S	L	F	N	I	L	S	E	K	F	A	P	I	A	K	I	Q	H	I	Q	L	P	A
34	MWDLEVHPRTPHRRHGRARAVDDPTSVVGRQLSYWLRQLAGVPDVLELPADRPRPTVASMRGARVDFEIPHEVATRISALARDRGMTPFMVVHAGLSV<	0.0232961	M	W	D	L	E	V	H	P	R	T	P	H	R	R	H	G	R	A	R	A	V	D	D	P	T	S	V	V	G	R	Q	L	S	Y	W	L	R	Q	L	A	G	V	P	D	V	L	E
35	MLKLPRFRAAAVQASPVYLNPGATADKAASLVREAAANGAKLVAFPEVFVPGYPYWNWITDPVTGSAWFEKLAKASVLVPGPEVDVVRKAARDTGCYVVLGVNERSPVSLGAIYNTLVFIGPDGAVLGKHRKLVPTWAEKLTWTGGDGSSLRVYDTEIGRLGGLACGENTNTLARFALLGQGELVHVASYISLPVAPPDYDMAEAIKLRAIAHSFEGKIFTIVSCSTVSEEIITAMETVVPDARARLQRKSSAFSGIIGPDGRVVGDPLIDDEGIVCADIDLDRCIQPKQMHDIVGHYNRFDIFDLRVNCRPLAPLGLMETERAAGDEQVGFSSIPGKSE<	0.0210492	M	L	K	L	P	R	F	R	A	A	A	V	Q	A	S	P	V	Y	L	N	P	G	A	T	A	D	K	A	A	S	L	V	R	E	A	A	A	N	G	A	K	L	V	A	F	P	E
36	MTVDRVGPISLISSRKATKAIAVQITPRPARQARTVADGIREGQVAAAKGA<	0.0372176	M	T	V	D	R	V	G	P	I	S	L	I	S	S	R	K	A	T	K	A	I	A	V	Q	I	T	P	R	P	A	R	Q	A	R	T	V	A	D	G	I	R	E	G	Q	V	A	A
37	MNTSGTISDKETRADLDRLSKYIGGKNALVTQGGGQRGIFTAGVLDAFLLSNFDPFDEFYGTSAGALNLCAYLCRQHGLGKAFILELTTDANFFNLFSYVRRKQFMNLDWALDRISEFPYRLDVDMGAQVLAKRKAYAAVTSAHSLHDHYFPILESNWREVLIATCAIPRLYPHEVKLGDDLYIDGGVSASIPVQEAWRRGARFVAVIRTECPDADAVESGLPMKPLPSAKPYNEAHWLHEPLQNIQGQWRQKLSYWKQEWSGLLHQQIERSKLQKREQMNLELLNGGRWLFGADDIYRLSHLIGDKFDSGLADMLMVHYQTYSLTQEFLRAPPDDVYILQIVPSEPLRSRSLLSSQEDLLYDYELGLTAGYRFIDQFNQAQSAYQSRIASSDYFPRDH<	0.0160392	M	N	T	S	G	T	I	S	D	K	E	T	R	A	D	L	D	R	L	S	K	Y	I	G	G	K	N	A	L	V	T	Q	G	G	G	Q	R	G	I	F	T	A	G	V	L	D	A
38	MSLSTHVLDTAAGRPVKDLFVRLSRRAAHGFVPVAEGRTDGDGRIREWTPLGREWDPAEDPRPGAYRLVFDTGAYLGDEAFFPEVSVVFAIREAGEHYHVPLLLSPFAYSTYRGS<	0.0230576	M	S	L	S	T	H	V	L	D	T	A	A	G	R	P	V	K	D	L	F	V	R	L	S	R	R	A	A	H	G	F	V	P	V	A	E	G	R	T	D	G	D	G	R	I	R	E
39	MTTPSRANPDDISDFLERMNTRRTRYSRGYLKRDRLSFVGHPTAKCLRYKAPPGFGKSVQVAQCAQAALERNEDCIYLDFSSFRPKDLSEADLIANSIVAALSSEGFSETPTTSSVNILALRLLTDHERPVTICLDGVTDAATTQRFLRAIALETPETVRLALSEGLPDAMASLSALSDVVTIGPDDLGFTLDETGSVLSLDADQARRIFDLTGGWPLLCALAGKSNTPGVGIAHLPEVQAYFENDVLAQVPQPLRDCLMKASWLEEINEDVCNYVFKTDAAGLKLAKLESHYRLLASSTATPNRYEMNRALKEYLRNRFIEANGSRQSYFLKRIAFWHWRRREYRLVIKVALRAQDHNWAQRLGEQALLDLALRQGEIEALITWFTGIPRFKLIQTPS…	0.0147182	M	T	T	P	S	R	A	N	P	D	D	I	S	D	F	L	E	R	M	N	T	R	R	T	R	Y	S	R	G	Y	L	K	R	D	R	L	S	F	V	G	H	P	T	A	K	C	L
40	MRSTLLSLILLFVAGFVQAQDKIYKKDKTVIDCKITEIGINEIKYRLSEAELEDSPIITISVADVDKVLLSSGREIEFKDPLTDPNAYTEDKKHALKFHFISPLAEHLAFSYEKSIRPGRSFETGLGIIGAGFNVDDYSKSTGVFFSSGYKFLKTPDFYSQRMKYSHILKGSYVKPQILLSIYRNKINSHGSPYYSDTDQDIVAGALVINLGKQIVYDNFFLIDYSIGIGYGFSNQKTSDDDYEYDDFRSYHYGFILGDSNFPVAVTGRIKVGILLK<	0.0228203	M	R	S	T	L	L	S	L	I	L	L	F	V	A	G	F	V	Q	A	Q	D	K	I	Y	K	K	D	K	T	V	I	D	C	K	I	T	E	I	G	I	N	E	I	K	Y	R	L
41	MRRSILTAVLVSGLTVLAALSASAQQDSVKRKKFDINYGVGITIGEKKDSTGKIDQSKGRFVGGITFTRLDIGFSKLIDNGSFSLSPQNDFLDYKAGKTSHLSFDIIQMGYRFNSNFKIYVAGGFDWTHIRLKDNITMQKNTPDLTYITEPIEFSKNRFSSSYVHVPLNFELRSKESSKGRRWYFVVGPEIAFLLNGKVKQISDERGKVKVKDDYNFAPFRYGGTVRVGTNGLALFAKYYASDMFDSAPQKGVKNMAFGLTFGIN<	0.0248398	M	R	R	S	I	L	T	A	V	L	V	S	G	L	T	V	L	A	A	L	S	A	S	A	Q	Q	D	S	V	K	R	K	K	F	D	I	N	Y	G	V	G	I	T	I	G	E	K
42	MAEYQGQADGATGSGFVLDGEGHFITNNHVVADAAENDGPIEVVDQDGNRYDATVVGRSPTYDLAVLFVEQGPDLPPAALGASQVLHVGDSVVAFGSPLGLSSTVTAGIVSALNRPVTTGDAGNQSSYINAVQTDAAINPGNSGGPLVNLQGQVVGVNSAIATTGGATQGEAGNIGVGFAIPIEQVKVTADQILRTGEARYPVIGAKVVTGGTDTGEGAEISEVLPDTPADQAGLQKGDVVTEIDGVRVTDGIALIVAIRSHQPGEDVDLRLTRGDDEMTLTVTLGSEVG<	0.0269533	M	A	E	Y	Q	G	Q	A	D	G	A	T	G	S	G	F	V	L	D	G	E	G	H	F	I	T	N	N	H	V	V	A	D	A	A	E	N	D	G	P	I	E	V	V	D	Q	D
43	MHYLFTTYKILTYLNLIFALLIIFFERKNPSATWAWLMVLILIPGVGFILYLLLGQNLSRNKMFKLKTTEDRFHKKLLSQGRQLTNDTMEFKDKNMINYKDMVYMHLKNSQSVFTQDNNVKIYTDGYNKFNDLLSSIKNAKHHIHMVYYIIKNDSLGNYIMDALTEKAAQGVEVRLLYDGMGCLRLSDRFFNNLKAAGGKVSCFFPSLLPFVNIRINYRNHRKIAVIDGKEAYVGGFNIGDEYLGKNKKFGYWRDTQKVTGSAVDSLQQRFLLDWRYASNEKITFDKKYFPTKRTTGEIGMQIVSSGPDSEWEQIKNGYLKMIQSAKKNIYIQTPYFIPDESIFEALKIASLSGVDVKIMIPSKPDHMFVYWASFSYLGELLKSGAQGYCYKKGFIHSK…	0.0208674	M	H	Y	L	F	T	T	Y	K	I	L	T	Y	L	N	L	I	F	A	L	L	I	I	F	F	E	R	K	N	P	S	A	T	W	A	W	L	M	V	L	I	L	I	P	G	V	G
44	MKVEKADLEAKLREIQGTVDETAAATRGVVVLAIVVVVALALFFLLGKRRGKKGSARVEVFRLG<	0.0314739	M	K	V	E	K	A	D	L	E	A	K	L	R	E	I	Q	G	T	V	D	E	T	A	A	A	T	R	G	V	V	V	L	A	I	V	V	V	V	A	L	A	L	F	F	L	L	G
45	MKKTLAVLATLCLGFSVANAEDIYGTIIDINDASKTILVETTHGQRLNMKILPNTQIDMDECGIFWTDKQGTFKDLKVGTFLEAEVFYTNAPVQPNTQDPQAAPQMVTVKKIDIECKKRAY<	0.0419906	M	K	K	T	L	A	V	L	A	T	L	C	L	G	F	S	V	A	N	A	E	D	I	Y	G	T	I	I	D	I	N	D	A	S	K	T	I	L	V	E	T	T	H	G	Q	R	L
46	MVNPLQSLRLPLDHPLVEKLCKLSLNNKVAFNEKSGVNFKEEVSKEDRTKFEQALWVLHAIVNNETSLRYLSDENQKFIEDLAQDKKITNEKIEKTLEIVSTSDVDVDFEKFKELMLNVDSVAVGLKSYSQSQLLDLDGWHWDLEASSVPKERVTFRFDNLPKDNDNKEMNFYARSSLKDLKKGVVAIDFGTKSTTASYMDETGTYRLLSIGGDVDDASLEKYENPTIMEFRYKENFRNAYNALDHRPFTEKNDIEVVHEAQKNASGVKGNDLYRFFSKLKQWAGADEKQNFRDLEEDFSLESFTNCTGFNPIEIYAYCIGRCINNMENGVFLKYFLSYPVKYEKHQAEKIRESFEKGLKKSLPRHVFDDEKTAKTFKVELRASEPCAYAISALKSYGF…	0.00723201	M	V	N	P	L	Q	S	L	R	L	P	L	D	H	P	L	V	E	K	L	C	K	L	S	L	N	N	K	V	A	F	N	E	K	S	G	V	N	F	K	E	E	V	S	K	E	D
47	LQGDPLPADRLLEMDTLPVSPAPGQPSLFTTGVARLRSGDRVAIMGRNGGGKSSLLRLLWQQMNNASPLPGLRLHPRLHPGYYDQTLAQLPDEASLLEALTPFAPSADTRKRALIAAGFGWARHSQKISTLSGGERSRLLFVGLSLARYSLLLLDEPTNHLDMEGKAALAQTLRDYPGGVLLVSHDRQLISESCNRFWLIDSAGLTEWHSLEEVYARLQAVAPAPDSRLALQSTPAGADDDEEALLARLIDLEQWLADDMARKPKHQKPSLQAQWQEEIARLLNQLT<	0.0107617	L	Q	G	D	P	L	P	A	D	R	L	L	E	M	D	T	L	P	V	S	P	A	P	G	Q	P	S	L	F	T	T	G	V	A	R	L	R	S	G	D	R	V	A	I	M	G	R
48	MKSAAPNPSLPGLATGNLQENTRTPSRRAVELLDGLNPQQRAAVLHAGSPLLIVAGAGSGKTAVLTRRIAYLLAERDVSPGQVLAITFTNKAAAEMRERVVDLVGPRALRMWVSTFHSTCVRILRAQASLLTGMNSNFSIYDADDSRRLLGMIVRDLDLDPKKFSPRGVGIAISNFKNELVDPDGAAAAAEESGEPAAQTIAQIYRQYQQRLRAANAFDFDDLIGETVGVLQAHPEVAEYYRRRFRHVLVDEYQDTNHAQYVLVREMVGTGSVGNVSPSELCVVGDADQSIYAFRGATIRNIEEFERDFPDTETILLEQNYRSTQTILSAANAVISRNAGRREKKLWTDSGDGELIVGYVADNEHDEAQFIAREIDALTDTGEFRYSDVAAFYRTNTAS…	0.0222743	M	K	S	A	A	P	N	P	S	L	P	G	L	A	T	G	N	L	Q	E	N	T	R	T	P	S	R	R	A	V	E	L	L	D	G	L	N	P	Q	Q	R	A	A	V	L	H	A
49	MPPIDNNDLTGTTSQRRAPKQDVTEIGGHALSPSTLMMGYGYDPMLSEGSLKPPVFLTSTFAFESAAAGKRHFEGITGKRPGGADGLVYSRFNGPNQEILEARLGVWEKAEDALVFSSGMSAIATLLLAHVNMNDVIVHSGPLYAATETLIARILSRFGATYVDFPAEASRGEMDAILARAKEMAEKQGGKVAMVYLESPANPTNALVDVQAMRAAVEAAFGEDARPPIAIDNTFLGPLWSAPLQHGADIVLYSLTKYAGGHSDLVAGGVLGSKQWLGPIRMMRNTIGTICDPNTAWMLLRSLETIELRMSRAGENAEKVCAFLKDHPKVEGLGYLGFLKDGPQKDVFDRHCTGAGSTFSLFIKGGEAESFRFLDALKIAKLAVSLGGTETLASHPAAM…	0.0192921	M	P	P	I	D	N	N	D	L	T	G	T	T	S	Q	R	R	A	P	K	Q	D	V	T	E	I	G	G	H	A	L	S	P	S	T	L	M	M	G	Y	G	Y	D	P	M	L	S
50	APRSFRSLDTDGDSSLTLAEASADPVLRENFAAFDSNGDGRLSRDEFAIYQPGPGDAAGD<	0.0256211	A	P	R	S	F	R	S	L	D	T	D	G	D	S	S	L	T	L	A	E	A	S	A	D	P	V	L	R	E	N	F	A	A	F	D	S	N	G	D	G	R	L	S	R	D	E	F
51	MKLFQLIDGLDIINISGDLHQEVPHICFASDQCKKGSLFVAIPGLKNDGHDFIVDAVSRGAEFIVYEKSLQLPSHVVAIHVTDSRRALGILAKNHFGDPSAGLSLIAVIGTNGKTTISYLLESILTEAGCKCGVLGTINYRYNNKIYDAPHTTPESYEMQKIMRAMADEGITHIVAEVSSHAVDLKRVDDCDFDLGIFTNLTRDHLDYHLTMENYFQAKKRFFSDILPRSRKVHSKNMVINVDDPSGQRILKEVSLPALTYGIENDCAIKVLNFELSLAEIKAEINLAGDSVFIKSPLIGKFNLYNILAAMGAAFILQIPVPVIKKGIENLSNVPGRLEPVKSSKGFNVFVDYAHTDDALRRVLQNLMELKKKKIITVFGCGGNRDRGKRPLMGNAAVT…	0.0187936	M	K	L	F	Q	L	I	D	G	L	D	I	I	N	I	S	G	D	L	H	Q	E	V	P	H	I	C	F	A	S	D	Q	C	K	K	G	S	L	F	V	A	I	P	G	L	K	N
52	MATRRAKKTDVVSPSSAELRKAVEAIAIQPKSGKITLLTRKLFNVLLAVAQQADESGDTYRALLSDIVANSAFDSNDTALVKEHLRRMVSVQVEWSTGTSSQKPGRKWGISTLIADAEILEDPSTRRVWVEFSFAPKIKKKLLDPVQYARLSLQFQSQLRSSAGLALYEICVRYLTNPSHLTMRETWEWWRPILSGTPDTEAGDEAKREYKYFKRDYLRPAIAEVNAVTNIFVELVEHREGRRVAEIQFRVTERKQPMLALDEHPNVFDSTLVDRMVKIGIPLKEAQTLYADSEENRIRAALLMTEQRMRSTTLPPVRSAAALFKDALKKGYAPPVEALPSAANGASPRAGAPSASAADDLKARLLGEFSAFRRKEARAMYEEQGEEERELARQSFEQE…	0.00949502	M	A	T	R	R	A	K	K	T	D	V	V	S	P	S	S	A	E	L	R	K	A	V	E	A	I	A	I	Q	P	K	S	G	K	I	T	L	L	T	R	K	L	F	N	V	L	L
53	MRICKDLAGAVGNTPLIRLKKASELTGCEILGKAEFMNPGQSVKDRAALFIIRDAIARGQLKPGGTIVEGTAGNTGIGLALVGASMGFRTVIVIPETQSQEKKDMLRLAGAELVQVPAAPYSNPNNYVRYSGRLAEELAKTDPNGVIWANQFDNVANRQAHIETTGPEIWDQTGGDVDGFVCSVGSGGTFAGVGMALQPKGVKIALADPDGAALHSYYTSGELKAEGSSITEGIGQGRITANLEGFTPDMSFNVPDAEALPIVFDLLSDEGLCLGGSSGINVAGAIRMAREMGPGNTIVTVLCDYGTRYQSKLFNPDFLKAKSLPVPSWLDGAGREVPEVFEG<	0.0162028	M	R	I	C	K	D	L	A	G	A	V	G	N	T	P	L	I	R	L	K	K	A	S	E	L	T	G	C	E	I	L	G	K	A	E	F	M	N	P	G	Q	S	V	K	D	R	A
54	MSAKIYRANFEYFVKYNKASFPDAFEINGGIQVPSDEFVVSRNKQGIPISRYGDDVWDFRFYRLAGDSGSARINFEFAQKSYRNEAKWLAFLLIYCAESSVNYGISIATIMNYMKSVRRLIGYASSQSRSIATLLSEKKHLDEFISTLETRTLLTGFSSLVSHLAHIPSDISGYKISSLYSSFLAREKSKELPVDFQHPVIPPRLLSSLISDLEIFLNEILASIDNLIGFTKNIIHDPLFARCDSKQRQLGVQRPGMAPFFYEASSIYGLGELLFKYSVSNIPGLSKFLTRIQHACRIYIHIYTGMRHSECLSLKNNALVIEKMMGRNVYKVFGDTSKFVGQKKRVAWVTSKEVVKAFEIAQKISILICSQCDILQDDAPLFISVSYLRFTGANIDLNA…	0.00539871	M	S	A	K	I	Y	R	A	N	F	E	Y	F	V	K	Y	N	K	A	S	F	P	D	A	F	E	I	N	G	G	I	Q	V	P	S	D	E	F	V	V	S	R	N	K	Q	G	I
55	MAKQATRDAYGKTLVALGAENKDIVVLDADLSKSTKTADFAKHYPERFFNMGIAEANLMGTAAGLAAAGKIPFASTFAIFATGRAFEQIRNSIAYPKLNVKIAATHAGVTVGEDGGSHQAVEDVAIMRAVPNMTVLVPADGVETQQAIRAAAAYEGPVYIRMGRLDVPLLFDDQYQFEIGKANVLREGSDCVVFANGVMVAAALEAAQDLEQENIRVAVVNVASVKPLDVQTIVACAQKTGAAVTAEEHNIIGGLGSAVAEALSEQAPTPLVRVGIKDTFGESGRPLELLEKYGLTKKEVVAAVKVAIARK<	0.0238772	M	A	K	Q	A	T	R	D	A	Y	G	K	T	L	V	A	L	G	A	E	N	K	D	I	V	V	L	D	A	D	L	S	K	S	T	K	T	A	D	F	A	K	H	Y	P	E	R
56	MTSKRSFINMLIEDLKRRIWPLALSIIGFFFALPVLALIKAESHIDSLRLGYDNLASLQESYARYTLGGSNALVIMGLIIMAALNALHGMKYLHSRQEADFYGSIPVLRTTKFAAAYINGILIAIIPYIIMYIFAFVVGLSNGLLNASGISYGIQTMLLETAGFLLIYSFIIIAAVLTGHTAVTVAAALVLLFVLWAYALLLDGYASLFFVTRYSRSIDYTLNLSPVTLLFKMLTIDSSSLYYPVSSAISAILCVLGTVALFFVSGALIKIRPAEAAGKAMAFDKTKAVIKIIIMVPAAMAFGAFFPSLSDSNSVYGWLVFGIVMGLILAHGSIEIIYDFDFKACIRHIPSAVIGAVITAAIVIYFVFDPLGYDTKLPDRSGIENAAVYLPGINGGSYY…	0.00325824	M	T	S	K	R	S	F	I	N	M	L	I	E	D	L	K	R	R	I	W	P	L	A	L	S	I	I	G	F	F	F	A	L	P	V	L	A	L	I	K	A	E	S	H	I	D	S
57	MDNTGYSPEEPMAAIATALAPAALGIIRVSGKKSIELVANVFSRPKALLNASGNTIVYGWIFDPSSTKNQPIDEVLINVFREPKSFTGEDMVEINCHGGPAVVKEIYNLLLQNGFRPANPGEFTFRAFINGKADLTKAEAVYEIIEAKTDVSVGRAAGRLAGNLFQLISEIKKKLVNVLASIEAEIEYPEDEETIADAFDDFQLRQVQQELKELCNSWSNEKLYQDGAKIVLCGKTNAGKSSLFNTLLKEERAIVSDIHGTTRDWIESWVSFGGIPARLFDTAGLRETEDTIEQSGVCRTMDLTQEADLILYVVDATLGLTQEDKNFLQDFSCPKSVAENISKKTPIVLVFNKCDLSKNVASEIQKELETLCFSIEQIVELSAKTGKGTAKLNQIIYNQ…	0.0258374	M	D	N	T	G	Y	S	P	E	E	P	M	A	A	I	A	T	A	L	A	P	A	A	L	G	I	I	R	V	S	G	K	K	S	I	E	L	V	A	N	V	F	S	R	P	K	A
58	MDLNSLVLFVIACLAINMIPGPDVIYIVSNTMKGKLASGMKAAIGLGIGYFIHTLAACLGLSAIILSSAVAFTAVKWLGAAYLVYLGVQALLSMWRGESKLVVNENIGRNKNVFVQGVIVSVLNPKVALFFLSFLPQFIDTSTGSASTQLLVLGLLFSALATMCNVLYASVGSWVFSRSNSQRYSRALEGVSGVLLIGLAGKVAISDR<	0.02341	M	D	L	N	S	L	V	L	F	V	I	A	C	L	A	I	N	M	I	P	G	P	D	V	I	Y	I	V	S	N	T	M	K	G	K	L	A	S	G	M	K	A	A	I	G	L	G
59	MRKTIRRLAAAALALVLALSLSGCGIYFADYDNGKTKIERDENGAHEIEIMKDYIRVLENDYVIIGVSHITETYISDTEKSFSFDFEMIPKTKNLVGVNDFEWKLFVTENFAGDTAEYSGSVGQLFEPAVTDQSYHVDIDGIKIGKGCEDMIWADRLELSFGLGCTLVGELHMENGVMIADYEELELDGVDGLSISFTRDGSIDEVNGDAIPEEYIRTETVAEQLGFRSPGIMGFFQDMIEFIRHRNMGTD<	0.0334686	M	R	K	T	I	R	R	L	A	A	A	A	L	A	L	V	L	A	L	S	L	S	G	C	G	I	Y	F	A	D	Y	D	N	G	K	T	K	I	E	R	D	E	N	G	A	H	E
60	MDTLQSDRRNIGTIVRVFFRSLLINASWNYSKMQNIGFAYAIAPAQARAENKSAFLLRHTESFSTNVYMVGPIIASVLNREEAFRGA<	0.0380529	M	D	T	L	Q	S	D	R	R	N	I	G	T	I	V	R	V	F	F	R	S	L	L	I	N	A	S	W	N	Y	S	K	M	Q	N	I	G	F	A	Y	A	I	A	P	A	Q	A
61	MKETTARHDVLLTTYQRWLSDLTSIAIKNGMCHPNVQSSHGLTLSALYFPEAGAVTAVVPQSLYRMIYGKTRPDPLSIQRDFLISLDINTELLFTHAGLEGVLLSECVRLKQNHLASKLRHLLTRFRARELRQKLIWL<	0.0154817	M	K	E	T	T	A	R	H	D	V	L	L	T	T	Y	Q	R	W	L	S	D	L	T	S	I	A	I	K	N	G	M	C	H	P	N	V	Q	S	S	H	G	L	T	L	S	A	L
62	MEVKVKVKAIAGFKASVEAVGASTTIKAVVSVESDKYANIENGSVCSNEDTNKQLATFAHFGGINISYLTTDEDEIIAAITDVTKFVKYCKANAAKLGTISAEDAKEK<	0.0249895	M	E	V	K	V	K	V	K	A	I	A	G	F	K	A	S	V	E	A	V	G	A	S	T	T	I	K	A	V	V	S	V	E	S	D	K	Y	A	N	I	E	N	G	S	V	C	S
63	MASPFESWSLDREIVLVKLLNHPRSKVFAAWMRPEALAQWFGPTAVKIESHEADIREGGIWRFDMVGTFEGKQQRFPNLMRFLEIVPNERIVMDHGTPDPDDPNRFRVTVTFDEQADGKTVLTMRQLHPSRERRQVVIGFGAVEYGLQTLDGLAAWLDG<	0.0160249	M	A	S	P	F	E	S	W	S	L	D	R	E	I	V	L	V	K	L	L	N	H	P	R	S	K	V	F	A	A	W	M	R	P	E	A	L	A	Q	W	F	G	P	T	A	V	K
64	MKRIAFVGTVGAGKTTLFNALQGDYTLARKTQAVEFNDKGDIDTPGEYFSHPRWYHALITTLQDVDMLIYVHGANDPESRLPAGLLDIGVSKRQIAVISKTDMPDADVAATRKLLLETGFEEPIFELNSHDPQSVQQLVDYLASLTEQEEAGEKTHYSE<	0.0215052	M	K	R	I	A	F	V	G	T	V	G	A	G	K	T	T	L	F	N	A	L	Q	G	D	Y	T	L	A	R	K	T	Q	A	V	E	F	N	D	K	G	D	I	D	T	P	G	E
65	MGISAKERAERSAEAMWRDDGASQWVGLELLGVDEGFARIALVVQAHHANGHGMCHGGVIFTLADSAFAFACNSYNQVTVAQHNSITYIAPGRVGDRLIATATEVSRTGRSGIYDVSVHDPEEKLIASFRGLSRTIGGALFEE<	0.0251294	M	G	I	S	A	K	E	R	A	E	R	S	A	E	A	M	W	R	D	D	G	A	S	Q	W	V	G	L	E	L	L	G	V	D	E	G	F	A	R	I	A	L	V	V	Q	A	H
66	MADFYQSPHIATLHNLRNRSVEELEAQLVNFSASRPLGLILPSLYSELETDAMPLIRSELQKVPYLSQIVIGLDRADQSQYESALSFFKGLPQQHRVMWHDGPRLRAIHSELAIRGLAPHEPGKGRNVWYCMGYALATSKVDAVALHDCDILTYDRSLLARLIYPVAHPQFSFDFCKGYYARVANEKLNGRACRLLVGPLIHATKRVLGENDFLNYLDSFRYLLAGEFAFRKDLLNDMRVPSDWGLEMGVASEMYRNNSTNRICQVELTDNYDHKHQELSANDAGHGLSRMSLDITKSLIRKLAIQGTVFNQETFRTLKATYYRVALDYVESFRRDAIMNGLDFDTHAEEQAVELFATNILEAGKQFLERPLDAPFMPTWSRVVSAVPDIFEQLIDAVE…	0.0180023	M	A	D	F	Y	Q	S	P	H	I	A	T	L	H	N	L	R	N	R	S	V	E	E	L	E	A	Q	L	V	N	F	S	A	S	R	P	L	G	L	I	L	P	S	L	Y	S	E
67	MNTRTGTTDRRALRLMERVLRGGGELAAEYPLVFAPDAPGSLTTLGADGIVHSACATLVRDLAIGSERLRVGLIGSVATDPSERGRGLATRVLELAERELARDGAVIALLWADDAEFYRRRGWREFGCELDFAFDAAAVARLPVRGTIRRAAPDDLGAVHRLYLRQKNRVERTEAETRALLAVPGMETLVLHEDRDVRAYACLGRGADFANTIHEWSGGPDDVLALVRAHFERLQGASAEVFLLAPGDANELASEARACGARDWRGVLALGKVIDPVAAAERLSDWTRNEVRVDVDSTSGGEPRITLASASGSVALRPNDLLELLAPARGECARVGELERALDVSFARLPLTPFLWGLDSI<	0.0114386	M	N	T	R	T	G	T	T	D	R	R	A	L	R	L	M	E	R	V	L	R	G	G	G	E	L	A	A	E	Y	P	L	V	F	A	P	D	A	P	G	S	L	T	T	L	G	A
68	MDLALAPETLARWQFGITTVYHFLFVPLTISLAALTAGLQTAWVRTSKEKYLKATKFWGKLFLINIAMGVVTGIVQEFQFGMNWSDYSRFVGDIFGAPLAFEALIAFFFESTFIGLWIFGWDKLPKKIHLACIWMVSIGTVLSAYFILAANSWMQHPVGYRINKERGRAELTDFWRVLSQDTAVTQFFHTITAAFLVGGAFMVGIAAYHLARRKHVPVMRTSLRLGLVTVIAAGLLTAVSGDFLGKVMFKQQPMKMAAAEALWDGEAPAPFSLFAYGDVDKGHNEVALEIPGILSFLANGDFDSYVPGINDINKMEQEKYGPGDYRPNIPVAYWGFRWMIGFGMASFALGVLGLWLTRRKFLLPAALRTGEDEVPNLVLFRRKALSPRFGRWYWITALW…	0.0248619	M	D	L	A	L	A	P	E	T	L	A	R	W	Q	F	G	I	T	T	V	Y	H	F	L	F	V	P	L	T	I	S	L	A	A	L	T	A	G	L	Q	T	A	W	V	R	T	S
69	MRIYLGADHAGFERKNQIKAHLEAQGHEVTDCGAHEYDAADDYPAFCIAAAEAVVADPGSLGIVLGGSGNGEQIAANKVKGARCALAWSIETAKLARKHNNAQLIGIGGRMHTEEEALAIVDAFVAQPWSEEERHQRRIGILAEYERTGVAPEVPSAK<	0.020853	M	R	I	Y	L	G	A	D	H	A	G	F	E	R	K	N	Q	I	K	A	H	L	E	A	Q	G	H	E	V	T	D	C	G	A	H	E	Y	D	A	A	D	D	Y	P	A	F	C
70	SQEGTVVRLGGQKRTWAEHAGAPLCVERSFVEPLFRALELRENCVAGCRAPTEDLETTLDPDLHLVTDTGATIRSMRLKGQQYSFMLPPETKSVRLVSRASRPADVIGPFVDDRRSMGVAVADVHLLCAKQTHDITSHLQAEKPEGWHESDWTDCAWTNGNAVLPLGESLTDGKMGILSMTIRASGPYCVQPLQVEETKVRSA<	0.0267497	S	Q	E	G	T	V	V	R	L	G	G	Q	K	R	T	W	A	E	H	A	G	A	P	L	C	V	E	R	S	F	V	E	P	L	F	R	A	L	E	L	R	E	N	C	V	A	G
71	MIEWTLKKLIGTKNERELKKARLKIARINELEPRMKALKDEDFARETARMKQEIQNGRPLDELLFEAFALTREASSRVIGQRHYDVQLVGGIFLHEGCIAEMRTGEGKTLTATLPSYLNALSGRGVHVVTVNDYLARRDAEWMGRVYKFLGMTTGCVLHELSDKQRQESYRSDITYGQNNEFGFDYLRDNMKFRLQDYVQRELNYAIVDEVDSILIDEARTPLIISGPTEDSTDKYYRVDQVIPGLVPDQDYTLDEKHRAVALTDDGIDKLQKRLSVGNLYDPGEIETLHHVEQALRAHTLYKRDKDYVVKDGEVQIVDEFTGRLMPGRRWSDGLHQAIEAKEGVKIENENQTLATVSFQNYFRMYSKLSGMTGTADTEAEEFAKIYNLDVRVIPTNRP…	0.000947955	M	I	E	W	T	L	K	K	L	I	G	T	K	N	E	R	E	L	K	K	A	R	L	K	I	A	R	I	N	E	L	E	P	R	M	K	A	L	K	D	E	D	F	A	R	E	T
72	MSRWIAGLPMYNVTPRHAALWRALLRDALDAFTHAGGPAAVALRDEPFGELPSFWRRDDLLLSQTCGYPYRMLGLGDAVRLIATPAFDVEGCEGAHYRSVLVVSARAHAGGATTLAACRGLRAAYNGDDSHSGMNAFRHAVAPHARGGRFFASAAPFGSHLNVLRALGENEADCAAIDCVTFAYVRDALPGLLRGVRAIGVTAPAPGLPLIASRALGDAQAVLLRDALDHAVAVDAERARVLRLRGFERLAPDDYSAIERFATEAAALGYPALG<	0.0206137	M	S	R	W	I	A	G	L	P	M	Y	N	V	T	P	R	H	A	A	L	W	R	A	L	L	R	D	A	L	D	A	F	T	H	A	G	G	P	A	A	V	A	L	R	D	E	P
73	MKRALAISLAIPILMAITLFAPITAAATSIETSLMFVLQSNGDTYEGLIVSSSDNTINQSNCKDTDEYKTNFRQKDGNNQCLFTQKYSKDQNGKSWIKKTSGNNLEFDFTPVTYSMRDTIAKSLSIANATDLNVVRIIVALPLTATVTNTQTVSPTITKGDKHVYYTWNTDKDRTDIRLIGTMPLSNSTDTPSGSSSPATSQSAGVAITPTPLAVKHKDSNTTLYIALGITAAVATAGIVITILLTQKRRQPTAKYPSSVPSSPYNSQGYTGNQPQQGYPTPQNWHP<	0.0224364	M	K	R	A	L	A	I	S	L	A	I	P	I	L	M	A	I	T	L	F	A	P	I	T	A	A	A	T	S	I	E	T	S	L	M	F	V	L	Q	S	N	G	D	T	Y	E	G
74	MKRRLAQAVYIDCYVHRGFKSTASNPFPLDDTRRIYAQARAAEILDESDVIHAFPVFADQEIIRVLLQRGGVDVISICPFYYMKGLFVAENLRSFEEYLKANLKYADSSELCEEPCLQRIPGRSDPFKARRPTPMTRLRRTFALPVPSLAKVRGAGSALRRTGSTADVKAGTRLTAAGAAVPSRAPIVQSFHQTISALKMRKTLFIIAIIIAAIGGGMRVCSPLFKEDVSSTGRRLAAPIWGELQRVFKADGDIPFMHPQRLLQIREMSAGAFLVMKEELAASGSWKIKPRSFFYFPGLETFPGIGYVWYFLKTSDSCDMWIIYDRLSERQIGKRLGYAESKGSRGSVSEITGMQGAFDCIQFNVDKWTAPA<	0.0142385	M	K	R	R	L	A	Q	A	V	Y	I	D	C	Y	V	H	R	G	F	K	S	T	A	S	N	P	F	P	L	D	D	T	R	R	I	Y	A	Q	A	R	A	A	E	I	L	D	E
75	MAPPRRAQPSRPLLVLGLLTLVLTVWAFWPGLEHTPRLGLDLRGGTQVILQPRPVQADAQITDDQLNQAVNIIRARVDGLGVAESDVSLQGSGNNAAIVVSIPGVNEDRIVELVGRTALLDFRPVEDILDPAAVSASASPSASATPSGSAPAATASPAPSPAASTTPAPAASTTPAPAASPSPSASAGSDAPTIVQSASNDAAFQQRLGELNCTDPRVYAGGSPDDPALWLGTCMKDGSAKFNLQPAFIRGTNVTDASAGIAQGGAGWQVNLSFDSEGAAKLAEVSGKLVGLPSPQNQFAIVLDGVVQSAPYFSSQIIGGQAQITGSFTAQEAQDLAQILKYGALPVTLDVASVENVTPTIGDDQLKGGIIAGILGLILVAAYLLLYYRALGTVAVLSL…	0.011685	M	A	P	P	R	R	A	Q	P	S	R	P	L	L	V	L	G	L	L	T	L	V	L	T	V	W	A	F	W	P	G	L	E	H	T	P	R	L	G	L	D	L	R	G	G	T	Q
76	MNPRRRTGEQSRPPMVPEEQYGPWKGMRPPHTNPSAVPADRYQRPSRPVPFRDVLAGFPSAMVFLSGVWLLVVPFLIEHPGTAAGVNAVWNDVGAGLVLVVLGATRAVSPFSTLWAGWLTLLVGGWLIAAPYVLGYRGGDAAGATANDVVVGAVVIGLTVVSLVLSLRWRGAESTRREGEGERE<	0.0199733	M	N	P	R	R	R	T	G	E	Q	S	R	P	P	M	V	P	E	E	Q	Y	G	P	W	K	G	M	R	P	P	H	T	N	P	S	A	V	P	A	D	R	Y	Q	R	P	S	R
77	MSEETDHGTVESFEGVPQKPGWRPIELVFRTIDERTSELALKLAIEHIQPVRYHVIRNVRPFSQAVQRMLRLPHTASHVVHMDADCLILEDMRPFLDQNDLPYVDCYVNDRFRGRIHCGVHITSLEVVHAMRDTPEPIDDMRYVLRPESRLRNLALTRLGLEKQLASFHILHDHFQRYTDIFHKYALRELRSRDETHQKRLETAMKKWGKSVDVDVARRAVAHAIEHVPLDADPKVVDAYIRRLPEFAETEVRAMGLVQSGTLTMDEVRRAMEQDPVGLGAPAKKPKVFGLGLSRTGTRSLTAALHLLGWDTVHYPVDRAALEAMMRGDVRFPHLDRYDGMTDITVSPYFEDLDKAYPGSKFVLTVRDEEGWLKSCENHWASRPAFQEAPPPGKDVSPE…	0.0168925	M	S	E	E	T	D	H	G	T	V	E	S	F	E	G	V	P	Q	K	P	G	W	R	P	I	E	L	V	F	R	T	I	D	E	R	T	S	E	L	A	L	K	L	A	I	E	H
78	MDVLTVDHPLAKARLTVMRDARTDSATFRAALQELTVMLTYEAMRGAEVRTERIHTPVARTDGHWLANPPLLVPVLRAGLGMADQAHKLIPDAQMGFVGLARDEETLQPTPYMESLPESLAGRPVFVLDPMLATGGSMVYTIKLLVERGASDVTAICVLAAPEGIEALSKAGLPVRLVTSSVDERLNDSGFIVPGLGDAGDRQYGAV<	0.0330446	M	D	V	L	T	V	D	H	P	L	A	K	A	R	L	T	V	M	R	D	A	R	T	D	S	A	T	F	R	A	A	L	Q	E	L	T	V	M	L	T	Y	E	A	M	R	G	A
79	MQSDKVLNLPAGYFGIVLGTIGMGFAWRYASQVWQVSHWL<	0.0131889	M	Q	S	D	K	V	L	N	L	P	A	G	Y	F	G	I	V	L	G	T	I	G	M	G	F	A	W	R	Y	A	S	Q	V	W	Q	V	S	H	W	L	<	</s>
80	MATPIRQVRTLLRRKKKIFFAWMLALKTLKLETLKLEPLSLKNRCAKSPCAKNPCAKNPCAKNPCAKNPCAKNSCAMTLPAKSPILTTLKII<	0.0237175	M	A	T	P	I	R	Q	V	R	T	L	L	R	R	K	K	K	I	F	F	A	W	M	L	A	L	K	T	L	K	L	E	T	L	K	L	E	P	L	S	L	K	N	R	C	A	K
81	MSRWLVLILLVAAIFPPFIPLAGPLSADDLLPLIALAVAAVPVLRAKVALPRDVTYVAFVLLLTVAAVSSAANAHGLGELGRMLGRSTFRMAFYLTLIVAVRVLYAGEGWPRRVAVAVAGDSLARRLQRRAERRMPPG<	0.0293789	M	S	R	W	L	V	L	I	L	L	V	A	A	I	F	P	P	F	I	P	L	A	G	P	L	S	A	D	D	L	L	P	L	I	A	L	A	V	A	A	V	P	V	L	R	A	K
82	GHIPKEEARKRALYYLNKVGMAPYINARPDQISGGQKQRVAIARALAMEPEVLLFDEPTSALDPEMVGEVLDVMKSLAKDQMTMLVVTHEMSFARDVSTHVVYMADGIIEEEGEPGKIFTNPESQSTRNFLKRILV<	0.0326611	G	H	I	P	K	E	E	A	R	K	R	A	L	Y	Y	L	N	K	V	G	M	A	P	Y	I	N	A	R	P	D	Q	I	S	G	G	Q	K	Q	R	V	A	I	A	R	A	L	A
83	MMKCPTCTLLFCLLATTVIFAQSFREQTEAYRENYKKEFLRSENSPLKKGDLGYLNFFEPDSAYRVVARFEKTRGQSFEMPTYSGTNKTYVKYGELKFRINGRRQSLNVYRSLSLQSLARYKDYLFIPFKDKTNGTASYGGGRYLDLKTTDLADGTYVLDFNKAYNPYCAYSEGYNCPIPPSANHLSIAIPVGEKKFEKGQEQAQLQTARSAGNRFK<	0.0209742	M	M	K	C	P	T	C	T	L	L	F	C	L	L	A	T	T	V	I	F	A	Q	S	F	R	E	Q	T	E	A	Y	R	E	N	Y	K	K	E	F	L	R	S	E	N	S	P	L
84	MYESYWGLTEKPFHNTPDPRFLYYSEQHREVLSRLTYAVQERVGAAMLTGVFGSGKTLIARTVLSELSGERFRCAYVANPRLDDVDLLRMIFYQLTAAAAPERKTDVLNALGEVLVNNVRNGKDVVVIIDETHTIDDPNVIEELRLLLNFQMENRFLLTLLLLGQPELKAKVEKNVQLEQRINIKCHLENLNAADTKNYIEHRLKVAGASRPIFTEEAVALITSHSGGIPRRINRLCDVCLLAGFGKQAKKINATIVEEEIEGLK<	0.0262229	M	Y	E	S	Y	W	G	L	T	E	K	P	F	H	N	T	P	D	P	R	F	L	Y	Y	S	E	Q	H	R	E	V	L	S	R	L	T	Y	A	V	Q	E	R	V	G	A	A	M
85	MKKTLFWALVLVLAPIAVLVVITPMDSQKQSIFGLLSIGILFVMGFSKNRSVSVIMVVTSLLMSTRYMYFRLTQTLHFNSTIEAILGMGLFLAEVYIWVMLLLNYLQTVWPLKREIVPLPDDMSQWPTVDIYIPSYNEPLEVVRDTVLAAQCIDYPKDKLKIYLLDDGKRNEFAVFAADVGVGYITRNDNKHAKAGNLNHAMTLTNGELICVFDCDHVATRVFLQATVGGFLKDPMLALVQTPHYFYSPDPFERNLSVGRNIPNEGMLFYGPIQQGNDNWNATFFCGSCAVIRRAALEQIGGFAVETVTEDAHTALKFQRLGWKSAFLDIPLAAGLATERLVVHVIQRTRWARGMTQIFRLDNPLLGRGLTFQQRLCYLSAMLYYQFALPRVVFVTAPL…	0.00150032	M	K	K	T	L	F	W	A	L	V	L	V	L	A	P	I	A	V	L	V	V	I	T	P	M	D	S	Q	K	Q	S	I	F	G	L	L	S	I	G	I	L	F	V	M	G	F	S
86	MKFCYANRRMTLYPNSVDPWDLAPEDYTDQFLIKVKDMGFDALEIGSDTLDKTGGSEKAVKEFTKRIXSFGLDIGSIRSGGTLTEAKNGPQNIDKLKKSXTYGKHTGAEVVNGAISAPSRYPGNPEGXLPASGSGWNKSQDSSKEASMWVYEHLSKIYQESCDEASDHXLNISVEIHQNSPVDNSWSAKYLYGMVDRSNFGINPXLGNVLWNYEQPEEKFEDXIDNVASISNYWHCKNLQTXYHPENERSVFIRVPLQDGEIDYRYAISSMINAGYKGYMAIEGTQNGDQFXKDYQSISYAKSVAESLDS<	0.0190248	M	K	F	C	Y	A	N	R	R	M	T	L	Y	P	N	S	V	D	P	W	D	L	A	P	E	D	Y	T	D	Q	F	L	I	K	V	K	D	M	G	F	D	A	L	E	I	G	S
87	MRRGPIRLSGRSAYLPGFDRISGWHARRRKRLGKKVLPRISSSVVGPLQTNCYILSCPYTAEAIIVDPGADAEVIATLVDQANLKPVMIVATHGHSDHIGGVAALQRRYGIDFALHESDIDIVKRSIKEAPLWGLGTIEEPDITKTFKDGDEISFGRVTGKILHTPGHTIGGISILFEKFVIVGDTLFRRSVGRTDLYSGNMDDLTKSIKDILFKLPDETEVFCGHGQPTTIGEEKRDNPFVYLY<	0.0340742	M	R	R	G	P	I	R	L	S	G	R	S	A	Y	L	P	G	F	D	R	I	S	G	W	H	A	R	R	R	K	R	L	G	K	K	V	L	P	R	I	S	S	S	V	V	G	P
88	MSTPSRKDRLGLRRPTIPVAYPRLLLQALAARGIDAAAVRAGTGLRDAVLAEPDARVAPAQWGRLVLNAIDIGGDRGIGLAFGLLLKPTVHGFLGYATLTAPDIRTALHVTQRYFRMRNRQYRLSYAEDERGATLELHGVQANPVLQHHVMFEFVLTGLAQNIAQWAGRTSPAIALRFAWPEPDYFARYRDRLPPVEFECAANALWVARDVLDWPLPFADEVAHRQALVQVEREYAQVRHDEGDFVERVRAELARTTGGYPDPEALAHTLLVSTRTLRRRLEEAGSSYRQLLDEARFRDAKQLLAASDLDLKTIAERLQFTDPANFTRAFRRWAGQTPSAYRQAAADVRRA<	0.0158318	M	S	T	P	S	R	K	D	R	L	G	L	R	R	P	T	I	P	V	A	Y	P	R	L	L	L	Q	A	L	A	A	R	G	I	D	A	A	A	V	R	A	G	T	G	L	R	D
89	MTIPALGLGTFRLKDDVVIASVKTALELGYRAIDTAQIYDNEAAVGQAIEESGVPRHELFITTKIWIENLSKDKLILSLKESLKKLRTDYIDLTLIHWPSPGDAVSVEEFMQALLEAKEQGLTREIGISNFTIPLMEKAIAAVGKENIATNQIELSPYLQNRKVVDWAKQHGIHITSYMTLAYGKALKDEVIARIAEKHNATAAQVILAWAIGEGYAVIPSSTKRENLASNLLAWDLQLDDEDKKAIAALECNDRLVSPEGLAPNWD<	0.0155256	M	T	I	P	A	L	G	L	G	T	F	R	L	K	D	D	V	V	I	A	S	V	K	T	A	L	E	L	G	Y	R	A	I	D	T	A	Q	I	Y	D	N	E	A	A	V	G	Q
90	MSIKNDRWIIEQAKNGMIEPFESSQMRAGVVSYGVSAYGYDMRVAPEYRIFTNVLNSIVDPKHFDPKSFVEYEGDVCIVPPNSFALARSVEYFRIPRNVMTITVGKSTYARCGIITNVTPFEPEWEGYVTLEISNTTPLPAKIYSNEGIAQVLFFEGDEPPLVSYKDKKGKYQGQVGVTLPKI<	0.0221792	M	S	I	K	N	D	R	W	I	I	E	Q	A	K	N	G	M	I	E	P	F	E	S	S	Q	M	R	A	G	V	V	S	Y	G	V	S	A	Y	G	Y	D	M	R	V	A	P	E
91	MPLIESLIGPISKIIDRVIPDKEARERAKLELLQLENSQELKTIEARLSAIVTEAQSADPWTSRARPGFLYVMYALILFAIPMGFIAAFRPDAADAIARGMTGYLGGLPEPLYALFGTGYLGYTAARQWGKAKGTDR<	0.0204005	M	P	L	I	E	S	L	I	G	P	I	S	K	I	I	D	R	V	I	P	D	K	E	A	R	E	R	A	K	L	E	L	L	Q	L	E	N	S	Q	E	L	K	T	I	E	A	R
92	MLPAQHRMRTSTHFAATTRSGARQGRRNVVVYVRATSGDQPSRAGFVVSKRVGNAVCRNLVKRRLRELVGMTIQGSPAGFDVVVRALPASAEADFAELRRDWESAWRKAASKAEVPA<	0.0188481	M	L	P	A	Q	H	R	M	R	T	S	T	H	F	A	A	T	T	R	S	G	A	R	Q	G	R	R	N	V	V	V	Y	V	R	A	T	S	G	D	Q	P	S	R	A	G	F	V
93	MSLQGKTAVVTGASRGIGSEIAKDLAARGAQVVVNYSGSKEKAESVVAEITQAGGQAIAVQASVSNADDVTALMKASLDAYGSIDILVNNAGITRDNLLMRMKDSEWDDVIDTNLKGVFLTTKAVTRQMMKQRKGRIINISSIVGASGNPGQTNYVAAKAGVVGMTKSVALELASRNITVNAIAPGFIETEMTDSLPEEIKSAMLAQIPLGHFGTAKDIAAAVAFLASDEATYITGQTLHVNGGMYM<	0.0327312	M	S	L	Q	G	K	T	A	V	V	T	G	A	S	R	G	I	G	S	E	I	A	K	D	L	A	A	R	G	A	Q	V	V	V	N	Y	S	G	S	K	E	K	A	E	S	V	V
94	MKKRLKKGEFGYITAMKKSSIIRSIISVGSCVIIFLIGLAINHTNKSAFSIIAALGCLPAGWSVVNMIMFLRAGNCGTEAHLEIENHKGGLLILYDLEMTSENANYAISAATVLDKNVC<	0.0324617	M	K	K	R	L	K	K	G	E	F	G	Y	I	T	A	M	K	K	S	S	I	I	R	S	I	I	S	V	G	S	C	V	I	I	F	L	I	G	L	A	I	N	H	T	N	K	S
95	MTGVEHLAIVAAGLGAGVLTSTVGVASLISFPALIALGIPPVVANASNTIGLLPGALSGSFGYRRELREVSRPTTIAVVLTCAIGAIGGAVLLLALPPGVFATAAPWLILFTCLIVGVQPWISRWLRSRHAEPQETRTTMTPTTTFFAALTGVYGGYFGAGAGVMMMAVLGLGLDLELRVVNALKTLSLLAANLVASVIFLFIADLNPTAIVLLAIGSVAGGYVGSHIGRRLPGGLLRALIVVAGVTAAVLMLR<	0.0231212	M	T	G	V	E	H	L	A	I	V	A	A	G	L	G	A	G	V	L	T	S	T	V	G	V	A	S	L	I	S	F	P	A	L	I	A	L	G	I	P	P	V	V	A	N	A	S
96	MSDLVLGVSAYYHDSAAALVADGVPVAAAQEERFTRRRHDSAFPARAVEYCLDEVGATLRDVSAVAYYEDPELKFRRVLATFAGSAPYAFPAFQATLPAWLKWKRRTADTVRRELLELGLGRVPRIDVRKHHESHAASAFFPSPYESAAVLCIDGVGEWATTTMWHGRGDRLRPIAEIRFPHSLGLLYSAFTYFCGFKVDSGEYKLMGLAPYGKPRYAGLIREKLIDVKPDGSFRLDMRYFEYLRGEVMTGRGFERLFGGPRRSPEGPLTEREFDLAASVQQVTEEVVVKLARSARERTGEKNLVLAGGVALNCVANGKIINAGIFDEVWIQPAAGDAGGALGAALAVAADRGARRTHVGTGKDAMSGSLLGPGYSDDEIAAYLDGKNVPYTRLEPDAL…	0.00815209	M	S	D	L	V	L	G	V	S	A	Y	Y	H	D	S	A	A	A	L	V	A	D	G	V	P	V	A	A	A	Q	E	E	R	F	T	R	R	R	H	D	S	A	F	P	A	R	A
97	MNLQRFPRYPLTFGPTPIQPLKRLSAHLGGKVELYAKREDCNSGLAFGGNKTRKLEYLIPDALAQGADTLVSIGGVQSNQTRQVAAVAAHLGMKCVLVQEHWVNYDDPVYDRVGNIQLSRMMGADVRLVADGFDIGIRRSWEDAMESVRQAGGKPYPVPAGCSEHPLGGLGFVGFAEEVRAQEAQLGFKFDYIVVCSVTGSTQAGMVVGFAADGRADRVIGIDASATPEKTHAQVTRIARHTAEIVELGRRIDEQDVVLDTRYAGPEYGLPNDGTLEAIRLCARLEGVLTDPVYEGKSMHGMIDKVRNGEFEPGSKVLYAHLGGVPALSAYAEIFRAG<	0.0203487	M	N	L	Q	R	F	P	R	Y	P	L	T	F	G	P	T	P	I	Q	P	L	K	R	L	S	A	H	L	G	G	K	V	E	L	Y	A	K	R	E	D	C	N	S	G	L	A	F
98	MVHKWYKYPKGFNENKKAAKQGGAVAGNARRELESKTGKKVVSNNNYLPEKKKNKELGNEEKK<	0.0281374	M	V	H	K	W	Y	K	Y	P	K	G	F	N	E	N	K	K	A	A	K	Q	G	G	A	V	A	G	N	A	R	R	E	L	E	S	K	T	G	K	K	V	V	S	N	N	N	Y
99	MRADPAALAMSLPSSTNPAAHDPATALPVAEAPPVAASGATPGAIPPSGASTGSASPLQLPQRPALLGRAGWLAVLAAMTVACALLPALNLLVPADHPLHVDGYWISLLGKFCCYAMCALAMDLIWGFAGILSLGHGLYFALGGYAMGMYLMRQIGTDGQYRSALPDFMVFLDWKELPWHWALSDSFLATMLLVLLVPGGIAFVFGFFAFRSRIKGVYFSIITQAMTYAAMLLFFRNETGFGGNNGFTDFKRLLGLSITTPGMRMTLFVLSAVALIGCYLGLRWLTRAKFGRVLSAVRDAESRLMFCGYSPLPYKLAAWVLSALICGLAGALYVPQVGIINPGEMSVANSIEIAVWAAVGGRGTLAGPIAGAFAVNGAKSWLTQFAPEYWLYLLGALFV…	0.0221916	M	R	A	D	P	A	A	L	A	M	S	L	P	S	S	T	N	P	A	A	H	D	P	A	T	A	L	P	V	A	E	A	P	P	V	A	A	S	G	A	T	P	G	A	I	P	P
100	MSRIDELVEALKLKPHPEGGFFRENYRSERYIPQEALHKAYRGSRSQSTAIYFLLPKTSFSAWHRIHQDEIWHHYEGGVIRIHMISILGNYARVDVGKDLAAGQEYQVIIPGQTWFACEVVEGDYALAGCTVAPGFDFSDFQMPTRAEMLGKYSEHEEVITRLTRE<	0.0195439	M	S	R	I	D	E	L	V	E	A	L	K	L	K	P	H	P	E	G	G	F	F	R	E	N	Y	R	S	E	R	Y	I	P	Q	E	A	L	H	K	A	Y	R	G	S	R	S	Q
[truncated: 977 more columns]
