# Supplementary material for: Pan-microalgal dark proteome mapping via interpretable deep learning and synthetic chimeras
Source: Patterns (N Y). 2025 Sep 24;6(11):101373. doi: 10.1016/j.patter.2025.101373 (PMC12664985; doi:10.1016/j.patter.2025.101373)
Supplement: Table S3. External spreadsheet containing influential motifs found with the DeepMotifMinerPro software introduced in this work; see Data S3 [file mmc4.xlsx]

## Sheet: Influential_motifs-flexible
Motif	Start_Position	Influence_Score	Type
XXGKXX	87	0.134177	Bact
XXXCXKX	19	0.140998	Bact
XXGXXP	10	0.144218	Bact
XXXEXFX	10	0.134197	Bact
XXXKPDX	10	0.13447	Bact
XXXPEXX	82	0.140237	Bact
XXXNXHX	21	0.138005	Bact
PWXXX	10	0.139625	Bact
XXXPXXP	18	0.13456	Bact
XXXRXRX	25	0.131403	Bact
EXWXXX	10	0.140214	Bact
XXGQXXX	86	0.140017	Bact
LKPXX	10	0.136584	Bact
XXXHXVX	27	0.137419	Bact
XXXLLXW	13	0.145733	Bact
XXKYXXX	67	0.135692	Bact
XXMKXYX	80	0.132607	Bact
XXRYXXX	30	0.134219	Bact
XXXWXYX	56	0.134876	Bact
XKXXP	10	0.139798	Bact
XXQQXXX	20	0.130013	Bact
XXXNGXX	85	0.13598	Bact
XXXDXXN	17	0.137374	Bact
NXHXXX	10	0.138565	Bact
XXPGXPX	63	0.139138	Bact
XXGGQ	88	0.154792	Bact
XXXEWXX	82	0.134571	Bact
XXPRXXX	62	0.134611	Bact
XXXWXQX	15	0.136629	Bact
XEQGXQX	26	0.136529	Bact
XXXNXPX	63	0.13209	Bact
PXTXKX	10	0.139413	Bact
XGXDX	10	0.133413	Bact
XXXDXGD	18	0.135241	Bact
XMXXE	10	0.133087	Bact
XXXFXMX	59	0.147954	Bact
XXXPPXX	86	0.150901	Bact
XXEDWXX	56	0.14437	Bact
XXXNXAX	39	0.142212	Bact
XXXVPXY	69	0.145667	Bact
XDPXXX	10	0.143533	Bact
XXXPDXX	30	0.136883	Bact
XXWDXXE	67	0.146765	Bact
XXXGXRX	14	0.147205	Bact
XXGHXXX	60	0.137071	Bact
XXXPXFX	75	0.139159	Bact
XXXFXAG	83	0.142823	Bact
XXGKSXS	13	0.153432	Bact
XXWWXXX	68	0.12992	Bact
XXTTXDX	15	0.137507	Bact
XXGWXRR	11	0.13132	Bact
XXXDXKX	50	0.143392	Bact
XXXDXKR	15	0.143471	Bact
XXXPXTX	49	0.144637	Bact
XXXWXXD	24	0.142633	Bact
XMMPXXD	44	0.15841	Bact
XXPKXX	10	0.135378	Bact
XXXGXXE	27	0.135714	Bact
XXXPXXW	19	0.123161	Bact
XCXCQ	10	0.148426	Bact
XXRHXXX	24	0.127591	Bact
XXNPXPX	70	0.142175	Bact
XXXPNGN	30	0.14162	Bact
XDXHX	10	0.132548	Bact
XXXEHXX	30	0.131753	Bact
XXMNXDX	23	0.140545	Bact
XXXPDDX	48	0.134371	Bact
XXIPXXV	66	0.154842	Bact
XXXGXSD	14	0.136365	Bact
XXXQHXX	35	0.13026	Bact
XXKGXKX	55	0.136037	Bact
XXXPSXX	37	0.136304	Bact
XREXXX	10	0.138705	Bact
XXXPSXX	21	0.13423	Bact
XXXCXXP	10	0.133864	Bact
XXXGXPX	84	0.140275	Bact
XXXKXCX	19	0.1319	Bact
XXGHXXX	49	0.13443	Bact
XXXCXNM	16	0.14348	Bact
XXXPXXE	30	0.135541	Bact
RXKEXX	10	0.140722	Bact
XXXCFXX	63	0.139367	Bact
XXXKXGX	11	0.142189	Bact
XXXKCX	87	0.132716	Bact
XXPGX	88	0.13006	Bact
XXXNPTG	19	0.146302	Bact
XXGKXXX	15	0.134642	Bact
XXXEGXX	22	0.137985	Bact
XXXKXQX	56	0.143614	Bact
XXXPRXX	54	0.135944	Bact
XXXPXQX	28	0.137444	Bact
XXXPQXX	57	0.140797	Bact
LGGPXXX	12	0.138264	Bact
XXXMXXP	28	0.140051	Bact
XXXCXXC	78	0.154394	Bact
XXCXXD	10	0.132	Bact
XXXPXNW	42	0.132336	Bact
EKPXX	10	0.143479	Bact
XXXCXXG	22	0.126659	Bact
XXXYXYP	15	0.123626	Bact
AXYXRN	10	0.142399	Bact
RXXEXXX	10	0.134373	Bact
XXXGKVX	32	0.139449	Bact
XXPWXXX	49	0.1373	Bact
XXXQXKX	14	0.133682	Bact
XXXPXPH	50	0.132356	Bact
XXXCXHX	19	0.138524	Bact
XXXPXPD	11	0.145869	Bact
XXGNXXX	37	0.140997	Bact
XXDEXXX	41	0.129021	Bact
TFKMXX	10	0.134418	Bact
XXXPFXX	41	0.134779	Bact
XYXDG	10	0.138208	Bact
GDWXQX	10	0.145554	Bact
XXPWXX	87	0.14438	Bact
XXXPQXX	13	0.14916	Bact
VXXDXXX	11	0.132027	Bact
XXXRXKG	40	0.150498	Bact
XXXWDKX	36	0.139512	Bact
XXXKGXX	75	0.150177	Bact
XXXDNXX	10	0.132521	Bact
XXXGXDX	68	0.135765	Bact
XXXPYXX	12	0.132375	Bact
XXXKXGL	59	0.146459	Bact
XKNPXX	10	0.139342	Bact
XXXKWXX	25	0.136742	Bact
XXWQXXX	10	0.146914	Bact
XXXGDXX	79	0.129331	Bact
XXDCXXX	83	0.143073	Bact
XXXCXXQ	47	0.13879	Bact
REXXH	10	0.1426	Bact
XXXWXXD	27	0.138343	Bact
XXDPXXX	51	0.137488	Bact
XXFFXXX	21	0.143987	Bact
XXXDYXQ	39	0.140692	Bact
MEQXXR	10	0.138936	Bact
XXNGXXX	82	0.132609	Bact
LXYXXX	10	0.133276	Bact
XXXGXWX	35	0.134591	Bact
XXXKQXX	24	0.140933	Bact
XXEQXXX	55	0.146518	Bact
XXGDXXX	73	0.136156	Bact
XXXPKQ	87	0.14497	Bact
XXXNXXP	16	0.143749	Bact
XXNLXXX	75	0.162068	Bact
XXXKTTX	65	0.168563	Bact
XXAAXXX	77	0.14583	Bact
XXXFXGX	68	0.144207	Bact
QXXPXDY	10	0.146014	Bact
XXNPXXX	68	0.134444	Bact
QXCXXX	10	0.127353	Bact
XXXEXFX	70	0.123239	Bact
KXPWRXX	11	0.156559	Bact
XXPQXXX	18	0.129736	Bact
XXDNXXX	31	0.133972	Bact
XXEEXXX	66	0.134642	Bact
XXMGXXX	32	0.128416	Bact
XXXCXVX	14	0.129178	Bact
XXXPXPG	26	0.13665	Bact
XXXCXXW	21	0.138609	Bact
XXXGXNX	15	0.13894	Bact
RNSPX	10	0.128574	Bact
XXXPXXC	11	0.181627	Bact
XXXPGRX	81	0.143498	Bact
XXXPXHX	48	0.140542	Bact
XXKYXXR	13	0.143796	Bact
XXXPEAX	33	0.136091	Bact
XXXNXNX	68	0.139565	Bact
XXXYXNX	83	0.138319	Bact
XMPXX	10	0.130712	Bact
XXXWXDD	32	0.140051	Bact
XXXGXKX	69	0.128935	Bact
XXXYPXX	17	0.1306	Bact
XXWRKXX	56	0.138401	Bact
ENXXD	10	0.147243	Bact
XPEEXXX	16	0.139761	Bact
XXXYXXD	15	0.137685	Bact
XHXGX	10	0.138514	Bact
XXXKRX	87	0.145921	Bact
XLPCXXX	11	0.146601	Bact
XXXKREX	50	0.145542	Bact
HYXWXXX	10	0.136315	Bact
XXDEXX	10	0.134433	Bact
PPXXP	10	0.141007	Bact
XXXPRXX	26	0.127622	Bact
XXXGSDE	17	0.145208	Bact
XXXSXQX	11	0.128928	Bact
XXNPDXX	15	0.144816	Bact
PXSXLX	10	0.158007	Bact
GRRHXXX	11	0.141807	Bact
XPDXCX	10	0.137391	Bact
XXXYXYX	16	0.13942	Bact
XXGLSWX	63	0.140842	Bact
WXXWXXX	10	0.147064	Bact
XXXNXXQ	50	0.1464	Bact
XXXWXXD	20	0.135736	Bact
XXKNXXX	69	0.144478	Bact
XXXPRWX	26	0.144326	Bact
XXLLXXX	37	0.144727	Bact
XXXDXFX	76	0.140091	Bact
XXXHXQX	79	0.138229	Bact
XXECXXX	10	0.133247	Bact
XLQXQX	10	0.135313	Bact
XXXYXHX	86	0.136658	Bact
XCXQXXX	33	0.143977	Bact
XXPGXXX	24	0.144123	Bact
QXXEXXX	10	0.146372	Bact
QQXXX	10	0.126009	Bact
XXPHXWX	84	0.127732	Bact
XXERX	88	0.14164	Bact
XXNWXXX	24	0.143478	Bact
XXXEXXD	19	0.141756	Bact
GNSXRH	10	0.14479	Bact
XXXLXIX	16	0.147056	Bact
XXQGXQX	75	0.139353	Bact
XXXPXXW	63	0.136249	Bact
RGGXX	10	0.148791	Bact
XXRWX	88	0.147506	Bact
XXRWXXK	86	0.145074	Bact
XXYQX	88	0.132531	Bact
XXXPXGX	43	0.130178	Bact
XXXRXRY	15	0.134327	Bact
XFLXVX	10	0.138828	Bact
XXXPXCX	72	0.138683	Bact
XXCMXC	10	0.144308	Bact
RXXCXYX	11	0.136627	Bact
VEGXXX	10	0.13681	Bact
XXXHXWX	83	0.147218	Bact
XXXWXEX	12	0.134787	Bact
YXLXXX	10	0.146971	Bact
XXXGXKX	47	0.137893	Bact
XXEWXXX	10	0.13333	Bact
FXNXXX	10	0.140424	Bact
DXXDXWX	10	0.137332	Bact
XXXDHXQ	41	0.138474	Bact
XXXKXKX	10	0.13258	Bact
XXXDXLN	15	0.148775	Bact
XREKXXX	86	0.141359	Bact
XXXWDHX	59	0.128297	Bact
RDQXXX	10	0.133547	Bact
XISSXXA	82	0.163284	Bact
XXKKXXX	36	0.139427	Bact
XXGKNXX	14	0.137333	Bact
XXXNXEX	11	0.131509	Bact
XXXCXXC	80	0.14228	Bact
XXXKMGX	28	0.140768	Bact
XXPEXXK	14	0.153114	Bact
XXXDSXX	25	0.144264	Bact
XXPEXXX	84	0.134392	Bact
XXXPRXX	55	0.135601	Bact
XXKPXDP	13	0.140224	Bact
XXGHWXX	36	0.133163	Bact
KPWXXX	10	0.133002	Bact
XPXGS	10	0.136582	Bact
XXLLTXX	26	0.14079	Bact
SXXSXXX	10	0.133417	Bact
XXXPXIX	54	0.136704	Bact
XGYDXXX	50	0.136861	Bact
KXYSXX	10	0.142038	Bact
XXXQXRX	86	0.137636	Bact
XGDCXXX	16	0.1431	Bact
XGWXXN	10	0.138304	Bact
XXGKXXX	23	0.13165	Bact
XXXGXCX	77	0.132276	Bact
XXGSXXX	81	0.133816	Bact
XYQQXXX	11	0.134211	Bact
XXPQXXX	35	0.137016	Bact
RXXWXXX	10	0.145657	Bact
XXXDPXX	84	0.14166	Bact
XXEKXXX	17	0.146924	Bact
XXXSPXK	54	0.145104	Bact
XXRGECD	42	0.136491	Bact
XNMXXX	10	0.135605	Bact
XXXEAXA	10	0.151336	Bact
EXXKXXX	10	0.148763	Bact
XXQGXXX	52	0.155624	Bact
XDXCXXX	16	0.131899	Bact
XKAXX	10	0.133628	Bact
XXWWXXX	58	0.154395	Bact
XXXNRXX	13	0.140896	Bact
XQPKGXX	10	0.180679	Bact
XXXCXXC	47	0.145826	Bact
XXXPNRX	20	0.135099	Bact
CXXMXXX	18	0.128993	Bact
XKHXXX	10	0.132619	Bact
XXXLXXF	74	0.160367	Bact
VHXPC	10	0.140544	Bact
XXXHXXH	60	0.1311	Bact
XXXKXXH	79	0.130183	Bact
XGWKX	10	0.136226	Bact
XXGWXXX	39	0.136645	Bact
DPTDX	10	0.130465	Bact
XXXCXXP	30	0.133108	Bact
XXXIKXX	75	0.14331	Bact
XXDCXXX	77	0.129117	Bact
HPXHXXX	10	0.139676	Bact
XXDCHXX	38	0.150159	Bact
XXKKXXX	11	0.13868	Bact
XEKRXG	10	0.148809	Bact
XXXDXPX	16	0.143191	Bact
XXXIXYX	33	0.140974	Bact
XXXGXXH	24	0.14108	Bact
XXXRXXP	23	0.134051	Bact
XHXPX	10	0.140372	Bact
XXXGXPN	35	0.125606	Bact
XXXHXWX	33	0.134158	Bact
XXEPXXX	19	0.135939	Bact
XXDXXW	10	0.142877	Bact
XXXPFXX	66	0.134528	Bact
XXXKPXX	85	0.135695	Bact
XXXFLAX	44	0.155267	Bact
XXQKXXX	81	0.138212	Bact
XXDRXXX	60	0.133995	Bact
XXPNEXX	23	0.137714	Bact
XXMRXXX	15	0.134528	Bact
XXXPXQX	29	0.136177	Bact
XXWWXX	10	0.142281	Bact
XXXKXDX	85	0.134205	Bact
XXXPXXP	27	0.132978	Bact
XMQXX	10	0.131334	Bact
XHPSXW	10	0.141346	Bact
XXTGHSX	83	0.15569	Bact
XXPHQXX	25	0.13444	Bact
XXACXXX	26	0.18049	Bact
XXXFTLX	17	0.176467	Bact
XXDGXTX	70	0.151524	Bact
XXXPRXX	46	0.134624	Bact
XXXPRXX	34	0.138181	Bact
XXXWXXR	36	0.140457	Bact
XXXFHXD	29	0.132831	Bact
XXXPEXX	58	0.134303	Bact
XXXLXTX	23	0.147279	Bact
NKXQX	10	0.140781	Bact
XXPGTXX	54	0.131608	Bact
GWXPXXX	47	0.136172	Bact
XXXKKXX	39	0.139076	Bact
XXRQXXX	30	0.129578	Bact
XXXWXTX	38	0.137508	Bact
XXXPDXX	66	0.135888	Bact
XXXDXPX	35	0.158148	Bact
XXXKXXK	16	0.145445	Bact
XXEWXKX	22	0.136706	Bact
XXEHXXX	83	0.135211	Bact
XXEKXXQ	12	0.134941	Bact
XXXPQHX	35	0.136367	Bact
XXDKXXX	19	0.130242	Bact
XXPNXXX	54	0.134785	Bact
XXXDXWX	12	0.134228	Bact
XXDKXXX	44	0.148093	Bact
XXXPXQX	63	0.1455	Bact
XXXFXMF	82	0.152763	Bact
RDXXN	10	0.13929	Bact
XXPDXXX	46	0.138819	Bact
XXXWFXI	18	0.139962	Bact
XXIATLX	13	0.156617	Bact
XXXGSXX	70	0.140794	Bact
XXXQXXK	23	0.146652	Bact
XXXWXXH	51	0.143742	Bact
XXXPXPX	51	0.133433	Bact
XXXFGXF	53	0.157126	Bact
XXXCDXX	13	0.136759	Bact
CXRXRV	10	0.143915	Bact
XXDPGYX	12	0.140932	Bact
XPEDXXX	23	0.148006	Bact
XXXPXKX	10	0.140544	Bact
XXXFGXP	78	0.159405	Bact
XYXRG	10	0.134787	Bact
XXXIXXH	54	0.141242	Bact
YRXXH	10	0.134798	Bact
QXXQXXX	10	0.141916	Bact
XXPDQXX	34	0.139167	Bact
XXXPHXX	48	0.139836	Bact
AAQQXX	10	0.119186	Bact
XXXKXGX	16	0.145487	Bact
XGPHXC	10	0.140784	Bact
XXXCXXD	80	0.156658	Bact
XXXEXHX	63	0.139028	Bact
XXXCXPX	16	0.145074	Bact
XXXIPXX	63	0.142829	Bact
XXXQXWX	12	0.138945	Bact
KDFXX	10	0.143976	Bact
XXNNXXX	11	0.129637	Bact
XXDPDQX	19	0.13536	Bact
XXXPXEX	30	0.140984	Bact
XXDPXXX	11	0.150324	Bact
XXEPXXX	16	0.138365	Bact
XXXGKPX	50	0.13892	Bact
XXXKXXD	47	0.149661	Bact
XXXDXKX	13	0.13343	Bact
XXPKXXX	84	0.148675	Bact
XXXWXXW	68	0.146358	Bact
XXPCXXX	46	0.140745	Bact
XXXWXXD	25	0.13551	Bact
XXXNXFX	11	0.135383	Bact
TGXFI	10	0.134131	Bact
XXECXXX	44	0.130383	Bact
XXXKXXW	61	0.127663	Bact
XXXWXXY	37	0.151026	Bact
XXQQXXX	37	0.136351	Bact
XXDKXXX	71	0.133024	Bact
XXXWXHX	17	0.134269	Bact
XXXCXQX	46	0.146313	Bact
XXEQXXX	83	0.139636	Bact
XXXGXXM	19	0.139624	Bact
XXAFXXL	80	0.149084	Bact
GPXXX	10	0.142598	Bact
XXXPXRX	18	0.134365	Bact
XXXRPXX	19	0.131315	Bact
XXXGXXY	15	0.137811	Bact
XXQHXXX	15	0.143979	Bact
XXXPNXX	56	0.138532	Bact
XXSPXYX	21	0.140361	Bact
RXXRXXX	11	0.130438	Bact
XXNPTXX	51	0.14113	Bact
XXXNXEX	14	0.13597	Bact
XXIIXXX	78	0.140931	Bact
XXXHXXW	45	0.131582	Bact
XXXQXKX	27	0.139346	Bact
XXXHXWE	11	0.146879	Bact
PSXSS	10	0.135094	Bact
XXXCXXP	27	0.165455	Bact
XXXQRXX	10	0.169422	Bact
XXPWXXX	22	0.139517	Bact
XXQWXX	10	0.134817	Bact
XXXNXWX	10	0.130548	Bact
XXDXXD	10	0.14182	Bact
XXXPQXX	54	0.142505	Bact
XXXCXXA	42	0.153234	Bact
XXXLXLY	50	0.151999	Bact
XXXPXPX	33	0.135243	Bact
XXPDXXX	42	0.131395	Bact
XXXKIXX	26	0.132817	Bact
XXXGYRX	13	0.131972	Bact
XNXXP	10	0.136135	Bact
XXXHXEX	32	0.14214	Bact
XXXDXSX	12	0.143602	Bact
XLLXXX	10	0.146805	Bact
XXXWHXX	28	0.133332	Bact
LXWXXX	10	0.133605	Bact
XXXPKXX	26	0.135936	Bact
XXXPMPX	75	0.136942	Bact
XXPNNXX	53	0.144019	Bact
XXXDXXN	76	0.133863	Bact
XXCCVEX	21	0.146759	Bact
XSGIXXX	14	0.151699	Bact
XXPNXXX	19	0.138484	Bact
XXXPEDX	11	0.142868	Bact
XXXKXPX	74	0.139929	Bact
XXXCXKX	61	0.14501	Bact
XXXCXXP	30	0.131589	Bact
XGCWXCX	15	0.156631	Bact
KXXPXXX	11	0.138098	Bact
XXXCXXC	81	0.142975	Bact
XXXWXXF	77	0.143152	Bact
XXXPQXX	43	0.136987	Bact
XXGQXXX	10	0.156853	Bact
XXXRXXW	23	0.154774	Bact
XXXGVIX	32	0.147055	Bact
XXPQXXX	22	0.141109	Bact
XXXRXXR	86	0.152024	Bact
XXXCXSX	86	0.134173	Bact
XXXPKXX	47	0.140371	Bact
XVVVDXX	13	0.14787	Bact
XXXHXNX	19	0.13809	Bact
XXXCXWX	57	0.139563	Bact
XXXNXYX	30	0.140626	Bact
XXXGXNX	67	0.147159	Bact
XXXPAXX	34	0.143012	Bact
XXLVAXS	70	0.181758	Bact
XXXHEXX	68	0.146621	Bact
XXTPXXX	59	0.149202	Bact
XXXFXIY	13	0.146063	Bact
XXXGDYX	59	0.126506	Bact
XXXCHXX	55	0.132452	Bact
XPKQX	10	0.142621	Bact
XXXHXCX	29	0.137223	Bact
XXCHEXX	69	0.133478	Bact
XXXPGXX	39	0.136485	Bact
XXDKXPD	67	0.149231	Bact
XXXPETX	70	0.14684	Bact
GYLXX	10	0.129784	Bact
XXXGSXX	15	0.133085	Bact
XXMQXXX	13	0.133964	Bact
XXDDXXX	22	0.12882	Bact
XXXEXXP	32	0.130225	Bact
DXPXXX	10	0.137148	Bact
PGXXX	10	0.134974	Bact
XXXMGXX	15	0.134568	Bact
XXXPXPX	67	0.137552	Bact
XTGYSXX	22	0.158143	Bact
XXXWXDX	38	0.135923	Bact
XXXGXGY	75	0.146967	Bact
XXXRXLX	17	0.133953	Bact
XXXWXKX	54	0.136533	Bact
XXXCXIG	75	0.147741	Bact
DXXQXXX	16	0.137031	Bact
XMXRE	10	0.140673	Bact
FXXQXXX	32	0.12859	Bact
XXXPXKX	23	0.133932	Bact
XXXPHXX	50	0.139211	Bact
XXXGXXW	29	0.137824	Bact
XXXGXRX	81	0.14462	Bact
XXXRXRX	11	0.143474	Bact
XXDNXXX	53	0.133016	Bact
XXXGNXX	34	0.128771	Bact
XPXHXWX	16	0.138215	Bact
XQXPX	10	0.138223	Bact
XXEDXXX	73	0.139662	Bact
XXRKXXX	29	0.131777	Bact
XXPXDX	10	0.136505	Bact
XXXCXQN	24	0.131359	Bact
XRKXXX	10	0.138777	Bact
XXXQXXQ	64	0.137188	Bact
XHQCXXX	13	0.13792	Bact
XXXPXXP	65	0.147458	Bact
YXDXNX	10	0.138176	Bact
XDDCXXX	21	0.134311	Bact
XXXLAGX	38	0.157849	Bact
XXXPAXX	57	0.129637	Bact
XXXWQXX	25	0.130114	Bact
KPXKX	10	0.131854	Bact
XXXPKXX	66	0.137473	Bact
QXXWXXX	11	0.131066	Bact
XXXCXHX	66	0.133713	Bact
XXXKSTM	76	0.17148	Bact
HCXXX	10	0.137051	Bact
XXXPKXX	20	0.142941	Bact
XQGWPXX	36	0.142195	Bact
XXXCXDD	52	0.146134	Bact
XXXPGXX	23	0.138425	Bact
XXXRXFG	24	0.139415	Bact
XXXEEXX	65	0.135382	Bact
XPXDM	10	0.137472	Bact
XYXKXXX	17	0.132959	Bact
XXREXMX	18	0.138179	Bact
XXXSXR	87	0.131205	Bact
XXLLXGC	60	0.176064	Bact
XDXXE	10	0.135813	Bact
XPDEXXX	78	0.157312	Bact
XXXIXXH	86	0.147632	Bact
XXXQXXQ	15	0.131959	Bact
XXXWXWX	80	0.133119	Bact
EXDRXXX	10	0.138319	Bact
RXRXXX	10	0.138224	Bact
XXXFXKX	29	0.134085	Bact
SXXPNXX	10	0.143166	Bact
XXPDXXX	57	0.140281	Bact
DNXWXXX	11	0.134146	Bact
XXMIVYL	15	0.145891	Bact
XXXGWXX	43	0.139897	Bact
XXXSXSX	67	0.139658	Bact
XXXNXPX	53	0.135889	Bact
XXXWXKX	17	0.139637	Bact
XXQXKX	10	0.136299	Bact
XXXWCXG	41	0.134505	Bact
KXPXEX	10	0.145605	Bact
XXXPQXX	22	0.148909	Bact
RXXSXEX	10	0.129536	Bact
RXXCXXX	10	0.137717	Bact
XXXPRDX	20	0.139258	Bact
XXPRXXX	65	0.136675	Bact
XXPDXXX	49	0.140285	Bact
XXXWXHX	85	0.137396	Bact
XXDPXXX	31	0.142205	Bact
XXPNXXX	70	0.140846	Bact
XXLGAXH	82	0.137796	Bact
XNXXM	10	0.13957	Bact
XXXPXWX	28	0.145497	Bact
XXDEGXX	16	0.144824	Bact
XXXPXNX	59	0.134686	Bact
XXXWHXX	17	0.138851	Bact
XXKNXXX	52	0.131151	Bact
XXXPXPX	10	0.13085	Bact
XXXWXXC	56	0.130566	Bact
XXKKXXX	18	0.137746	Bact
XXNDXXX	44	0.132741	Bact
XPXPXXX	35	0.149446	Bact
XXXKEXX	26	0.152484	Bact
XXXWXQR	19	0.144652	Bact
XXXPSNX	19	0.134582	Bact
XXREXXX	19	0.135965	Bact
XXGXXW	10	0.144389	Bact
XXPDXXX	63	0.143605	Bact
IXXEXXX	12	0.142545	Bact
XXXFXXM	13	0.138438	Bact
XXXPTXX	44	0.141266	Bact
XXXDRXX	26	0.135036	Bact
XXXDXPX	18	0.134332	Bact
CXQXXX	10	0.134797	Bact
XXKHXPX	63	0.135311	Bact
XXXGGXX	52	0.129807	Bact
XXXWXWX	22	0.128635	Bact
XPXXI	10	0.140039	Bact
XXXDXHX	20	0.139825	Bact
XXHDXXE	16	0.156468	Bact
XXPGMX	10	0.134078	Bact
XXPPCXX	11	0.134527	Bact
XXXGXKX	35	0.132951	Bact
XXXDXGY	15	0.139012	Bact
XPPXNX	10	0.155337	Bact
XXGDXXX	20	0.135502	Bact
PDXEX	10	0.133083	Bact
XDGGRXX	80	0.13849	Bact
KPXNXXP	10	0.141921	Bact
XXDGXXX	19	0.135909	Bact
XXXCXXC	34	0.147802	Bact
XXDKXXX	11	0.134037	Bact
XXPWXXX	36	0.134426	Bact
XXXGXHX	55	0.132848	Bact
XXXPETX	69	0.136528	Bact
XXXGXKX	20	0.137715	Bact
XXRRXXX	82	0.140376	Bact
XXXPNXX	13	0.156629	Bact
XXXGEXX	56	0.135693	Bact
XXXWXDX	31	0.137914	Bact
XXXMRXX	20	0.142733	Bact
XXXGXGK	75	0.144436	Bact
XXQYXXX	19	0.130201	Bact
XXXWXXD	15	0.138056	Bact
XXXKXNX	24	0.140546	Bact
XXXWYWX	81	0.153032	Bact
XXXPHXX	72	0.128353	Bact
YHXCXMX	10	0.138438	Bact
CXKXXX	10	0.136007	Bact
XXXPWDX	28	0.135302	Bact
XXXKXXM	29	0.137637	Bact
XGVPXGX	28	0.151491	Bact
XXLRXXX	83	0.14742	Bact
XXXGQXX	35	0.149245	Bact
XXILXXX	19	0.139183	Bact
XXXWCXX	10	0.143803	Bact
XXXCXSX	13	0.137588	Bact
XXXPXHX	49	0.13248	Bact
XXEPXXX	15	0.133088	Bact
XXPEXXX	33	0.147432	Bact
XXXGXDX	15	0.157107	Bact
XXQHXXX	19	0.147763	Bact
XXXPKXX	10	0.153318	Bact
XXEHXXX	53	0.133466	Bact
XXXWXXN	43	0.13064	Bact
XXXQXXY	12	0.144939	Bact
XXXQXPX	26	0.134276	Bact
XDYXXX	10	0.138188	Bact
XXXYXXK	73	0.140142	Bact
HWXXX	10	0.131571	Bact
XXDDXXX	12	0.134761	Bact
XXXRXXW	70	0.133945	Bact
XXLVTXC	71	0.148634	Bact
DPDRX	10	0.138375	Bact
RNKXH	10	0.137172	Bact
XXXIXXD	77	0.158341	Bact
XXXCXXG	24	0.145268	Bact
XSGPXXX	11	0.136755	Bact
XXXGXRX	63	0.132896	Bact
XIGPGXX	50	0.145181	Bact
XPXKP	10	0.140109	Bact
XPXXG	10	0.147866	Bact
XXKKXXX	34	0.153554	Bact
XXPPXXX	15	0.139408	Bact
XPGNXXX	70	0.140785	Bact
XXXCXWX	78	0.142466	Bact
QXXNXXX	10	0.137246	Bact
XXPGXX	10	0.12684	Bact
XXXKKKG	86	0.136781	Bact
XXPKXQC	58	0.13814	Bact
XXDEXXX	16	0.147516	Bact
XXXKXYX	55	0.146443	Bact
XXGRXXP	23	0.136757	Bact
XXXRKRX	49	0.151196	Bact
XXRHXQX	66	0.145233	Bact
XXXSXXW	25	0.140723	Bact
XXXDIPX	51	0.133904	Bact
XXMCXXX	59	0.138719	Bact
XQHXXN	10	0.135915	Bact
LHXXX	10	0.136271	Bact
XXMRXX	10	0.145518	Bact
XXHRXMX	53	0.140012	Bact
XXHPRXX	15	0.137009	Bact
XXXCXWX	77	0.135857	Bact
XXXHXDX	25	0.13839	Bact
LEXWXXD	10	0.136974	Bact
XPYXX	10	0.131401	Bact
XXXPXWX	14	0.129597	Bact
XXXWXQH	26	0.12778	Bact
XXXPXXM	37	0.132636	Bact
XXXDGNX	25	0.139907	Bact
XXDPXDX	19	0.136124	Bact
XXXRXYW	17	0.128846	Bact
QFKXXX	10	0.142366	Bact
XXIAXLX	66	0.153998	Bact
XMIKX	10	0.135369	Bact
XXXCXNX	82	0.131959	Bact
XXXPDHX	12	0.143192	Bact
XXKCXXX	48	0.155401	Bact
XXXHNXX	28	0.156784	Bact
XXECHRX	42	0.144597	Bact
XXXGXCP	44	0.140169	Bact
XFXDR	10	0.14595	Bact
HXPXXX	10	0.13362	Bact
XCHXX	10	0.138386	Bact
XHXPXXX	16	0.135608	Bact
XHXHX	10	0.137044	Bact
XXEELXX	20	0.13662	Bact
XXGNXXX	58	0.137608	Bact
XXXMXRX	25	0.130724	Bact
XXXPXSX	11	0.132148	Bact
XXDPSXX	10	0.144711	Bact
XGCQXTX	67	0.148339	Bact
XDRXXX	10	0.143008	Bact
XGQXXX	10	0.142182	Bact
XXKPXXX	28	0.144564	Bact
XXLAXXX	37	0.14014	Bact
XXNNGXR	82	0.140421	Bact
PNSXX	10	0.154411	Bact
XXKHXXX	26	0.143859	Bact
XXXPKTX	13	0.145632	Bact
XXGDXXX	40	0.139027	Bact
XXNNXXX	12	0.139118	Bact
XXXGXEX	48	0.144071	Bact
XXXRHXG	17	0.143322	Bact
KHWXX	10	0.145602	Bact
XXXGXKX	23	0.128513	Bact
XXXPXPX	13	0.13954	Bact
XXQXEE	10	0.136284	Bact
XXHGXXX	12	0.136444	Bact
XXXPXPX	50	0.135678	Bact
XXXGXRX	63	0.138612	Bact
XXXQXNX	18	0.133576	Bact
DXDXYX	10	0.135748	Bact
XXXHGXX	25	0.137985	Bact
XXPPXXX	11	0.146923	Bact
XXXKXXK	51	0.136689	Bact
XXWWXXX	23	0.1317	Bact
XXXQXXF	14	0.125773	Bact
MXRXXX	10	0.134746	Bact
XXHRXXX	77	0.132665	Bact
XXXPKKX	86	0.143797	Bact
XXEDXXX	18	0.140347	Bact
XXILMXX	24	0.155567	Bact
FXXWXNN	10	0.142176	Bact
RYWXXX	10	0.133231	Bact
XXXWXXV	70	0.156779	Bact
XXXCWXX	48	0.142944	Bact
XXXDRXX	15	0.137833	Bact
XXXPXNX	77	0.139417	Bact
XDKRXK	10	0.137732	Bact
XXPERXK	26	0.142298	Bact
XXXKMGX	21	0.136535	Bact
AQRXX	10	0.144038	Bact
XXXCLVX	43	0.144776	Bact
XXXDEXX	20	0.146121	Bact
XXDDNXX	32	0.136253	Bact
XWXXN	10	0.14092	Bact
RNXXX	10	0.134918	Bact
XXXWXXD	16	0.132933	Bact
XXGRGXR	11	0.143986	Bact
XXCHXXC	12	0.136535	Bact
XXTRXX	10	0.136669	Bact
XXXKXXW	73	0.136374	Bact
XXXWHNX	68	0.135237	Bact
KXXGAXX	10	0.136406	Bact
XXDIXXX	64	0.132872	Bact
XXXKXXP	10	0.132425	Bact
XXQPXXX	32	0.138716	Bact
XXGKXTX	51	0.173297	Bact
XXRFXXX	61	0.174552	Bact
XXXNXXK	72	0.135036	Bact
XXPERXX	85	0.139124	Bact
XXXYXXD	80	0.135357	Bact
XXXYXXK	63	0.133805	Bact
QHNXX	10	0.133203	Bact
XGVDHXX	40	0.141026	Bact
XXXWYXX	74	0.134477	Bact
PXPGXX	10	0.131626	Bact
XXXFXRX	60	0.139248	Bact
XXLLXXF	32	0.157918	Bact
XXLLXXX	17	0.139049	Bact
XXXQNPG	41	0.134496	Bact
XXXPXHX	12	0.146042	Bact
XXRXXP	10	0.143538	Bact
RXWMSX	10	0.141596	Bact
XXGYLXX	36	0.139878	Bact
XXXCXNY	48	0.136621	Bact
XXXFAXX	42	0.14238	Bact
XXXRXNX	41	0.134545	Bact
XXXLTXV	14	0.141948	Bact
XXXPQXX	30	0.140548	Bact
XXRRXXX	10	0.129212	Bact
XXXGXDX	34	0.14334	Bact
XXXCPXX	14	0.134362	Bact
EXXKIXX	10	0.136078	Bact
XXXVAAC	75	0.17085	Bact
XQNXX	10	0.144948	Bact
XXXERXX	45	0.140887	Bact
XXXCXGX	39	0.128735	Bact
YQXXG	10	0.1346	Bact
XXGWXXX	48	0.165342	Bact
XXXLVAX	40	0.166157	Bact
XXXGXWX	21	0.128029	Bact
PRXDXXX	10	0.15001	Bact
XXXNXXD	72	0.139975	Bact
XXXPKXX	78	0.135692	Bact
XXXPXTX	21	0.136838	Bact
XXXPLXX	81	0.140111	Bact
XXXKXPX	15	0.136935	Bact
XXGRXXX	56	0.140366	Bact
XXXKXXD	55	0.140094	Bact
DNXXX	10	0.139878	Bact
XXXDKHX	16	0.137818	Bact
XXLCLTQ	18	0.167817	Bact
XXPEXXX	47	0.138096	Bact
XXXMVSX	27	0.147365	Bact
XXXPNXX	48	0.137012	Bact
XXXRRRX	68	0.143245	Bact
XXNXTR	10	0.133465	Bact
XXXYIXX	13	0.144471	Bact
RPXXX	10	0.133598	Bact
XXXLLVA	36	0.155006	Bact
XXXDXXV	66	0.141366	Bact
XXPKXXX	24	0.128812	Bact
XXXPXDX	33	0.127773	Bact
XXKHXXX	33	0.135467	Bact
XXXPTXX	18	0.132292	Bact
XXXPKXX	34	0.139836	Bact
XXQWXXX	23	0.136001	Bact
XXXPQXX	73	0.135605	Bact
XNMXX	10	0.142128	Bact
XXXHFXX	37	0.141656	Bact
XXXCDXX	66	0.131798	Bact
XXXKPXX	38	0.132694	Bact
XXXPNXP	80	0.140513	Bact
XRKQQ	10	0.141637	Bact
XXXTXGX	58	0.162804	Bact
XXVMXXX	20	0.14737	Bact
XXXPXXE	66	0.151817	Bact
XXNQNXX	11	0.126807	Bact
XWDXX	10	0.142006	Bact
XXDQXXX	67	0.138891	Bact
XXPNXXX	63	0.134976	Bact
XXXHXXE	25	0.130766	Bact
XGQXX	10	0.133399	Bact
XXXIVXX	34	0.155697	Bact
XXXPXNX	12	0.136133	Bact
XXSGXXX	46	0.15397	Bact
XXXLXGX	82	0.145096	Bact
IDLXC	10	0.139515	Bact
XAPXX	10	0.137635	Bact
XXXNGXX	36	0.135355	Bact
XXEERRX	11	0.138781	Bact
XDCXXX	10	0.149065	Bact
XXXCXXC	35	0.141818	Bact
XXXGXDX	63	0.145468	Bact
GXDXXX	10	0.139195	Bact
XXXFXPX	25	0.139594	Bact
XXXPXEX	31	0.145985	Bact
XCPFX	10	0.141251	Bact
XXXLMGX	14	0.156848	Bact
XXXPXDX	68	0.135444	Bact
XXXGXPX	51	0.14111	Bact
XXLMVFT	25	0.160694	Bact
XXGEXXX	50	0.134936	Bact
XXPHXXX	58	0.136077	Bact
XXPPXX	87	0.13725	Bact
XXXPXCX	65	0.138062	Bact
XXXKTXX	26	0.142492	Bact
XXXWWXX	11	0.143692	Bact
XXXWXXI	35	0.143506	Bact
XXXKQ	88	0.152289	Bact
XXXLXPX	61	0.154017	Bact
XXXDXHR	31	0.14583	Bact
XXXGQXX	66	0.142362	Bact
XXXQXDX	15	0.138837	Bact
XXCHXXX	14	0.13715	Bact
XXRMXKX	42	0.137048	Bact
XXXKXPX	28	0.134293	Bact
GXPXIX	10	0.141072	Bact
XXKPXXY	11	0.15237	Bact
NXXDXXX	10	0.138296	Bact
XXXKCXX	42	0.139696	Bact
XXXKAGX	13	0.155697	Bact
PGXKXXX	10	0.135939	Bact
XXXFHXW	27	0.13229	Bact
XXXGGXX	39	0.131746	Bact
XXXGNXX	85	0.138985	Bact
XXXKXXD	52	0.13607	Bact
XXXDXXD	22	0.146687	Bact
XXSGXXX	17	0.136266	Bact
XXTEKX	10	0.12969	Bact
XCNDXXX	16	0.141232	Bact
XXXRXGX	52	0.138562	Bact
XXXWXPH	71	0.142021	Bact
MYHXXX	10	0.13174	Bact
XXXGXFX	36	0.146053	Bact
XXXKDXN	21	0.147959	Bact
XXRKQXX	73	0.136236	Bact
XXXKXGD	16	0.135552	Bact
XIMPXMX	37	0.158486	Bact
XXXDGXX	79	0.134845	Bact
XXXPRXX	40	0.142976	Bact
DXXEXXX	10	0.142147	Bact
XXCCGNX	11	0.141054	Bact
XXXPXP	87	0.139263	Bact
XXXQXXD	42	0.137309	Bact
XXKPXXX	33	0.153649	Bact
XXXGXXM	15	0.148423	Bact
XXXYXXK	23	0.149142	Bact
XXRELLX	10	0.14134	Bact
XXXRXXG	17	0.153698	Bact
XXDGXXX	40	0.139199	Bact
ALISQXX	10	0.151192	Bact
XXXWQYM	86	0.142879	Bact
XQXGX	10	0.134002	Bact
PXTXXX	10	0.140779	Bact
XXXPDXX	80	0.131661	Bact
XXXRXXG	15	0.132212	Bact
SAXDXXX	11	0.139403	Bact
NXWXXX	10	0.140316	Bact
XXCNKWR	15	0.132867	Bact
XXXRLXX	69	0.14387	Bact
XXXEXWQ	16	0.141833	Bact
XXXFXXH	12	0.138746	Bact
XXXRXXQ	32	0.136229	Bact
XXXPPPC	12	0.135882	Bact
XXXKXTX	22	0.148609	Bact
XXPXRX	10	0.14818	Bact
XXXPXHX	18	0.144169	Bact
RXENYX	10	0.137406	Bact
XXXRXWX	21	0.139561	Bact
XXXCXXW	31	0.144792	Bact
KKXGX	10	0.137794	Bact
XXXKXXR	77	0.129746	Bact
QHXMX	10	0.127873	Bact
XXXGXRX	81	0.134388	Bact
XXGKTVL	57	0.162239	Bact
XXGQXXX	63	0.135061	Bact
XXIHXXX	15	0.133208	Bact
XXXHXDX	30	0.133934	Bact
XXXKGXX	14	0.135255	Bact
XXXMDEP	85	0.161034	Bact
XXXDRXX	44	0.150222	Bact
XXXKKXX	53	0.148042	Bact
XXDNXXP	12	0.135532	Bact
XXDEXXX	32	0.138269	Bact
XXXWXPX	40	0.141346	Bact
XXXPXWX	46	0.130694	Bact
XXHPXKX	20	0.1346	Bact
QXALXX	10	0.149231	Bact
XNQPXXX	19	0.14308	Bact
XXYRXXX	10	0.132099	Bact
XXWRXXX	85	0.144209	Bact
XXMSDX	10	0.14245	Bact
XXXKNXX	13	0.139747	Bact
GNHXCM	10	0.163359	Bact
XXXQKXX	33	0.133858	Bact
XXRFNHX	47	0.139629	Bact
XXXYGVX	13	0.142349	Bact
XXWNXXX	21	0.14074	Bact
XXXDXXG	10	0.142797	Bact
XXKMGXR	47	0.151344	Bact
XLPSXAA	49	0.156551	Bact
XXRFXXX	51	0.138052	Bact
XDDQXXX	16	0.141151	Bact
XRXDX	10	0.136701	Bact
XXXKXXN	64	0.138361	Bact
WWXRNYX	10	0.145545	Bact
XXXQXXR	29	0.142677	Bact
XXXKGXX	11	0.129675	Bact
XXXPEDX	53	0.131645	Bact
XXXDHXX	41	0.130107	Bact
XXXMXXW	70	0.133942	Bact
XXXPXRX	40	0.132216	Bact
XXXNXPN	66	0.145971	Bact
XXXGXDX	85	0.131971	Bact
XXXKXXH	10	0.130741	Bact
XXPEXXX	22	0.148758	Bact
XXXPXNX	36	0.13057	Bact
XXDDXMX	26	0.1534	Bact
XDNXXX	10	0.131099	Bact
AKXKR	10	0.14748	Bact
XMXEX	10	0.131479	Bact
XXKKXX	87	0.137538	Bact
XXXFXWX	81	0.146224	Bact
XXQDXXN	18	0.132535	Bact
XXPGXXX	59	0.149987	Bact
XXQXXXX	10	0.186161	Bact
QHPKX	10	0.146012	Bact
WRXTXXX	10	0.145859	Bact
XXXNXRX	84	0.144359	Bact
GXPXKX	10	0.136833	Bact
XXXGATX	20	0.165117	Bact
XXXLXXQ	30	0.15948	Bact
XXXMXXP	55	0.163892	Bact
XXXKXWP	31	0.145212	Bact
XXXMXPX	10	0.141141	Bact
XXXLXXG	45	0.130536	Bact
XXXQXQR	83	0.153037	Bact
XXPKWHX	16	0.150943	Bact
XXXNKXX	22	0.132911	Bact
XXXEKXX	11	0.140296	Bact
XXXQXGX	10	0.141868	Bact
XXDNXS	10	0.130339	Bact
GIDGMX	10	0.137813	Bact
XXXFXSL	68	0.151285	Bact
XXDWXXX	52	0.140022	Bact
XXXGQXX	28	0.136872	Bact
XXYYXXX	11	0.135617	Bact
XXGDX	88	0.138647	Bact
XXXWXDX	39	0.127963	Bact
XXXPEXX	44	0.137406	Bact
XXXPKXX	28	0.137519	Bact
XXXDXGX	65	0.141639	Bact
GXIDXXX	10	0.145119	Bact
XXFKXX	10	0.141937	Bact
XXXWXKX	55	0.136811	Bact
XXXWXPX	38	0.133774	Bact
XXXENXX	19	0.138224	Bact
XXXPEXX	31	0.144448	Bact
XRGXX	10	0.135241	Bact
XXEXYX	10	0.139734	Bact
XXXRHXX	70	0.128783	Bact
XXDCXXX	11	0.133855	Bact
XXKCXXX	30	0.136113	Bact
QXGXXX	10	0.142341	Bact
XXXDDXX	66	0.139572	Bact
XXXGXPX	50	0.136768	Bact
XXDDXXX	47	0.137231	Bact
XXXDXXK	35	0.139776	Bact
XXXERGX	79	0.138807	Bact
GXKXXX	10	0.141883	Bact
XXXYXEX	35	0.132519	Bact
XXXPQXX	13	0.136794	Bact
XXXGSXX	75	0.134333	Bact
XXPPXEX	21	0.140523	Bact
XNCXXX	10	0.151629	Bact
XXXIGEX	54	0.148619	Bact
XXXFXFX	22	0.139228	Bact
XXAFGXX	41	0.147346	Bact
XXMFXXX	75	0.150475	Bact
XXKKXXL	16	0.14725	Bact
XXXFXCX	15	0.144746	Bact
XXXKXRX	24	0.145117	Bact
XXDPXXX	10	0.143455	Bact
XXQEXXX	22	0.139655	Bact
XXXCXKX	17	0.136146	Bact
XXXKXXD	26	0.134311	Bact
XXXDFXX	11	0.131732	Bact
XXPDFXX	11	0.145302	Bact
XXXNXXW	32	0.132858	Bact
XXXQXFX	15	0.141727	Bact
XXXHXDX	11	0.144878	Bact
XXXWXXP	11	0.135876	Bact
XXDPFKG	47	0.152463	Bact
XXPDXXX	62	0.128794	Bact
XXXCHRX	29	0.156905	Bact
XXPPFXX	44	0.142622	Bact
XXXWXQX	81	0.138277	Bact
XXXYXXK	40	0.151802	Bact
XXXCXQX	35	0.131097	Bact
XXRKNXX	25	0.15282	Bact
XXXWNXX	71	0.132908	Bact
XXXWXXR	73	0.139621	Bact
XXXPGHX	13	0.144233	Bact
XGXRX	10	0.139273	Bact
XXXEXKX	81	0.141353	Bact
WRRXXX	10	0.136705	Bact
XXXQXKX	75	0.129216	Bact
XXHGXWX	46	0.135679	Bact
DCPPSXX	79	0.142204	Bact
XXXPXXD	40	0.134687	Bact
XXXQXYX	14	0.13355	Bact
XXDPXXX	53	0.145988	Bact
XXDXXD	10	0.134249	Bact
XXXYXDX	62	0.133022	Bact
XXDRXXX	34	0.13578	Bact
XXXGXXQ	18	0.136336	Bact
QXXQXXX	16	0.137961	Bact
XIXXR	10	0.14036	Bact
XXYPLXX	11	0.134906	Bact
XXXFSFX	48	0.157907	Bact
XXXPWXX	27	0.158824	Bact
HXKXXX	10	0.145079	Bact
XXPVXXX	13	0.134165	Bact
XNGXXX	10	0.136734	Bact
XXXDEXX	31	0.150879	Bact
XXXFXKX	20	0.144869	Bact
XXQQXXX	85	0.141893	Bact
XXSWXXX	14	0.138605	Bact
XXRDXXX	60	0.140678	Bact
XXREXYX	11	0.132075	Bact
XXPDQXX	52	0.141323	Bact
XERXX	10	0.135438	Bact
XXXMXRX	70	0.133099	Bact
XXXGGTX	66	0.149164	Bact
XPDGXXX	14	0.139496	Bact
XXXGXXN	15	0.130483	Bact
XXXPGQX	71	0.136777	Bact
XKGWXXX	12	0.149122	Bact
XXXGHRY	19	0.142003	Bact
XXXPXPX	11	0.139801	Bact
XXXLQXX	72	0.139456	Bact
XXXPKXX	61	0.138063	Bact
XXEEXXX	17	0.147244	Bact
GXRXXX	10	0.132871	Bact
XXXGMXX	14	0.129168	Bact
XXEGXRX	84	0.171406	Bact
XXXGXGX	71	0.171279	Bact
XXFRXXX	39	0.140441	Bact
XXGDXXX	51	0.147716	Bact
XXXPXCX	59	0.132963	Bact
XXXGXRX	13	0.135345	Bact
XXPWXXX	77	0.132729	Bact
XXKNXX	87	0.134227	Bact
XXXCXXP	36	0.132675	Bact
XXXGXXP	22	0.129247	Bact
XXXLXAX	65	0.140852	Bact
XXPENXX	15	0.144183	Bact
XRRXXK	10	0.138348	Bact
XXDEXXX	54	0.138177	Bact
XXXGXDX	23	0.155162	Bact
XXXPXNX	41	0.14851	Bact
XXXCXXY	50	0.137143	Bact
XXXRXLX	80	0.129609	Bact
XXGKSXX	26	0.14274	Bact
XXXEKXX	34	0.136367	Bact
XXPDFXX	22	0.149744	Bact
XXXEPWX	25	0.134065	Bact
XXXPQXX	59	0.128141	Bact
XXXLXMX	20	0.144755	Bact
XXENXXX	80	0.140581	Bact
XXEQXXX	44	0.144507	Bact
XXXQXGX	17	0.128701	Bact
XXXPDWX	77	0.132744	Bact
XXXFXXA	26	0.156467	Bact
XXXQYXX	16	0.145379	Bact
XXRQXXX	15	0.139579	Bact
RPXXS	10	0.135174	Bact
XXXHXDX	71	0.134929	Bact
XKHPXXX	15	0.136423	Bact
XXXDXPX	41	0.124703	Bact
XXQKXXX	23	0.135296	Bact
XXXEXXK	70	0.134106	Bact
TDDEKXX	10	0.144593	Bact
XXXDKXX	56	0.131441	Bact
PRXXX	10	0.135019	Bact
XXEYXXX	12	0.128488	Bact
XXPPXXX	26	0.134471	Bact
XXDPXEX	13	0.147432	Bact
XXXQXXR	13	0.125856	Bact
XXXPXEX	62	0.142032	Bact
XXWWXXX	62	0.14385	Bact
XXXHRKX	62	0.145923	Bact
XXEQXXX	35	0.14058	Bact
XXXKXQX	75	0.135923	Bact
XXXKRXX	76	0.14947	Bact
XXXGGQM	79	0.129691	Bact
XRYXX	10	0.13767	Bact
XXDPEXX	81	0.136063	Bact
XXPDXXX	33	0.134047	Bact
ENXXX	10	0.136009	Bact
XXXYXXQ	21	0.130648	Bact
XXXPSXX	23	0.137583	Bact
XXXWXNX	26	0.136073	Bact
XXRGNXX	18	0.135526	Bact
XXHXXP	10	0.142391	Bact
XXXRXXP	53	0.142258	Bact
XXXQXGX	32	0.135805	Bact
XXXDCXP	26	0.136813	Bact
XYXQX	10	0.145479	Bact
XXXEXGP	29	0.147079	Bact
XXXHXDE	14	0.134807	Bact
ESXGNXX	10	0.132856	Bact
XXXWXRX	13	0.158336	Bact
XXPGXXX	65	0.132302	Bact
XXGTXXX	78	0.128428	Bact
XXRXPE	10	0.139111	Bact
XPTXX	10	0.141163	Bact
XXXGKRX	66	0.137277	Bact
XXXGXPX	45	0.131873	Bact
XXXWXPX	38	0.134818	Bact
LXXRXXX	16	0.138875	Bact
XEXLD	10	0.139323	Bact
XXNHXXX	19	0.138479	Bact
XXXWXEX	69	0.141017	Bact
XXXCXWX	26	0.147879	Bact
XXXWRXR	76	0.149097	Bact
XXXPREX	19	0.137756	Bact
XXPMXXX	10	0.131285	Bact
XXQNXXX	25	0.133059	Bact
XXNCXXC	31	0.142491	Bact
XXKKXXX	47	0.146601	Bact
XXXKKXD	37	0.147828	Bact
KVPCWX	10	0.144034	Bact
KDDYDX	10	0.141334	Bact
XXXPESX	59	0.133802	Bact
XXXKRXX	19	0.154496	Bact
XCGMX	10	0.145391	Bact
XNXXD	10	0.132353	Bact
XXXCXXF	62	0.147413	Bact
XXXDXNX	29	0.145819	Bact
XXXKDYG	69	0.131341	Bact
XXDXXR	10	0.151491	Bact
XXXCXPX	31	0.12968	Bact
LPEXX	10	0.127442	Bact
XXXWXVX	58	0.145652	Bact
XXXGXIX	79	0.139025	Bact
GKXCXXX	11	0.137146	Bact
XNNMXX	10	0.145019	Bact
XXXQQXX	65	0.137753	Bact
XXSGXXX	52	0.144027	Bact
XXXNPEX	79	0.137456	Bact
XXXGXNH	10	0.138726	Bact
XXXPXXG	47	0.136366	Bact
DXRXXX	10	0.139544	Bact
XXRNXGX	11	0.139676	Bact
XREQYNX	18	0.153503	Bact
XXEEXXX	69	0.141078	Bact
XXXGXYY	75	0.143678	Bact
XXXHKXX	23	0.135727	Bact
XXXRXWK	10	0.137658	Bact
XXXGXXC	73	0.129793	Bact
XXXPDXC	30	0.137162	Bact
XXXQXNX	16	0.13673	Bact
XXXPXEX	75	0.142685	Bact
XXTGYX	87	0.158281	Bact
XKEXX	10	0.139925	Bact
XXXKXGX	49	0.138111	Bact
XXXDGQX	59	0.136337	Bact
XXXPXXW	24	0.133904	Bact
XXXGXPX	74	0.137599	Bact
XXXCXNX	31	0.132026	Bact
XXDYXXX	56	0.13972	Bact
XXXRXSH	10	0.131494	Bact
XDXKX	10	0.148085	Bact
XPDPXXX	72	0.150016	Bact
XXXWGXX	50	0.135056	Bact
XIXTX	10	0.152227	Bact
XXXWXXQ	18	0.135868	Bact
XXXGXXT	81	0.163045	Bact
XXXWMXX	72	0.150284	Bact
IPDGP	10	0.135883	Bact
XXXPMXX	13	0.136009	Bact
XXHXXP	10	0.140346	Bact
XXXNGXX	76	0.139925	Bact
XXXKTTL	18	0.154469	Bact
XXXCXAX	76	0.158082	Bact
XXXFLXX	42	0.14022	Bact
XSGLIX	10	0.139784	Bact
XXQPXXX	32	0.133598	Bact
XXRRXXX	74	0.131378	Bact
XXKXXXX	35	0.198538	Bact
XXPTXXP	71	0.159429	Bact
XXKCXRX	10	0.137366	Bact
XXXRXQX	61	0.144922	Bact
XXXEGXD	26	0.140225	Bact
XXHXXD	10	0.141591	Bact
XXQHXXX	13	0.133721	Bact
XPNXXX	10	0.137824	Bact
XXGRXXX	47	0.136038	Bact
XXXFGXS	38	0.149768	Bact
XXXIXXW	68	0.137632	Bact
XXFWXXX	59	0.154789	Bact
XXXALWX	51	0.152293	Bact
XXXPRXX	12	0.146207	Bact
XXEEXXX	62	0.133765	Bact
XXXDQXX	41	0.130363	Bact
XXWWXXX	77	0.128437	Bact
XXXKQXX	21	0.137531	Bact
XXXYEXX	37	0.135186	Bact
XXMWXXX	10	0.134115	Bact
XCXGX	10	0.14548	Bact
XXXLXXK	77	0.144862	Bact
XXWRFX	10	0.138258	Bact
XXILIMX	41	0.146486	Bact
XXXHXGX	26	0.128959	Bact
XXQEXXX	10	0.137549	Bact
XXQKXXN	23	0.140154	Bact
XXAAXXX	29	0.147773	Bact
XHGXX	10	0.148348	Bact
XXDPEXX	45	0.148416	Bact
XXXKEXX	77	0.129761	Bact
XXXKXXH	70	0.130085	Bact
XXXKXXR	29	0.139499	Bact
XXXFXYD	10	0.151889	Bact
XXGNXXX	11	0.132202	Bact
XXXWXXH	61	0.131432	Bact
XXXQKXX	53	0.154395	Bact
XGNXXN	10	0.140253	Bact
XQQQYXX	10	0.152177	Bact
XXXCXXV	31	0.141745	Bact
XXXWXLN	71	0.144744	Bact
XXWWXXX	86	0.131315	Bact
XXXRXXM	38	0.135062	Bact
XXDWXXX	73	0.145233	Bact
XXXGXEX	30	0.140403	Bact
XHLWK	10	0.133375	Bact
XXXPCXX	34	0.142468	Bact
XXXGXXP	49	0.136442	Bact
XXXCXKX	21	0.128656	Bact
XXRPXXC	28	0.132895	Bact
XXXGKXX	51	0.134735	Bact
XXXRFXX	30	0.131846	Bact
XDYWXXH	10	0.145345	Bact
RPXXX	10	0.138715	Bact
XLIGFXX	51	0.154081	Bact
XDXHX	10	0.136167	Bact
XHDPXXX	17	0.155131	Bact
XXGTXXX	12	0.132118	Bact
XXXGXSI	21	0.153959	Bact
XXXEXKD	50	0.130235	Bact
XREXGX	10	0.148458	Bact
XQXXP	10	0.140696	Bact
XXXPXNX	13	0.134463	Bact
XXGDXXX	41	0.136031	Bact
XXXNRXX	20	0.138271	Bact
EXXWHXH	10	0.135579	Bact
XXXCXSX	12	0.125626	Bact
XPNGDXX	84	0.138187	Bact
XXXHRXX	12	0.133806	Bact
HXPXXX	10	0.13809	Bact
XXXPXXP	77	0.136877	Bact
GXPTXX	10	0.148356	Bact
XXWCXXX	37	0.139981	Bact
XXXEXRX	45	0.12714	Bact
XXNKXXX	34	0.138412	Bact
XXCPDX	10	0.141695	Bact
XXXYXDX	19	0.140823	Bact
XXNEXXX	73	0.135145	Bact
XXXWWXW	27	0.149338	Bact
XXXPQXX	79	0.137303	Bact
XECPLXX	15	0.136052	Bact
XXFWKXX	15	0.149743	Bact
XXXGXXW	26	0.140522	Bact
XXXGXRA	31	0.159759	Bact
XXPKXDX	85	0.1345	Bact
XXXGXKX	52	0.136841	Bact
DXXRXXX	10	0.139246	Bact
XXEQXXX	23	0.139295	Bact
XXRRX	88	0.138946	Bact
XXPDXXX	46	0.13072	Bact
XXXYXXK	79	0.125456	Bact
XXXQXGK	23	0.135597	Bact
XXXDXXG	51	0.152565	Bact
CXYXXX	10	0.135776	Bact
XXPWXXX	27	0.14142	Bact
XXNHXXX	11	0.130372	Bact
XVLSSCX	44	0.157127	Bact
XXXRXRX	65	0.155121	Bact
KPXXX	10	0.135108	Bact
XKEKXX	10	0.138676	Bact
XXXGKXX	16	0.142036	Bact
XXXGRXX	51	0.144199	Bact
XXEEXXX	12	0.132168	Bact
XXXKGXX	19	0.140742	Bact
XXXPXWX	19	0.136877	Bact
XXXCXXN	46	0.137053	Bact
XXXCXXF	77	0.147144	Bact
XXLXGY	10	0.149789	Bact
XXXDPXH	73	0.141824	Bact
XXXQXXE	86	0.142261	Bact
XXGDXXX	12	0.137439	Bact
XXNGXXX	70	0.143711	Bact
XXPDXKX	45	0.139214	Bact
XXXWMXX	29	0.136353	Bact
XXXWXXW	17	0.135087	Bact
XXDGXXX	73	0.132976	Bact
XXGNXXX	39	0.130644	Bact
XXXPXXM	18	0.134518	Bact
XXQKNXX	61	0.145429	Bact
XXXPEQX	20	0.136712	Bact
XXXGXCX	12	0.133232	Bact
XXXYXXP	52	0.134509	Bact
XXXPXGX	21	0.135527	Bact
XXXLVVX	84	0.148083	Bact
XXXGTLX	44	0.134813	Bact
XXPWHXX	36	0.139268	Bact
XXXQKXX	51	0.144242	Bact
XXXPXGM	17	0.139201	Bact
QXXLXXE	72	0.168149	Bact
XXXLXXN	64	0.16777	Bact
XXXKXGG	68	0.142382	Bact
XPHECX	10	0.144241	Bact
XHCXX	10	0.131747	Bact
XXXPGXR	17	0.130808	Bact
XXPEXXX	79	0.139359	Bact
XXXRRXX	12	0.14337	Bact
XXKGXRX	35	0.168196	Bact
XXXQRXX	67	0.134781	Bact
XXXDXDX	49	0.136684	Bact
XXRWXXX	65	0.141365	Bact
XXXNXHX	28	0.144502	Bact
KDXXW	10	0.130621	Bact
XXXPXXW	17	0.129046	Bact
XXXHCXX	11	0.136268	Bact
XXTWXXT	42	0.144957	Bact
XXXWXMQ	17	0.147762	Bact
XXPGXXX	36	0.136711	Bact
XXXECXD	11	0.140792	Bact
XXAGX	88	0.143948	Bact
LRXXX	10	0.139656	Bact
XXXWXHX	86	0.133009	Bact
XKKXGX	10	0.133255	Bact
XXXLXGA	23	0.160447	Bact
XQRGXXX	40	0.136322	Bact
XXDKXXX	15	0.136772	Bact
XXXRXQX	41	0.131893	Bact
XXDDXXX	14	0.141338	Bact
XXCXWH	10	0.133743	Bact
XXXPDXX	30	0.135134	Bact
XXXCHXX	28	0.140261	Bact
XXXCXXC	11	0.141363	Bact
XXXGXPD	38	0.140444	Bact
XXPXXP	10	0.141426	Bact
XXXKXGX	23	0.140924	Bact
EGHXXX	10	0.135608	Bact
XXPNXXX	63	0.13385	Bact
XXXNEXX	10	0.130379	Bact
XXXPXMX	21	0.137475	Bact
XXXNFXX	25	0.127248	Bact
XXXFXEF	27	0.133033	Bact
XXXQDXX	41	0.139024	Bact
XXKEEXX	12	0.127124	Bact
XXMPXXW	21	0.129854	Bact
XXXWFLL	40	0.154788	Bact
XXMTEXX	19	0.137667	Bact
XXXQXXK	25	0.140547	Bact
GEXXP	10	0.142243	Bact
XPSXX	10	0.141501	Bact
XXXPXKY	36	0.137423	Bact
XXPGXX	87	0.134609	Bact
XXXERXX	10	0.139217	Bact
XXDRXXX	56	0.140984	Bact
CPXXX	10	0.141047	Bact
XXXPXWX	40	0.139938	Bact
RRXXX	10	0.145632	Bact
XLXSX	10	0.130977	Bact
XXXCAVX	73	0.156431	Bact
XXXCXXH	23	0.130057	Bact
XXXDXCX	17	0.128809	Bact
XXXGXKQ	85	0.137449	Bact
XXXDXXE	12	0.146625	Bact
QXXRXXX	25	0.131838	Bact
XXXKXDX	16	0.131838	Bact
RAXNXXX	10	0.135601	Bact
XXXFAQX	21	0.142114	Bact
XXLYAMX	61	0.143937	Bact
XXGNXXX	24	0.136871	Bact
XXPEXXX	69	0.138815	Bact
XXXEYXX	29	0.126491	Bact
XXXGNXX	67	0.141859	Bact
XXXPDXX	16	0.147121	Bact
XXXPXPX	57	0.134911	Bact
XXDHXXX	22	0.142229	Bact
XXXRXXE	11	0.139887	Bact
XYCHDX	10	0.139038	Bact
XXXGNXX	24	0.131086	Bact
XXXPXXY	54	0.129886	Bact
XXXCXQX	86	0.135692	Bact
XXXHXPX	14	0.139778	Bact
XXXPXKX	40	0.128668	Bact
XXXGXEX	10	0.137723	Bact
XXXHSXX	25	0.14553	Bact
XXKHXXX	82	0.132146	Bact
XXXMXXP	60	0.14474	Bact
XXXDXXP	17	0.143508	Bact
XXKKX	88	0.133245	Bact
XXXPXXQ	59	0.132551	Bact
XXXHDXX	12	0.154177	Bact
XXXRXWX	23	0.144156	Bact
XXXPQXX	34	0.138102	Bact
XRXRX	10	0.140746	Bact
XXPDXXX	84	0.130178	Bact
XXXLXMI	84	0.144561	Bact
XXXDXXR	23	0.146094	Bact
XSCXYX	10	0.141217	Bact
XXPKXXX	64	0.134623	Bact
XXXEXNX	10	0.137399	Bact
XXXQXXK	28	0.136648	Bact
XXXEXPX	27	0.13301	Bact
XXNHXXH	49	0.14148	Bact
XXQXXD	10	0.143661	Bact
XXFWXXR	23	0.158343	Bact
XXXGXNX	14	0.139052	Bact
XXXGMXX	35	0.151442	Bact
XPSKX	10	0.137544	Bact
XXQGDKX	22	0.13648	Bact
XDKQXXX	20	0.146451	Bact
XXXKXNX	48	0.141425	Bact
XXXQMXC	19	0.128528	Bact
HXHXXX	10	0.131213	Bact
XXXDRGX	28	0.141086	Bact
PXNXXX	10	0.131797	Bact
XXXWXXN	28	0.134285	Bact
XFXKX	10	0.13703	Bact
XXXPYXX	16	0.137916	Bact
XXXPXXC	22	0.143823	Bact
XXXDXXK	24	0.132855	Bact
XXEEXXX	35	0.134049	Bact
XXXQXXP	16	0.133462	Bact
XXPNXXX	10	0.128899	Bact
XXXPGXX	37	0.134542	Bact
XXGRXXX	80	0.139569	Bact
XXXPXQX	17	0.142367	Bact
EXWXXX	10	0.135806	Bact
XXPNXXX	72	0.131153	Bact
XXGGXXS	62	0.147171	Bact
XXXCXXG	12	0.132985	Bact
XXXPKSX	25	0.140292	Bact
MPHRXX	10	0.132409	Bact
XXXDXXP	23	0.135379	Bact
XXXPXGN	24	0.137828	Bact
XHXXQ	10	0.145253	Bact
XXXCXHX	20	0.14295	Bact
XXXNXK	87	0.147666	Bact
XXTHDXX	31	0.154761	Bact
XXXPKXE	24	0.144958	Bact
XXXGDXX	50	0.138754	Bact
XPXDX	10	0.140096	Bact
XXXGXQX	74	0.140861	Bact
XXXPQXX	45	0.131349	Bact
XXPDHXX	27	0.136676	Bact
XXXPSYX	82	0.133433	Bact
XXXPEXX	68	0.14563	Bact
XXXQXWX	86	0.135734	Bact
XXXDXXG	10	0.138456	Bact
XXXPXD	87	0.133759	Bact
XXXRXGX	27	0.136994	Bact
XPDXP	10	0.139614	Bact
XXXSXRX	23	0.147175	Bact
XXXLVXX	24	0.14529	Bact
XXQWXKR	11	0.144163	Bact
XGFMXXX	29	0.141271	Bact
XXXDYXX	23	0.15361	Bact
XXXWXKX	41	0.142998	Bact
XXXDXWQ	12	0.134909	Bact
XXCCXXL	42	0.156075	Bact
XXXPXDX	20	0.130544	Bact
XXXQXEX	57	0.131323	Bact
XKKHKXX	12	0.141998	Bact
XMKNXX	10	0.129628	Bact
CVRXGX	10	0.131256	Bact
XXXCXFX	57	0.139855	Bact
XXXWXXW	32	0.138599	Bact
XXPPXXX	14	0.144674	Bact
XXXNXPX	79	0.150025	Bact
XHHXX	10	0.138691	Bact
XMMRXXX	22	0.13777	Bact
XXVGRXX	78	0.14379	Bact
DPSDI	10	0.140921	Bact
XXXLXXK	75	0.13682	Bact
XXXPXEX	51	0.137325	Bact
XPXPX	10	0.134039	Bact
XXXDXDX	51	0.134461	Bact
XHPEDXX	36	0.130573	Bact
XXXPKGX	19	0.144622	Bact
XXKWXXX	22	0.129781	Bact
XXXPMXX	53	0.129086	Bact
XXDKXXX	65	0.132616	Bact
XXXGXMX	49	0.139639	Bact
XXRKXXS	11	0.136826	Bact
XXXDMXX	39	0.135853	Bact
XXXRXCW	14	0.13197	Bact
XXXFISL	79	0.143957	Bact
XXXPXRX	15	0.127628	Bact
XXXPRXX	10	0.134397	Bact
XXXWQXX	17	0.135398	Bact
XXDRXX	10	0.136293	Bact
XXXREXX	28	0.1346	Bact
XXXHXKX	12	0.134963	Bact
AXDXXX	10	0.140563	Bact
XXPDKXX	26	0.135588	Bact
XXXFGXG	20	0.156584	Bact
NYXXX	10	0.124179	Bact
XXXDRXX	28	0.12353	Bact
XXXHXXQ	11	0.133128	Bact
XXYGXXX	57	0.139211	Bact
XXPPXXX	74	0.1339	Bact
XXXRXXS	33	0.127273	Bact
XXXGSXV	82	0.148512	Bact
XXXPXPX	53	0.132446	Bact
GXQXXX	10	0.142645	Bact
XXRRXXX	11	0.141108	Bact
XXXPXPX	51	0.141833	Bact
XXCPXXX	83	0.132488	Bact
XXXCWXX	21	0.136257	Bact
XXPWXXX	68	0.142742	Bact
XXXMQRX	11	0.133299	Bact
XXXLKXX	14	0.134837	Bact
XPNHE	10	0.135566	Bact
XCPNXXX	56	0.129347	Bact
XXXDXLX	10	0.148335	Bact
KXXGXXX	10	0.131131	Bact
XXPNXXX	83	0.148361	Bact
XXXFIXX	16	0.150471	Bact
XXDQXXX	71	0.132287	Bact
XXXGVXX	81	0.147947	Bact
XXXKGXP	22	0.144979	Bact
XXXPIXX	23	0.126328	Bact
XXXQXXC	14	0.126812	Bact
XXKRXXX	49	0.143171	Bact
XXXWXXE	36	0.149346	Bact
XXPEXXX	13	0.134941	Bact
XXPKXXX	67	0.134261	Bact
XXXCNXX	81	0.153121	Bact
XXXQXGX	29	0.146549	Bact
XXXWXXD	18	0.137653	Bact
VAHXXX	10	0.127951	Bact
XXKRXXR	12	0.138238	Bact
XXNKSX	10	0.134191	Bact
XXXPXXY	22	0.136645	Bact
XXWYXHX	17	0.133977	Bact
CQXXX	10	0.137318	Bact
XXXRYXX	28	0.137197	Bact
XXXPXXK	12	0.141853	Bact
XXPAXXX	30	0.133661	Bact
XXXEXXG	25	0.13411	Bact
XXYXEX	10	0.132468	Bact
XXXPXXN	74	0.133028	Bact
XHRXX	10	0.143024	Bact
XXXMSXX	20	0.143198	Bact
XRXEX	10	0.135121	Bact
XXXPHXX	19	0.137893	Bact
XXPDYXX	44	0.12901	Bact
PDXXX	10	0.134082	Bact
XDNXXK	10	0.134249	Bact
XXXRXRE	16	0.147586	Bact
XXXCXGX	79	0.139572	Bact
XXXPRXX	27	0.134387	Bact
XXXPPXX	31	0.140327	Bact
XXXEXXP	12	0.143933	Bact
XXXCGNX	44	0.141127	Bact
YXXPXXX	10	0.132612	Bact
FXXRXXX	86	0.128732	Bact
XXXKXXK	78	0.132292	Bact
XXXGXCX	46	0.133181	Bact
XXPRXXX	25	0.129736	Bact
XXXGXQX	11	0.133167	Bact
XXXAXKX	84	0.142347	Bact
XXXGXXW	21	0.143949	Bact
DXXLXQX	10	0.141222	Bact
XXXWXXK	55	0.136818	Bact
XXXCXWH	78	0.127145	Bact
XXXRXPX	54	0.14875	Bact
XXXPXDX	10	0.147822	Bact
ARTPY	10	0.136033	Bact
EYDXXX	10	0.142277	Bact
XXPWXXX	34	0.138245	Bact
XXXEQDX	17	0.135006	Bact
XEQGXDX	16	0.150701	Bact
XXXWDXX	10	0.142887	Bact
XXGTXX	10	0.135017	Bact
XXNGXXX	21	0.133505	Bact
XKXXH	10	0.127908	Bact
XXXHPXX	21	0.128228	Bact
XXXKXKX	16	0.131311	Bact
XXXIXXP	28	0.157391	Bact
XXGKSTX	80	0.168135	Bact
XXDCXRX	18	0.134421	Bact
XXXPERX	13	0.13956	Bact
MXREXX	10	0.137805	Bact
KXXRXXX	22	0.138637	Bact
XXXDKNX	12	0.140182	Bact
XXXGGXX	64	0.146168	Bact
XQXXN	10	0.138893	Bact
XXXKXDX	53	0.151439	Bact
XXPPXXX	83	0.134354	Bact
XXXDEXX	21	0.132691	Bact
XXXRXWX	11	0.135541	Bact
HMXXX	10	0.149614	Bact
XXWRXPX	32	0.149169	Bact
XXKHXGA	16	0.156037	Bact
GGRXXX	10	0.132829	Bact
XXXPGGX	20	0.138686	Bact
XXXCXEX	36	0.13955	Bact
XXXGXXH	12	0.133765	Bact
XXGEXXX	85	0.144147	Bact
XXXEXKX	18	0.141939	Bact
XXPDX	88	0.133876	Bact
XXXYRXX	17	0.129955	Bact
QXXNXXX	10	0.135306	Bact
XEYXX	10	0.134279	Bact
XPNGXXX	81	0.13293	Bact
XXRGXKX	56	0.151805	Bact
LILWXMX	41	0.160619	Bact
XXXDNXX	11	0.138193	Bact
XXXKRXX	62	0.138956	Bact
WKXNX	10	0.147261	Bact
XXXERXX	58	0.137499	Bact
XXXPXWX	13	0.148092	Bact
XXECXXX	35	0.1337	Bact
XXGDXXX	76	0.131654	Bact
EXXRXXX	10	0.135793	Bact
XXXPXHX	22	0.13785	Bact
XGXHX	10	0.142214	Bact
XXXKXXH	24	0.134384	Bact
XQXHX	10	0.153851	Bact
XXXGXXR	59	0.153141	Bact
XXXKWXX	79	0.134936	Bact
XXQGKYX	73	0.14341	Bact
WXEXXX	10	0.141804	Bact
XXXPXKX	53	0.136991	Bact
XXXQXXP	81	0.13615	Bact
XXXEXRX	73	0.139267	Bact
XXXNIXX	11	0.141625	Bact
XXRPXXX	39	0.134641	Bact
XXGKXTL	14	0.171039	Bact
XXPPQXX	61	0.143541	Bact
XXXRGXX	32	0.147448	Bact
XXXDDXX	37	0.127264	Bact
XXXRXXG	22	0.142639	Bact
XXXNGRP	56	0.1381	Bact
PXNXXX	10	0.137275	Bact
XXLGX	88	0.143654	Bact
XXXGXSP	16	0.143838	Bact
XXXDXIX	73	0.146216	Bact
XXXPDXX	86	0.138212	Bact
XXXMXXF	18	0.148597	Bact
XXVALAF	33	0.156755	Bact
XXPSDXX	74	0.139171	Bact
XDXPE	10	0.132713	Bact
DXSNXXX	11	0.131822	Bact
XXGCXXX	17	0.157696	Bact
XXSGXXX	27	0.158757	Bact
XXQXGI	10	0.145092	Bact
XXXHWXX	17	0.133671	Bact
XXXSGXQ	82	0.131014	Bact
AXXLRXY	10	0.139626	Bact
XXXLSGC	50	0.166272	Bact
NKPGXX	10	0.139766	Bact
LSQRXX	10	0.14263	Bact
XXXGWXY	40	0.142492	Bact
XXXDXPX	26	0.133422	Bact
XXXDDXX	21	0.140898	Bact
XXXPXEX	68	0.137095	Bact
XXDPXXX	38	0.13862	Bact
XXXDXPX	26	0.164671	Bact
XXWXKX	10	0.133176	Bact
XXXAVVY	26	0.151447	Bact
XXXQPXX	36	0.133689	Bact
XXRNXXX	40	0.139187	Bact
EXRXWX	10	0.145275	Bact
XXXPXWX	38	0.148435	Bact
XXWXKD	10	0.144221	Bact
XXXKPXX	11	0.140388	Bact
XXXRHXD	22	0.14942	Bact
XXXPGXX	81	0.137132	Bact
XXXGDXX	12	0.139771	Bact
YQQXXX	10	0.139613	Bact
XXXWXXR	11	0.155175	Bact
PGQXX	10	0.143527	Bact
XXXEXHG	15	0.136439	Bact
XPXPR	10	0.144765	Bact
XXXWQXX	52	0.13058	Bact
XAXKX	10	0.134873	Bact
XDXDXXX	16	0.134873	Bact
RXXRXXX	32	0.142619	Bact
XXXEXHX	24	0.141989	Bact
XXXNWXX	80	0.139562	Bact
XXAGNQX	82	0.14429	Bact
MXXGXXX	10	0.133637	Bact
XXXGQXX	70	0.135741	Bact
LXRXQX	10	0.130981	Bact
XXXPXKX	30	0.12468	Bact
XXPDXXX	55	0.135448	Bact
XXXHSXX	20	0.130282	Bact
XXKGXXX	22	0.163582	Bact
XXXGXXC	11	0.159999	Bact
XXXEXLX	51	0.133357	Bact
XRTPXYX	20	0.15465	Bact
XXXCXPX	61	0.125053	Bact
XXXPDXX	14	0.132663	Bact
XHXMX	10	0.13207	Bact
XXXRNXX	20	0.130853	Bact
XXXFXPX	22	0.144445	Bact
XXXLXPX	25	0.131966	Bact
XXKSTL	10	0.173553	Bact
XXXGXDX	73	0.14391	Bact
XXEQRXX	74	0.14283	Bact
XXPGXXX	47	0.13686	Bact
XWYXX	10	0.148276	Bact
XXXPXKX	41	0.143743	Bact
XXXEXXR	45	0.139098	Bact
XXXSXXK	49	0.161028	Bact
XXXVXXD	34	0.154731	Bact
EXXQXXX	37	0.145765	Bact
XXXPSXX	27	0.144935	Bact
XXXGXXC	67	0.171671	Bact
XXXGXXS	77	0.164234	Bact
XXXDXYX	56	0.132588	Bact
XXYPXXX	35	0.131602	Bact
XXSPXDX	12	0.142407	Bact
XXXGXDX	38	0.136624	Bact
XXXGWXX	19	0.137301	Bact
YXGXFX	10	0.133824	Bact
XXNLDXX	11	0.154835	Bact
XHRXX	10	0.144747	Bact
XQXXK	10	0.137523	Bact
XXDQXXX	16	0.136539	Bact
XXXGXKV	44	0.135568	Bact
XXXPXNX	72	0.133926	Bact
XXLFLGX	20	0.164142	Bact
XXXCMXX	50	0.160602	Bact
XXXCXNX	20	0.139463	Bact
XXXYXXR	31	0.136544	Bact
XXXPXPX	19	0.136283	Bact
XXXYXNX	52	0.136853	Bact
XXDPXXX	10	0.158365	Bact
HPRCGXX	10	0.148741	Bact
WPYXXX	10	0.12589	Bact
XXXGHRP	68	0.136275	Bact
XXRRXEX	30	0.150517	Bact
XXXPXCX	74	0.123892	Bact
XXXGXKX	82	0.144933	Bact
XXRQXXX	15	0.141167	Bact
PXXXX	10	0.189548	Bact
XXXDSXX	69	0.131486	Bact
XXXEXXH	19	0.138139	Bact
XXXCXGC	51	0.154318	Bact
XXXGXPX	43	0.139464	Bact
XXXPDXX	32	0.139598	Bact
XXXRQXX	73	0.142433	Bact
XXXWXHX	12	0.141476	Bact
XXXPMXK	11	0.144938	Bact
XWXQN	10	0.135469	Bact
XXLLP	88	0.146534	Bact
XXXKXKX	75	0.147621	Bact
XXCCXXM	12	0.154208	Bact
XXXEXNX	15	0.132754	Bact
XXXPGXX	60	0.132333	Bact
XCPNXXX	13	0.133188	Bact
XDWGQX	10	0.1431	Bact
XXXDXXK	26	0.133828	Bact
XXSEXXX	71	0.133879	Bact
XXXGXDX	33	0.13465	Bact
DEEDMXX	31	0.14642	Bact
XXXCXXC	81	0.151165	Bact
XXXGXRX	13	0.142224	Bact
XXKHXXX	86	0.13643	Bact
XXXWXCX	60	0.133054	Bact
XXXDXKX	13	0.139674	Bact
XXXEQGX	13	0.139262	Bact
XXXPEXX	61	0.131984	Bact
XXXFXXP	79	0.15344	Bact
XXXGXGX	35	0.136511	Bact
XXXYEXX	11	0.143645	Bact
XXXDDXX	32	0.136303	Bact
XXXDXGX	23	0.138818	Bact
XXDQXXX	32	0.137201	Bact
XXXCXQX	52	0.142918	Bact
XXXDXXW	55	0.1347	Bact
XXXHPGX	10	0.139461	Bact
XXXVYXX	81	0.152179	Bact
HDXHFXX	10	0.148096	Bact
XXDWXXX	13	0.144622	Bact
XXXRVXX	78	0.143626	Bact
XXXPPXR	54	0.155816	Bact
XXXQXYX	66	0.151342	Bact
XXXEHXX	73	0.134666	Bact
XXXCXXL	41	0.171272	Bact
XXPXQX	10	0.136574	Bact
XXXWQKX	80	0.136783	Bact
XVFLVFX	82	0.146026	Bact
KWLCX	10	0.144943	Bact
XXXVDXX	51	0.144586	Bact
XXXWXKX	15	0.137166	Bact
XXGTLXX	37	0.14532	Bact
XXXDEXX	18	0.14184	Bact
XXNHXXX	82	0.139244	Bact
XXPDTXX	54	0.137244	Bact
XXXPFXX	10	0.139489	Bact
XXXYXXC	64	0.139002	Bact
XXXNXXQ	31	0.141093	Bact
XXDPXXX	48	0.136926	Bact
XXXWCXX	24	0.139968	Bact
XXKKXXX	15	0.139849	Bact
XXXPRTX	17	0.135875	Bact
AGMXXX	10	0.137842	Bact
XXXPKDX	54	0.136832	Bact
XXMKXXX	13	0.131524	Bact
XXRRXXX	67	0.134851	Bact
XXXIAYX	55	0.149123	Bact
XXPEEXX	38	0.129307	Bact
XXXCXCX	18	0.131309	Bact
XXXDXXD	13	0.133795	Bact
XXXPEXX	44	0.136146	Bact
XXDCXXX	38	0.126199	Bact
XXXWXNX	57	0.125469	Bact
XXXNXEX	77	0.13386	Bact
XKXXE	10	0.139647	Bact
XXXDXXK	38	0.139657	Bact
XXXDXQX	75	0.13556	Bact
XXDQXXX	23	0.142012	Bact
XXHXXXX	11	0.192121	Bact
XPCXXX	10	0.145409	Bact
XWXWXXX	17	0.143592	Bact
DXXHXXX	19	0.143319	Bact
XXXQXXQ	10	0.14282	Bact
XXXGXDX	10	0.136953	Bact
XXXMXKX	51	0.139111	Bact
XXXPXDX	71	0.138179	Bact
XXXDXDX	83	0.130237	Bact
XXXAXHX	10	0.140316	Bact
MXPKXXX	10	0.14531	Bact
XCXPX	10	0.136276	Bact
XXXQNXX	66	0.128254	Bact
XXXPSKX	69	0.134176	Bact
XXXWXRN	26	0.135303	Bact
XXXHXPX	37	0.129558	Bact
XXXPXEX	20	0.130482	Bact
XXXPXXR	77	0.154469	Bact
XXXQCX	87	0.157546	Bact
XXXSXXW	37	0.131769	Bact
XXKPXXX	10	0.140267	Bact
XXXHXQX	68	0.138332	Bact
XXXGXDX	36	0.134837	Bact
NXPWXX	10	0.134766	Bact
XXXWXGX	24	0.125368	Bact
XXCPXXX	24	0.137046	Bact
XQQXXX	10	0.134402	Bact
XXCWXXX	29	0.137789	Bact
XXIPEXX	18	0.134741	Bact
XXXKTTL	37	0.1789	Bact
XXXCXKX	50	0.14518	Bact
XXXLXVX	63	0.148088	Bact
DEXXX	10	0.14116	Bact
XXLPXLX	30	0.144413	Bact
XXKQXXX	29	0.134813	Bact
XXXMXXY	76	0.139659	Bact
XXXCXXQ	15	0.134215	Bact
XXXSXXD	43	0.137484	Bact
DPEAX	10	0.149584	Bact
XXPCXXX	17	0.136568	Bact
XXPXXC	10	0.138824	Bact
XXXDEXX	68	0.135924	Bact
XXGTLXX	71	0.15014	Bact
XXXCXCX	23	0.146893	Bact
XXXCXNX	12	0.148753	Bact
XXXKRXX	23	0.14233	Bact
WXXWXXD	10	0.141492	Bact
QNXXX	10	0.14191	Bact
XXXCHXX	51	0.145189	Bact
XXXQKXX	34	0.128963	Bact
XXXFXGS	77	0.146474	Bact
XXPEXXX	10	0.130644	Bact
XXXPEXX	58	0.131857	Bact
XXXWXXW	66	0.145604	Bact
XXPDXXX	48	0.141298	Bact
XVAIGXX	32	0.157212	Bact
XXDPGXX	26	0.132768	Bact
XDDDXXX	13	0.143404	Bact
XXDGXXX	50	0.144642	Bact
XXXPXMD	20	0.155201	Bact
XXXQXXP	34	0.143743	Bact
XGXND	10	0.135615	Bact
XRDXXX	10	0.145362	Bact
XXXPDXX	21	0.134419	Bact
XXXQXWX	12	0.136304	Bact
NNXXX	10	0.139011	Bact
XXEKXXX	55	0.139223	Bact
XSSSXSG	60	0.15436	Bact
XXGNRXX	25	0.135665	Bact
XHHPE	10	0.145367	Bact
XQECXXX	33	0.137506	Bact
XXQQPQX	53	0.147687	Bact
XXXCXDX	23	0.129494	Bact
XXVPXXX	19	0.134189	Bact
XXXNXXP	27	0.134089	Bact
XXXEHXH	26	0.137854	Bact
XXPPDXX	14	0.132741	Bact
XXDQXXX	75	0.137339	Bact
XXRHPHX	27	0.138724	Bact
XXHXRX	10	0.140575	Bact
XXQGXTX	47	0.143122	Bact
XXCLILF	10	0.1495	Bact
XXDPXXX	31	0.134608	Bact
PGKTXX	10	0.146322	Bact
XXEXGS	10	0.138524	Bact
XXRRXXX	14	0.139494	Bact
XXXMXWX	76	0.140523	Bact
QXXPXXX	18	0.13133	Bact
XXWXXD	10	0.134446	Bact
XXVLPFL	52	0.151227	Bact
XXRFXXX	24	0.139664	Bact
XXXHXWX	70	0.146373	Bact
XXXPHXX	10	0.147395	Bact
XDRHXXX	11	0.134026	Bact
XXXPMXX	25	0.138035	Bact
XXXCXXP	36	0.135319	Bact
XGHHXXX	11	0.141646	Bact
XXXPXXP	14	0.132581	Bact
XXXSGXX	73	0.14451	Bact
XXXPRGX	42	0.132198	Bact
XXXWXEX	29	0.132501	Bact
XXXMLWX	16	0.15067	Bact
XXXMXXP	12	0.13699	Bact
XXCHXXX	52	0.133661	Bact
XXXGCHX	16	0.13171	Bact
XXHPXXX	27	0.136832	Bact
XXXPXPX	79	0.137378	Bact
XXXDDXX	24	0.131197	Bact
[truncated: 20,357 more rows]

## Sheet: top1000-DoubleWeightedMotifsPFA
motif	pfam_acc	count	mean_score	weighted	dcGO-query
SGG	PF00005.33	378457	0.346583	131167	PF00005
LDE	PF00005.33	267579	0.319333	85446.9	PF00005
ARA	PF00005.33	266806	0.28715	76613.3	PF00005
STL	PF00005.33	189974	0.3627	68903.6	PF00005
LAA	PF07690.21	182809	0.3008	54988.9	PF07690
LAL	PF07690.21	164052	0.327	53645	PF07690
LAG	PF07690.21	159398	0.32715	52147.1	PF07690
ALL	PF07690.21	157461	0.315033	49605.5	PF07690
GLL	PF07690.21	129767	0.376056	48799.6	PF07690
GAG	PF00005.33	142741	0.33685	48082.3	PF00005
GAA	PF07690.21	127380	0.34908	44465.8	PF07690
NAG	PF00106.31	112770	0.3805	42909	PF00106
LLL	PF07690.21	113717	0.365809	41598.7	PF07690
VAL	PF07690.21	142272	0.2897	41216.2	PF07690
VDD	PF00072.30	126516	0.3239	40978.5	PF00072
LLA	PF07690.21	108415	0.3719	40319.5	PF07690
SAL	PF07690.21	126193	0.3191	40268.2	PF07690
ALG	PF07690.21	124559	0.31949	39795.4	PF07690
SAA	PF07690.21	110890	0.347282	38510.1	PF07690
LAV	PF07690.21	119767	0.316075	37855.4	PF07690
VAA	PF07690.21	134494	0.2813	37833.2	PF07690
AAA	PF07690.21	102643	0.365933	37560.5	PF07690
SGK	PF00005.33	96314	0.38834	37402.6	PF00005
AAL	PF07690.21	104101	0.350743	36512.7	PF07690
DFG	PF00069.31	102893	0.3516	36177.2	PF00069
AVL	PF07690.21	111455	0.321425	35824.4	PF07690
AGK	PF00005.33	104417	0.339622	35462.3	PF00005
APE	PF00069.31	104699	0.33285	34849.1	PF00069
GKS	PF00005.33	90150	0.3849	34698.7	PF00005
GLG	PF07690.21	97743	0.3497	34180.7	PF07690
ALV	PF07690.21	106847	0.314663	33620.7	PF07690
LLD	PF00005.33	84037	0.38976	32754.3	PF00005
KTT	PF00005.33	94509	0.341425	32267.7	PF00005
TAL	PF12796.13	108209	0.2956	31986.6	PF12796
AGA	PF07690.21	107277	0.2945	31593.1	PF07690
LSL	PF07690.21	97295	0.3223	31358.2	PF07690
IAL	PF07690.21	92811	0.3361	31193.8	PF07690
TSG	PF00501.34	91086	0.33542	30552.1	PF00501
SLL	PF07690.21	84851	0.356463	30246.2	PF07690
TAA	PF07690.21	92455	0.323075	29869.9	PF07690
VAL	PF00005.33	102757	0.2897	29768.7	PF00005
AVG	PF07690.21	96612	0.306029	29566	PF07690
LGL	PF07690.21	91057	0.32445	29543.4	PF07690
LLG	PF07690.21	89368	0.33017	29506.6	PF07690
GLG	PF02518.31	83873	0.3497	29330.4	PF02518
GAV	PF07690.21	88721	0.33035	29309	PF07690
EAA	PF00528.27	75794	0.38195	28949.5	PF00528
NAG	PF13561.12	76074	0.3805	28946.2	PF13561
AAG	PF07690.21	83083	0.347737	28891.1	PF07690
LAI	PF07690.21	88151	0.327367	28857.7	PF07690
LAG	PF00005.33	88074	0.32715	28813.4	PF00005
ADE	PF00005.33	82721	0.34704	28707.5	PF00005
GGL	PF07690.21	64313	0.446225	28698.1	PF07690
GSG	PF00005.33	82738	0.3398	28114.4	PF00005
LAS	PF07690.21	98576	0.284	27995.6	PF07690
LLV	PF07690.21	75614	0.3701	27984.7	PF07690
FAA	PF07690.21	88056	0.3162	27843.3	PF07690
IAA	PF07690.21	103619	0.2673	27697.4	PF07690
HRD	PF00069.31	77225	0.3513	27129.1	PF00069
LAT	PF07690.21	84876	0.31904	27078.8	PF07690
GLV	PF07690.21	73729	0.365513	26948.9	PF07690
VLL	PF07690.21	80126	0.333647	26733.8	PF07690
AFA	PF07690.21	69098	0.3791	26195.1	PF07690
TAL	PF07690.21	87894	0.2956	25981.5	PF07690
LAF	PF07690.21	80466	0.322675	25964.4	PF07690
ALI	PF07690.21	77293	0.334914	25886.5	PF07690
GSL	PF07690.21	67276	0.3843	25854.2	PF07690
GAD	PF12796.13	68705	0.368925	25347	PF12796
LLL	PF00005.33	69264	0.365809	25337.4	PF00005
GIG	PF07690.21	66366	0.38144	25314.6	PF07690
SVL	PF07690.21	67007	0.3733	25013.7	PF07690
LVG	PF07690.21	63044	0.393467	24805.7	PF07690
LAL	PF00005.33	75735	0.327	24765.3	PF00005
GIG	PF00106.31	64823	0.38144	24726.1	PF00106
GLF	PF07690.21	62267	0.3952	24607.9	PF07690
VAV	PF07690.21	76232	0.3222	24562	PF07690
LVL	PF07690.21	71163	0.341129	24275.7	PF07690
ALF	PF07690.21	77071	0.314933	24272.2	PF07690
LGL	PF02518.31	74682	0.32445	24230.6	PF02518
CGK	PF00096.32	88888	0.2706	24053.1	PF00096
GLI	PF07690.21	64218	0.3738	24004.7	PF07690
AVV	PF07690.21	72456	0.3291	23845.3	PF07690
AIG	PF07690.21	76166	0.3108	23672.4	PF07690
PPG	PF01391.23	54855	0.431071	23646.4	PF01391
VLG	PF07690.21	71547	0.3266	23367.3	PF07690
ASA	PF07690.21	72287	0.321157	23215.5	PF07690
LGG	PF07690.21	71813	0.3215	23087.9	PF07690
GVL	PF07690.21	57175	0.40135	22947.2	PF07690
VED	PF00072.30	79499	0.28675	22796.3	PF00072
QQQ	PF00005.33	52734	0.42965	22657.2	PF00005
PTS	PF00005.33	65927	0.3436	22652.5	PF00005
AAV	PF07690.21	67455	0.334643	22573.3	PF07690
TAG	PF07690.21	69568	0.323567	22509.9	PF07690
SLG	PF07690.21	65629	0.3418	22432	PF07690
ALT	PF07690.21	65216	0.342767	22353.9	PF07690
LAL	PF00528.27	67966	0.327	22224.9	PF00528
KLL	PF12796.13	59466	0.371389	22085	PF12796
GAG	PF07690.21	65394	0.33685	22028	PF07690
AFL	PF07690.21	62489	0.3501	21877.4	PF07690
FGL	PF07690.21	57491	0.3787	21771.8	PF07690
DEP	PF00005.33	63603	0.339425	21588.4	PF00005
SGS	PF00005.33	60252	0.354067	21333.2	PF00005
EAA	PF00015.26	55701	0.38195	21275	PF00015
LAR	PF00005.33	69035	0.3052	21069.5	PF00005
TPL	PF12796.13	63720	0.32965	21005.3	PF12796
PLL	PF07690.21	56727	0.367912	20870.6	PF07690
ALL	PF00005.33	65902	0.315033	20761.3	PF00005
ASL	PF07690.21	72622	0.28585	20759	PF07690
QRQ	PF00005.33	74207	0.27874	20684.5	PF00005
GGA	PF07690.21	49149	0.419425	20614.3	PF07690
SLV	PF07690.21	53228	0.38576	20533.2	PF07690
LLI	PF07690.21	51657	0.39636	20474.8	PF07690
ATL	PF07690.21	63992	0.317533	20319.6	PF07690
VLL	PF00005.33	60789	0.333647	20282	PF00005
SLG	PF00069.31	59336	0.3418	20281	PF00069
ANL	PF00805.28	65178	0.3104	20231.3	PF00805
AFG	PF07690.21	66715	0.3029	20208	PF07690
GND	PF00353.25	53741	0.3752	20163.6	PF00353
LVG	PF00005.33	51154	0.393467	20127.4	PF00005
AIL	PF07690.21	59698	0.335529	20030.4	PF07690
GPS	PF00005.33	65014	0.30645	19923.5	PF00005
LLS	PF07690.21	54797	0.363	19891.3	PF07690
FLL	PF07690.21	56132	0.349875	19639.2	PF07690
LSL	PF00005.33	60780	0.3223	19589.4	PF00005
IGL	PF07690.21	66065	0.29615	19565.1	PF07690
SAI	PF07690.21	59960	0.3255	19517	PF07690
LAS	PF13561.12	68225	0.284	19375.9	PF13561
VGL	PF00005.33	59713	0.3223	19245.5	PF00005
LIG	PF07690.21	58088	0.331275	19243.1	PF07690
SLI	PF07690.21	45445	0.4217	19164.2	PF07690
NIL	PF00069.31	50157	0.3797	19044.6	PF00069
FAG	PF07690.21	62531	0.3041	19015.7	PF07690
GIL	PF07690.21	50476	0.376567	19007.6	PF07690
SAS	PF07690.21	52621	0.361182	19005.7	PF07690
VAF	PF07690.21	57799	0.32845	18984.1	PF07690
APL	PF07690.21	52983	0.3576	18946.7	PF07690
LLL	PF12796.13	51546	0.365809	18856	PF12796
LAA	PF00501.34	62678	0.3008	18853.5	PF00501
AVF	PF07690.21	59059	0.3184	18804.4	PF07690
LSD	PF07690.21	59462	0.3158	18778.1	PF07690
SAG	PF07690.21	53923	0.347414	18733.6	PF07690
SAF	PF07690.21	55913	0.334733	18715.9	PF07690
QDP	PF00005.33	54611	0.342	18677	PF00005
LAD	PF07690.21	60155	0.310267	18664.1	PF07690
SIL	PF07690.21	42356	0.4381	18556.2	PF07690
VGL	PF07690.21	57526	0.3223	18540.6	PF07690
GLT	PF07690.21	44642	0.411117	18353.1	PF07690
GLL	PF00005.33	48203	0.376056	18127	PF00005
LSV	PF07690.21	56549	0.32015	18104.2	PF07690
AGF	PF07690.21	57584	0.3142	18092.9	PF07690
SGS	PF00400.38	50983	0.354067	18051.4	PF00400
GFG	PF07690.21	44597	0.404433	18036.5	PF07690
GIG	PF02518.31	47199	0.38144	18003.6	PF02518
TTG	PF00501.34	52583	0.33954	17854	PF00501
ILL	PF00072.30	46520	0.38272	17804.1	PF00072
QKQ	PF00005.33	46591	0.381	17751.2	PF00005
PTT	PF00005.33	49621	0.35714	17721.6	PF00005
ILL	PF07690.21	46233	0.38272	17694.3	PF07690
GIP	PF02518.31	43478	0.4054	17626	PF02518
ASG	PF07690.21	53206	0.330475	17583.3	PF07690
LGV	PF07690.21	55982	0.313909	17573.3	PF07690
GFL	PF07690.21	45362	0.386267	17521.8	PF07690
DVN	PF12796.13	43659	0.4005	17485.4	PF12796
MDE	PF00005.33	54316	0.32135	17454.4	PF00005
GVG	PF07690.21	47100	0.370575	17454.1	PF07690
LDL	PF13855.12	52399	0.331733	17382.5	PF13855
TTL	PF00005.33	45581	0.37948	17297.1	PF00005
PKG	PF00501.34	47668	0.362533	17281.2	PF00501
TAV	PF07690.21	60925	0.28345	17269.2	PF07690
ILG	PF07690.21	40564	0.4252	17247.8	PF07690
LLT	PF07690.21	49805	0.34616	17240.5	PF07690
LAD	PF00005.33	55493	0.310267	17217.6	PF00005
IAL	PF00005.33	51148	0.3361	17190.8	PF00005
RVG	PF00005.33	49270	0.347825	17137.3	PF00005
LAA	PF00528.27	56835	0.3008	17096	PF00528
LAP	PF07690.21	55112	0.31015	17093	PF07690
SLF	PF07690.21	45427	0.3762	17089.6	PF07690
LFL	PF07690.21	45570	0.37385	17036.3	PF07690
ADD	PF00072.30	52004	0.32692	17001.1	PF00072
MDG	PF00072.30	57231	0.2968	16986.2	PF00072
LAA	PF00005.33	56445	0.3008	16978.7	PF00005
RAG	PF00015.26	48647	0.3487	16963.2	PF00015
LLG	PF00005.33	51096	0.33017	16870.4	PF00005
VIG	PF07690.21	36788	0.4559	16771.6	PF07690
GGG	PF07992.20	37233	0.4503	16766	PF07992
SVG	PF07690.21	46241	0.3615	16716.1	PF07690
ILL	PF00005.33	43621	0.38272	16694.6	PF00005
LAG	PF02653.21	51028	0.32715	16693.8	PF02653
ALP	PF07690.21	49577	0.33656	16685.6	PF07690
SPD	PF00400.38	47570	0.35072	16683.8	PF00400
GAA	PF13561.12	47732	0.34908	16662.3	PF13561
AAS	PF07690.21	47910	0.347546	16650.9	PF07690
VVL	PF07690.21	41687	0.398983	16632.4	PF07690
ALL	PF00528.27	52789	0.315033	16630.3	PF00528
AGS	PF07690.21	53880	0.308583	16626.5	PF07690
LSV	PF00005.33	51752	0.32015	16568.4	PF00005
GAS	PF07690.21	49618	0.333767	16560.8	PF07690
ELL	PF00005.33	45945	0.358555	16473.8	PF00005
LGL	PF00528.27	50719	0.32445	16455.8	PF00528
AGI	PF07690.21	60360	0.2726	16454.1	PF07690
LDG	PF00005.33	50260	0.326137	16391.7	PF00005
VLV	PF07690.21	48237	0.339662	16384.3	PF07690
TLL	PF00005.33	52122	0.313238	16326.6	PF00005
LAA	PF12796.13	54093	0.3008	16271.2	PF12796
PAA	PF07690.21	45991	0.3534	16253.2	PF07690
SAT	PF00270.35	49992	0.32475	16234.9	PF00270
LAI	PF00528.27	49576	0.327367	16229.5	PF00528
GVV	PF07690.21	43165	0.375878	16224.8	PF07690
ILV	PF00072.30	45065	0.360014	16224	PF00072
AVV	PF00015.26	49223	0.3291	16199.3	PF00015
VLV	PF00072.30	47570	0.339662	16157.7	PF00072
GIV	PF07690.21	40782	0.395667	16136.1	PF07690
IGG	PF07690.21	49026	0.3282	16090.3	PF07690
GKT	PF00005.33	46861	0.34245	16047.5	PF00005
LAI	PF02518.31	49014	0.327367	16045.5	PF02518
LLD	PF00072.30	41164	0.38976	16044.1	PF00072
ATS	PF00005.33	55700	0.2873	16002.6	PF00005
DLK	PF00069.31	41989	0.3811	16002	PF00069
DTL	PF00353.25	47850	0.333333	15950	PF00353
SVV	PF07690.21	44014	0.3615	15911.1	PF07690
LAI	PF00005.33	48520	0.327367	15883.8	PF00005
VAT	PF07690.21	54650	0.2905	15875.8	PF07690
ILI	PF00072.30	44014	0.3595	15823	PF00072
TAS	PF07690.21	44667	0.3536	15794.3	PF07690
GAG	PF07992.20	46876	0.33685	15790.2	PF07992
LFG	PF07690.21	45187	0.3481	15729.6	PF07690
SGV	PF07690.21	39341	0.3992	15704.9	PF07690
NLL	PF00005.33	40510	0.38636	15651.4	PF00005
LIL	PF07690.21	40031	0.390129	15617.2	PF07690
FSL	PF07690.21	51053	0.305	15571.2	PF07690
PLH	PF12796.13	40425	0.3849	15559.6	PF12796
AGG	PF07690.21	50699	0.30599	15513.4	PF07690
LAA	PF00171.27	51336	0.3008	15441.9	PF00171
AVS	PF07690.21	55968	0.2755	15419.2	PF07690
TGL	PF02518.31	44525	0.3454	15378.9	PF02518
GLG	PF00528.27	43936	0.3497	15364.4	PF00528
GGV	PF07690.21	36779	0.417543	15356.8	PF07690
GQR	PF00005.33	43840	0.350267	15355.7	PF00005
AIK	PF00069.31	47522	0.32225	15314	PF00069
LSS	PF07690.21	50956	0.30045	15309.7	PF07690
SFL	PF07690.21	40419	0.37794	15276	PF07690
GYL	PF07690.21	36798	0.41505	15273	PF07690
LLF	PF07690.21	42963	0.354671	15237.7	PF07690
ELL	PF00069.31	42492	0.358555	15235.7	PF00069
IAL	PF00528.27	45277	0.3361	15217.6	PF00528
LGL	PF00005.33	46805	0.32445	15185.9	PF00005
VAL	PF00528.27	52383	0.2897	15175.4	PF00528
GYL	PF00501.34	36514	0.41505	15155.1	PF00501
DTG	PF02518.31	42377	0.3572	15137.1	PF02518
LLP	PF07690.21	42074	0.358967	15103.2	PF07690
RAL	PF00005.33	41419	0.3642	15084.8	PF00005
ATG	PF07690.21	48631	0.309325	15042.8	PF07690
MAL	PF07690.21	51412	0.29235	15030.3	PF07690
VVG	PF07690.21	41306	0.363815	15027.8	PF07690
DYL	PF00072.30	39294	0.381467	14989.4	PF00072
LPL	PF07690.21	44966	0.333037	14975.3	PF07690
RLL	PF00005.33	39745	0.3767	14971.9	PF00005
ASV	PF07690.21	47086	0.31595	14876.8	PF07690
IAV	PF07690.21	52142	0.2853	14876.1	PF07690
ALV	PF00005.33	47255	0.314663	14869.4	PF00005
KAA	PF13561.12	46986	0.3162	14857	PF13561
AAF	PF07690.21	43764	0.33945	14855.7	PF07690
KLL	PF00005.33	39787	0.371389	14776.4	PF00005
IAI	PF07690.21	49561	0.29785	14761.7	PF07690
APA	PF07690.21	44468	0.3316	14745.6	PF07690
AEL	PF00501.34	45326	0.3232	14649.4	PF00501
AML	PF07690.21	49999	0.29255	14627.2	PF07690
RAA	PF00005.33	40395	0.36208	14626.2	PF00005
AAA	PF13561.12	39818	0.365933	14570.7	PF13561
TAL	PF00005.33	49183	0.2956	14538.5	PF00005
RIH	PF00096.32	41384	0.3513	14538.2	PF00096
LAV	PF00528.27	45831	0.316075	14486	PF00528
LSI	PF07690.21	48361	0.2991	14464.8	PF07690
LGI	PF07690.21	44905	0.3213	14428	PF07690
AFV	PF07690.21	44317	0.3243	14372	PF07690
AAI	PF07690.21	41661	0.3449	14368.9	PF07690
MAA	PF07690.21	54157	0.2651	14357	PF07690
SGA	PF07690.21	44585	0.32105	14314	PF07690
SIG	PF07690.21	38600	0.370467	14300	PF07690
EVL	PF00005.33	38593	0.370333	14292.3	PF00005
IIG	PF07690.21	41736	0.3424	14290.4	PF07690
VTG	PF00106.31	47429	0.30096	14274.2	PF00106
SAT	PF07690.21	43916	0.32475	14261.7	PF07690
GCG	PF00005.33	36011	0.39592	14257.5	PF00005
TSL	PF07690.21	42610	0.3329	14184.9	PF07690
LST	PF07690.21	46940	0.3018	14166.5	PF07690
TLL	PF07690.21	45210	0.313238	14161.5	PF07690
PTN	PF00005.33	38035	0.370733	14100.8	PF00005
STG	PF00501.34	39210	0.359433	14093.4	PF00501
FSG	PF00005.33	47499	0.2964	14078.7	PF00005
IAF	PF07690.21	47325	0.2974	14074.5	PF07690
LGF	PF07690.21	42567	0.330529	14069.6	PF07690
GLE	PF00072.30	38121	0.36865	14053.3	PF00072
LVV	PF07690.21	43670	0.321512	14040.5	PF07690
EVE	PF13193.12	39026	0.358867	14005.1	PF13193
IKP	PF00069.31	45404	0.30745	13959.5	PF00069
GTG	PF02518.31	38186	0.365237	13947	PF02518
VLL	PF00072.30	41790	0.333647	13943.1	PF00072
VLL	PF00069.31	41788	0.333647	13942.4	PF00069
LLR	PF00005.33	38279	0.364055	13935.7	PF00005
GPP	PF01391.23	37398	0.372575	13933.6	PF01391
SVF	PF07690.21	39044	0.356625	13924.1	PF07690
STL	PF07690.21	38346	0.3627	13908.1	PF07690
APG	PF13561.12	42548	0.326275	13882.3	PF13561
DFG	PF00563.25	39433	0.3516	13864.6	PF00563
VAL	PF00501.34	47580	0.2897	13783.9	PF00501
IHR	PF00069.31	38799	0.3549	13769.8	PF00069
ILL	PF00069.31	35939	0.38272	13754.6	PF00069
KLL	PF00069.31	36999	0.371389	13741	PF00069
AAA	PF00171.27	37493	0.365933	13719.9	PF00171
VDL	PF00005.33	41011	0.334425	13715.1	PF00005
PPG	PF00067.27	31805	0.431071	13710.2	PF00067
VFG	PF07690.21	35538	0.384933	13679.8	PF07690
AVT	PF07690.21	42758	0.319775	13672.9	PF07690
YLH	PF00069.31	36687	0.3725	13665.9	PF00069
PVL	PF07690.21	33145	0.41165	13644.1	PF07690
AVI	PF07690.21	45400	0.300133	13626.1	PF07690
NLL	PF02518.31	35247	0.38636	13618	PF02518
ALV	PF00528.27	43259	0.314663	13612	PF00528
AEG	PF00563.25	36818	0.3695	13604.3	PF00563
SGS	PF00501.34	38384	0.354067	13590.5	PF00501
AVL	PF00528.27	42263	0.321425	13584.4	PF00528
LAA	PF13561.12	44934	0.3008	13516.1	PF13561
HPE	PF00117.34	40586	0.33175	13464.4	PF00117
FLV	PF07690.21	37423	0.358933	13432.4	PF07690
GPL	PF07690.21	39212	0.3421	13414.4	PF07690
GPN	PF00005.33	47932	0.2795	13397	PF00005
VLF	PF07690.21	34303	0.3891	13347.3	PF07690
IAT	PF07690.21	46120	0.2894	13347.1	PF07690
LLA	PF00528.27	35731	0.3719	13288.4	PF00528
DAA	PF01494.25	39657	0.334333	13258.7	PF01494
ATV	PF07690.21	42285	0.312567	13216.9	PF07690
AGT	PF07690.21	43787	0.301775	13213.8	PF07690
LPG	PF01391.23	38866	0.339967	13213.1	PF01391
GER	PF00005.33	34928	0.377733	13193.5	PF00005
AIV	PF07690.21	46252	0.28485	13174.9	PF07690
LAA	PF00155.27	43747	0.3008	13159.1	PF00155
GLV	PF00005.33	36001	0.365513	13158.8	PF00005
TGL	PF07690.21	38066	0.3454	13148	PF07690
VLI	PF00072.30	35174	0.373375	13133.1	PF00072
AAG	PF07992.20	37731	0.347737	13120.5	PF07992
LLL	PF00528.27	35866	0.365809	13120.1	PF00528
TPL	PF00512.31	39647	0.32965	13069.6	PF00512
VGE	PF00005.33	43554	0.2997	13053.1	PF00005
DGG	PF13561.12	39770	0.327029	13005.9	PF13561
LAA	PF00106.31	43187	0.3008	12990.6	PF00106
GLD	PF00005.33	37021	0.350833	12988.2	PF00005
LLA	PF00005.33	34874	0.3719	12969.6	PF00005
LTL	PF07690.21	40381	0.320333	12935.4	PF07690
GII	PF07690.21	32126	0.402525	12931.5	PF07690
FFL	PF07690.21	34695	0.372	12906.5	PF07690
GFV	PF07690.21	32669	0.3942	12878.1	PF07690
VGG	PF07690.21	45064	0.285271	12855.5	PF07690
IAI	PF00005.33	43132	0.29785	12846.9	PF00005
SAL	PF00005.33	40236	0.3191	12839.3	PF00005
TAI	PF07690.21	42508	0.3013	12807.7	PF07690
ALI	PF00528.27	38219	0.334914	12800.1	PF00528
GDD	PF00353.25	37114	0.344867	12799.4	PF00353
PSG	PF00005.33	34728	0.367783	12772.4	PF00005
ELG	PF00171.27	33930	0.3755	12740.7	PF00171
EPT	PF00005.33	61308	0.2075	12721.4	PF00005
SGT	PF00501.34	37036	0.3433	12714.5	PF00501
VAV	PF00501.34	39447	0.3222	12709.8	PF00501
GVG	PF02518.31	34265	0.370575	12697.8	PF02518
LSF	PF07690.21	42891	0.296	12695.7	PF07690
FGL	PF00069.31	33514	0.3787	12691.8	PF00069
DLL	PF00005.33	34153	0.37146	12686.5	PF00005
AVL	PF00501.34	39413	0.321425	12668.3	PF00501
AAL	PF00528.27	36064	0.350743	12649.2	PF00528
SLL	PF00005.33	35481	0.356463	12647.6	PF00005
VDG	PF00005.33	41417	0.30495	12630.1	PF00005
RAL	PF07690.21	34677	0.3642	12629.4	PF07690
PNG	PF00005.33	33509	0.3768	12626.2	PF00005
ADA	PF00171.27	35520	0.3544	12588.3	PF00171
ADR	PF07690.21	36089	0.3483	12569.8	PF07690
SFG	PF07690.21	37066	0.3388	12558	PF07690
GPV	PF00171.27	35341	0.35515	12551.4	PF00171
AED	PF00072.30	35211	0.35475	12491.1	PF00072
DLV	PF00072.30	30904	0.403667	12474.9	PF00072
GGG	PF07690.21	27648	0.4503	12449.9	PF07690
LAG	PF00501.34	38037	0.32715	12443.8	PF00501
AGE	PF00005.33	41163	0.302225	12440.5	PF00005
RLG	PF07690.21	31960	0.3882	12406.9	PF07690
VLI	PF07690.21	33188	0.373375	12391.6	PF07690
GLL	PF00528.27	32842	0.376056	12350.4	PF00528
LAL	PF00664.28	37715	0.327	12332.8	PF00664
SFG	PF00069.31	36345	0.3388	12313.7	PF00069
GEI	PF00005.33	37838	0.3251	12301.1	PF00005
SGG	PF00089.32	35440	0.346583	12282.9	PF00089
RVL	PF00005.33	34986	0.3508	12273.1	PF00005
RLL	PF07690.21	32572	0.3767	12269.9	PF07690
ALG	PF00528.27	38355	0.31949	12254	PF00528
LSL	PF00528.27	38007	0.3223	12249.7	PF00528
GTL	PF07690.21	33230	0.36846	12243.9	PF07690
AEL	PF00005.33	37873	0.3232	12240.6	PF00005
AAT	PF07690.21	37118	0.329562	12232.7	PF07690
NAA	PF00015.26	33505	0.36455	12214.2	PF00015
GGF	PF07690.21	27268	0.44575	12154.7	PF07690
ASS	PF07690.21	37492	0.323814	12140.4	PF07690
GAD	PF00072.30	32872	0.368925	12127.3	PF00072
ALG	PF00069.31	37950	0.31949	12124.6	PF00069
FLI	PF07690.21	31653	0.3823	12100.9	PF07690
HQR	PF00096.32	35182	0.3438	12095.6	PF00096
SIV	PF07690.21	29911	0.4041	12087	PF07690
GAS	PF00106.31	36150	0.333767	12065.7	PF00106
ESP	PF00083.30	32454	0.37145	12055	PF00083
LLE	PF12796.13	31305	0.385017	12052.9	PF12796
IVG	PF07690.21	37981	0.31696	12038.5	PF07690
PIL	PF07690.21	29804	0.4033	12020	PF07690
DAA	PF00171.27	35874	0.334333	11993.9	PF00171
DAD	PF00535.33	31168	0.3847	11990.3	PF00535
QTN	PF00015.26	34276	0.3493	11972.6	PF00015
GNH	PF00149.33	31923	0.3747	11961.5	PF00149
AMG	PF07690.21	41486	0.288267	11959	PF07690
AIF	PF07690.21	37768	0.31645	11951.7	PF07690
RLG	PF00005.33	30771	0.3882	11945.3	PF00005
VAA	PF00171.27	42286	0.2813	11895.1	PF00171
KAA	PF00106.31	37603	0.3162	11890.1	PF00106
GGI	PF07690.21	28979	0.4094	11864	PF07690
FAS	PF07690.21	42054	0.2811	11821.4	PF07690
ALE	PF00072.30	36295	0.325675	11820.4	PF00072
DFG	PF07714.23	33609	0.3516	11816.9	PF07714
SGI	PF07690.21	35554	0.3321	11807.5	PF07690
IFL	PF07690.21	33189	0.355533	11799.8	PF07690
GGA	PF13561.12	28117	0.419425	11793	PF13561
LRL	PF00005.33	35010	0.3367	11787.9	PF00005
MGL	PF07690.21	33460	0.3521	11781.3	PF07690
LAG	PF00528.27	35989	0.32715	11773.8	PF00528
VAA	PF00501.34	41814	0.2813	11762.3	PF00501
AIK	PF02518.31	36474	0.32225	11753.7	PF02518
LAD	PF00069.31	37840	0.310267	11740.5	PF00069
VAA	PF13561.12	41666	0.2813	11720.6	PF13561
AAL	PF00501.34	33407	0.350743	11717.3	PF00501
FGG	PF07690.21	37175	0.314375	11686.9	PF07690
ALP	PF00528.27	34720	0.33656	11685.4	PF00528
GIF	PF07690.21	30206	0.38685	11685.2	PF07690
SAL	PF00528.27	36598	0.3191	11678.4	PF00528
NLL	PF00069.31	30221	0.38636	11676.2	PF00069
AAA	PF00501.34	31887	0.365933	11668.5	PF00501
SIF	PF07690.21	29067	0.401	11655.9	PF07690
LRG	PF00005.33	39393	0.295867	11655.1	PF00005
GAS	PF13561.12	34825	0.333767	11623.4	PF13561
PFL	PF07690.21	28819	0.4023	11593.9	PF07690
PTG	PF00005.33	36451	0.317733	11581.7	PF00005
LAL	PF00892.27	35370	0.327	11566	PF00892
ENV	PF00005.33	31110	0.371	11541.8	PF00005
SLL	PF00528.27	32284	0.356463	11508	PF00528
AAA	PF12796.13	31351	0.365933	11472.4	PF12796
EAA	PF00005.33	30029	0.38195	11469.6	PF00005
AFF	PF07690.21	33882	0.338343	11463.7	PF07690
ALL	PF00892.27	36386	0.315033	11462.8	PF00892
AVK	PF00069.31	39860	0.2873	11451.8	PF00069
EIL	PF00005.33	31165	0.3674	11450	PF00005
SGI	PF13561.12	34449	0.3321	11440.5	PF13561
FLG	PF07690.21	35667	0.3207	11438.4	PF07690
SVI	PF07690.21	30562	0.37305	11401.2	PF07690
IVL	PF07690.21	32302	0.35266	11391.6	PF07690
PER	PF00067.27	31486	0.3618	11391.6	PF00067
SSL	PF07690.21	29247	0.3892	11382.9	PF07690
GLP	PF01391.23	29561	0.38368	11342	PF01391
TLG	PF07690.21	36566	0.309775	11327.2	PF07690
AII	PF07690.21	33854	0.33444	11322.1	PF07690
AMV	PF07690.21	34665	0.3263	11311.2	PF07690
GSF	PF07690.21	30551	0.36965	11293.2	PF07690
LSI	PF02518.31	37710	0.2991	11279.1	PF02518
ALL	PF00501.34	35720	0.315033	11253	PF00501
AEA	PF00171.27	34189	0.328375	11226.8	PF00171
LIV	PF07690.21	30511	0.3679	11225	PF07690
LPL	PF00528.27	33681	0.333037	11217	PF00528
GEL	PF00501.34	31672	0.3541	11215.1	PF00501
VGV	PF07690.21	33573	0.3339	11210	PF07690
ETL	PF00067.27	31570	0.3542	11182.1	PF00067
KAG	PF00501.34	32283	0.3458	11163.5	PF00501
ATG	PF07992.20	36028	0.309325	11144.4	PF07992
LDD	PF00005.33	34702	0.3207	11128.9	PF00005
LLV	PF00528.27	30044	0.3701	11119.3	PF00528
YGL	PF07690.21	35394	0.3141	11117.3	PF07690
ASI	PF07690.21	34935	0.3181	11112.8	PF07690
AAA	PF00528.27	30367	0.365933	11112.3	PF00528
GDG	PF00702.32	34253	0.324333	11109.4	PF00702
LAQ	PF07690.21	32866	0.338	11108.7	PF07690
LAA	PF03466.25	36890	0.3008	11096.5	PF03466
PLV	PF07690.21	31869	0.348117	11094.1	PF07690
LSP	PF07690.21	35738	0.31008	11081.6	PF07690
GGA	PF00353.25	26401	0.419425	11073.2	PF00353
VNL	PF00005.33	31633	0.3495	11055.7	PF00005
AGA	PF00501.34	37507	0.2945	11045.8	PF00501
ELL	PF00072.30	30777	0.358555	11035.2	PF00072
LVF	PF07690.21	31895	0.345833	11030.4	PF07690
AGA	PF00072.30	37449	0.2945	11028.7	PF00072
LVL	PF00528.27	32329	0.341129	11028.3	PF00528
ASF	PF07690.21	35234	0.312933	11025.9	PF07690
DLI	PF00072.30	29641	0.371833	11021.5	PF00072
AEA	PF00005.33	33526	0.328375	11009.1	PF00005
LDL	PF00005.33	33179	0.331733	11006.6	PF00005
AEN	PF00005.33	33649	0.3268	10996.5	PF00005
LFV	PF07690.21	30937	0.35502	10983.3	PF07690
VAV	PF00069.31	34080	0.3222	10980.6	PF00069
GLG	PF00106.31	31380	0.3497	10973.6	PF00106
SVL	PF00005.33	29385	0.3733	10969.4	PF00005
TVL	PF07690.21	33843	0.324125	10969.4	PF07690
LGT	PF07690.21	34104	0.321625	10968.7	PF07690
ISG	PF07690.21	38969	0.2814	10965.9	PF07690
LAY	PF07690.21	33757	0.3248	10964.3	PF07690
ALF	PF00005.33	34765	0.314933	10948.7	PF00005
STT	PF00005.33	30573	0.357917	10942.6	PF00005
SLT	PF07690.21	30588	0.357375	10931.4	PF07690
LKG	PF00005.33	36355	0.30035	10919.2	PF00005
ALE	PF00005.33	33480	0.325675	10903.6	PF00005
GML	PF07690.21	27045	0.403067	10900.9	PF07690
TGL	PF00990.26	31497	0.3454	10879.1	PF00990
LAR	PF00069.31	35582	0.3052	10859.6	PF00069
GFI	PF07690.21	26561	0.40854	10851.2	PF07690
LAV	PF00005.33	34267	0.316075	10830.9	PF00005
SFG	PF07714.23	31859	0.3388	10793.8	PF07714
AGA	PF12796.13	36641	0.2945	10790.8	PF12796
IVG	PF00005.33	34020	0.31696	10783	PF00005
APE	PF07714.23	32392	0.33285	10781.7	PF07714
GAA	PF00501.34	30853	0.34908	10770.2	PF00501
LAQ	PF00005.33	31831	0.338	10758.9	PF00005
AAA	PF00106.31	29372	0.365933	10748.2	PF00106
ETL	PF00005.33	30329	0.3542	10742.5	PF00005
VAF	PF00400.38	32695	0.32845	10738.7	PF00400
LAS	PF00400.38	37762	0.284	10724.4	PF00400
AVP	PF07690.21	34005	0.3153	10721.8	PF07690
LGP	PF00005.33	33523	0.3191	10697.2	PF00005
SFS	PF00096.32	29787	0.3591	10696.5	PF00096
SLT	PF00005.33	29917	0.357375	10691.6	PF00005
GGS	PF13561.12	24875	0.42898	10670.9	PF13561
AIL	PF00528.27	31766	0.335529	10658.4	PF00528
TAF	PF07690.21	37705	0.28255	10653.5	PF07690
WRW	PF07690.21	25688	0.4142	10640	PF07690
AGM	PF07690.21	31942	0.3331	10639.9	PF07690
AEA	PF00072.30	32395	0.328375	10637.7	PF00072
TGS	PF00171.27	28311	0.3745	10602.5	PF00171
TSL	PF00005.33	31847	0.3329	10601.9	PF00005
VLL	PF00528.27	31758	0.333647	10596	PF00528
GPG	PF02518.31	29221	0.36255	10594.1	PF02518
GVI	PF07690.21	28903	0.36565	10568.4	PF07690
EVL	PF00069.31	28517	0.370333	10560.8	PF00069
DNG	PF02518.31	28473	0.3708	10557.8	PF02518
LAR	PF00067.27	34549	0.3052	10544.4	PF00067
LAR	PF00501.34	34510	0.3052	10532.5	PF00501
CGK	PF00005.33	38918	0.2706	10531.2	PF00005
GVF	PF07690.21	27535	0.381867	10514.7	PF07690
AFS	PF07690.21	38255	0.2744	10497.2	PF07690
VIG	PF07992.20	22990	0.4559	10481.1	PF07992
LAA	PF00873.25	34826	0.3008	10475.7	PF00873
EQQ	PF00005.33	36473	0.286933	10465.3	PF00005
LAG	PF00155.27	31981	0.32715	10462.6	PF00155
SAP	PF07690.21	29092	0.35944	10456.8	PF07690
RIG	PF07690.21	29389	0.3556	10450.7	PF07690
KAG	PF13561.12	30191	0.3458	10440	PF13561
LAA	PF00072.30	34695	0.3008	10436.3	PF00072
RLL	PF00069.31	27685	0.3767	10428.9	PF00069
RIG	PF00005.33	29317	0.3556	10425.1	PF00005
LLI	PF00005.33	26269	0.39636	10412	PF00005
ELL	PF12796.13	29020	0.358555	10405.3	PF12796
VLP	PF07690.21	24261	0.4284	10393.4	PF07690
RAA	PF07690.21	28679	0.36208	10384.1	PF07690
PSL	PF07690.21	27039	0.3839	10380.3	PF07690
SLG	PF00528.27	30347	0.3418	10372.6	PF00528
FTG	PF00171.27	33299	0.311167	10361.5	PF00171
AEA	PF13561.12	31538	0.328375	10356.3	PF13561
VTL	PF07690.21	29828	0.3467	10341.4	PF07690
LAA	PF00892.27	34363	0.3008	10336.4	PF00892
QQK	PF00005.33	23562	0.4381	10322.5	PF00005
DTT	PF00067.27	29460	0.350133	10314.9	PF00067
LVT	PF07690.21	28172	0.3656	10299.7	PF07690
FSG	PF07690.21	34704	0.2964	10286.3	PF07690
LDL	PF00072.30	30923	0.331733	10258.2	PF00072
VSS	PF07690.21	34343	0.2984	10248	PF07690
LLE	PF00005.33	26605	0.385017	10243.4	PF00005
AVV	PF00528.27	31115	0.3291	10239.9	PF00528
AAA	PF00005.33	27972	0.365933	10235.9	PF00005
ENI	PF00005.33	29831	0.343	10232	PF00005
AAL	PF00155.27	29171	0.350743	10231.5	PF00155
PLI	PF07690.21	27551	0.371167	10226	PF07690
SFV	PF07690.21	27150	0.3764	10219.3	PF07690
FSI	PF07690.21	32006	0.3182	10184.3	PF07690
SGK	PF00270.35	26221	0.38834	10182.7	PF00270
LVP	PF07690.21	28403	0.358333	10177.7	PF07690
KQR	PF00005.33	28671	0.354933	10176.3	PF00005
PAI	PF07690.21	28430	0.3574	10160.9	PF07690
AAL	PF00005.33	28967	0.350743	10160	PF00005
GIV	PF00005.33	25678	0.395667	10159.9	PF00005
AVP	PF00528.27	32219	0.3153	10158.7	PF00528
LTG	PF07690.21	33164	0.30575	10139.9	PF07690
VFL	PF07690.21	32602	0.311	10139.2	PF07690
ILG	PF00005.33	23813	0.4252	10125.3	PF00005
ELSG	PF00005.33	30004	0.3372	10117.3	PF00005
SML	PF07690.21	23574	0.4287	10106.2	PF07690
MLL	PF07690.21	28891	0.34942	10095.1	PF07690
FGV	PF07690.21	34771	0.2901	10087.1	PF07690
SAA	PF00501.34	28996	0.347282	10069.8	PF00501
SGA	PF00005.33	31332	0.32105	10059.1	PF00005
SLP	PF07690.21	29458	0.340733	10037.3	PF07690
LGP	PF07690.21	31444	0.3191	10033.8	PF07690
LAA	PF02653.21	33292	0.3008	10014.2	PF02653
ISS	PF07690.21	34364	0.2901	9969	PF07690
LKD	PF00005.33	29901	0.333375	9968.25	PF00005
GDE	PF00990.26	29599	0.3362	9951.18	PF00990
LDI	PF00072.30	33343	0.2984	9949.55	PF00072
DVV	PF00072.30	25291	0.3925	9926.72	PF00072
VAA	PF00082.27	35280	0.2813	9924.26	PF00082
ALH	PF12796.13	27625	0.358433	9901.72	PF12796
ATS	PF07690.21	34441	0.2873	9894.9	PF07690
HGG	PF02518.31	27688	0.35675	9877.69	PF02518
VAA	PF00528.27	35092	0.2813	9871.38	PF00528
PWN	PF00171.27	26681	0.3698	9866.63	PF00171
ILI	PF00005.33	27427	0.3595	9860.01	PF00005
NAA	PF07690.21	27045	0.36455	9859.25	PF07690
VGP	PF00005.33	31662	0.311	9846.88	PF00005
ITG	PF00106.31	36097	0.27275	9845.46	PF00106
AVG	PF07992.20	32040	0.306029	9805.16	PF07992
GLD	PF00072.30	27948	0.350833	9805.09	PF00072
LVI	PF07690.21	28461	0.344217	9796.75	PF07690
DAA	PF00501.34	29287	0.334333	9791.62	PF00501
ASG	PF00400.38	29619	0.330475	9788.34	PF00400
TLV	PF07690.21	28191	0.34645	9766.77	PF07690
ATI	PF07690.21	30590	0.31925	9765.86	PF07690
IDL	PF00005.33	32261	0.3023	9752.5	PF00005
TAA	PF00501.34	30133	0.323075	9735.22	PF00501
LAI	PF00873.25	29736	0.327367	9734.58	PF00873
PIV	PF07690.21	21782	0.4468	9732.2	PF07690
SAA	PF00171.27	28018	0.347282	9730.14	PF00171
LAF	PF00528.27	30146	0.322675	9727.36	PF00528
LML	PF07690.21	32387	0.3003	9725.82	PF07690
SVL	PF00528.27	26035	0.3733	9718.87	PF00528
LTV	PF07690.21	26758	0.36258	9701.92	PF07690
AYL	PF07690.21	28419	0.3411	9693.72	PF07690
GVG	PF00107.32	26122	0.370575	9680.16	PF00107
GLI	PF00528.27	25876	0.3738	9672.45	PF00528
VAA	PF12796.13	34364	0.2813	9666.59	PF12796
GAG	PF01494.25	28672	0.33685	9658.16	PF01494
GAS	PF00005.33	28923	0.333767	9653.53	PF00005
GSL	PF00069.31	25117	0.3843	9652.46	PF00069
PLG	PF07690.21	27495	0.35085	9646.62	PF07690
PAV	PF07690.21	29229	0.3296	9633.88	PF07690
ALR	PF07690.21	28655	0.335862	9624.11	PF07690
LAA	PF00561.26	31985	0.3008	9621.09	PF00561
GKT	PF00270.35	28092	0.34245	9620.11	PF00270
QAA	PF07690.21	26774	0.3592	9617.22	PF07690
GKG	PF02518.31	25209	0.381133	9607.99	PF02518
SKP	PF00072.30	24164	0.3972	9597.94	PF00072
VAL	PF00892.27	33124	0.2897	9596.02	PF00892
DLL	PF00067.27	25808	0.37146	9586.64	PF00067
LDL	PF23598.1	28882	0.331733	9581.12	PF23598
TFL	PF07690.21	28130	0.340467	9577.33	PF07690
ILL	PF00528.27	25022	0.38272	9576.42	PF00528
GAS	PF00528.27	28688	0.333767	9575.1	PF00528
NAA	PF13561.12	26247	0.36455	9568.34	PF13561
AVV	PF00501.34	29074	0.3291	9568.25	PF00501
SFI	PF07690.21	23456	0.407833	9566.14	PF07690
FIG	PF07690.21	24412	0.3918	9564.62	PF07690
ANG	PF00005.33	31911	0.299671	9562.81	PF00005
VSI	PF07690.21	28293	0.3379	9560.2	PF07690
VLP	PF00528.27	22304	0.4284	9555.03	PF00528
AGR	PF07690.21	33107	0.288414	9548.53	PF07690
VVL	PF00528.27	23931	0.398983	9548.07	PF00528
FDE	PF00005.33	33512	0.2849	9547.57	PF00005
GAV	PF00501.34	28889	0.33035	9543.48	PF00501
ELR	PF00512.31	27354	0.34885	9542.44	PF00512
RAA	PF00171.27	26345	0.36208	9539	PF00171
ALK	PF00069.31	30673	0.310925	9537	PF00069
MSL	PF07690.21	30221	0.3155	9534.73	PF07690
PFG	PF00171.27	28815	0.3304	9520.48	PF00171
LAD	PF00501.34	30578	0.310267	9487.33	PF00501
AIV	PF00873.25	33305	0.28485	9486.93	PF00873
TAL	PF00528.27	32052	0.2956	9474.57	PF00528
IIL	PF07690.21	24414	0.387575	9462.26	PF07690
AFI	PF07690.21	30487	0.310225	9457.83	PF07690
SGA	PF00501.34	29417	0.32105	9444.33	PF00501
PLL	PF00528.27	25663	0.367912	9441.74	PF00528
LLI	PF00528.27	23818	0.39636	9440.5	PF00528
VAV	PF00528.27	29290	0.3222	9437.24	PF00528
EAA	PF13561.12	24690	0.38195	9430.35	PF13561
IGT	PF07690.21	24768	0.3807	9429.18	PF07690
YSL	PF07690.21	31902	0.295	9411.09	PF07690
LLL	PF00892.27	25712	0.365809	9405.69	PF00892
VGF	PF07690.21	25206	0.3731	9404.36	PF07690
SNA	PF02518.31	28357	0.3316	9403.18	PF02518
APL	PF00501.34	26288	0.3576	9400.59	PF00501
LAG	PF00892.27	28703	0.32715	9390.19	PF00892
LIL	PF00528.27	24041	0.390129	9379.08	PF00528
SLV	PF00528.27	24299	0.38576	9373.58	PF00528
SYL	PF07690.21	23673	0.395933	9372.93	PF07690
GSS	PF07690.21	25798	0.36306	9366.22	PF07690
LHL	PF12796.13	29588	0.31646	9363.42	PF12796
QRI	PF00005.33	24366	0.384	9356.54	PF00005
LAR	PF07690.21	30655	0.3052	9355.91	PF07690
LAV	PF00501.34	29587	0.316075	9351.71	PF00501
LAA	PF07992.20	31064	0.3008	9344.05	PF07992
SLI	PF00528.27	22145	0.4217	9338.55	PF00528
ALL	PF12796.13	29635	0.315033	9336.01	PF12796
FSP	PF00400.38	30025	0.3109	9334.77	PF00400
ISG	PF00005.33	33164	0.2814	9332.35	PF00005
LLA	PF00015.26	25084	0.3719	9328.74	PF00015
TAA	PF00089.32	28858	0.323075	9323.3	PF00089
LSS	PF00501.34	31027	0.30045	9322.06	PF00501
RDL	PF00069.31	27088	0.344	9318.27	PF00069
LAA	PF01370.27	30957	0.3008	9311.87	PF01370
GKT	PF00004.35	27175	0.34245	9306.08	PF00004
GIG	PF00528.27	24372	0.38144	9296.46	PF00528
RAG	PF00271.37	26630	0.3487	9285.88	PF00271
LAL	PF00501.34	28385	0.327	9281.9	PF00501
AAR	PF07690.21	26634	0.3484	9279.29	PF07690
DKT	PF00702.32	27419	0.3383	9275.85	PF00702
VST	PF07690.21	29968	0.309	9260.11	PF07690
FTL	PF07690.21	30350	0.3051	9259.79	PF07690
SGE	PF00005.33	26449	0.349667	9248.33	PF00005
LAL	PF02653.21	28280	0.327	9247.56	PF02653
LSI	PF00005.33	30891	0.2991	9239.5	PF00005
SFF	PF07690.21	24859	0.3715	9235.12	PF07690
FGF	PF07690.21	27191	0.3396	9234.06	PF07690
LAA	PF00664.28	30681	0.3008	9228.84	PF00664
GGG	PF13561.12	20452	0.4503	9209.54	PF13561
GLV	PF00528.27	25192	0.365513	9208.01	PF00528
LGI	PF00528.27	28613	0.3213	9193.36	PF00528
ELL	PF00067.27	25623	0.358555	9187.24	PF00067
ISI	PF07690.21	28485	0.3219	9169.32	PF07690
AEL	PF02463.25	28353	0.3232	9163.69	PF02463
NLI	PF02518.31	23745	0.38592	9163.67	PF02518
LFI	PF07690.21	25171	0.3634	9147.14	PF07690
ILV	PF07690.21	25393	0.360014	9141.84	PF07690
IYT	PF00501.34	24216	0.3775	9141.54	PF00501
DLL	PF00512.31	24505	0.37146	9102.63	PF00512
EAA	PF00171.27	23820	0.38195	9098.05	PF00171
RWL	PF00083.30	21123	0.4306	9095.56	PF00083
LDE	PF00270.35	28473	0.319333	9092.38	PF00270
AAP	PF07690.21	25122	0.361868	9090.86	PF07690
FGP	PF00171.27	27862	0.32555	9070.47	PF00171
ADA	PF00005.33	25570	0.3544	9062.01	PF00005
GRL	PF07690.21	24425	0.371	9061.67	PF07690
MAI	PF07690.21	31240	0.29	9059.6	PF07690
SVG	PF00501.34	25061	0.3615	9059.55	PF00501
VLT	PF07690.21	29053	0.31175	9057.27	PF07690
EAA	PF02463.25	23712	0.38195	9056.8	PF02463
VVV	PF07690.21	25399	0.35649	9054.49	PF07690
GAG	PF00528.27	26877	0.33685	9053.52	PF00528
AFT	PF07690.21	28509	0.3174	9048.76	PF07690
VSI	PF00005.33	26778	0.3379	9048.29	PF00005
GESG	PF00005.33	35528	0.2546	9045.43	PF00005
SFS	PF00005.33	25170	0.3591	9038.55	PF00005
AGP	PF07690.21	29242	0.308967	9034.8	PF07690
LRD	PF00005.33	27678	0.3264	9034.1	PF00005
FVV	PF07690.21	25670	0.351667	9027.28	PF07690
ALY	PF07690.21	25064	0.360133	9026.38	PF07690
GAM	PF07690.21	26031	0.3464	9017.14	PF07690
EAA	PF00072.30	23568	0.38195	9001.8	PF00072
APV	PF07690.21	31207	0.28825	8995.42	PF07690
AEA	PF00501.34	27387	0.328375	8993.21	PF00501
DRV	PF00501.34	25982	0.346	8989.77	PF00501
ATL	PF00528.27	28303	0.317533	8987.15	PF00528
GQK	PF00005.33	23046	0.38995	8986.79	PF00005
AMI	PF07690.21	26788	0.335433	8985.59	PF07690
GGS	PF01425.27	20943	0.42898	8984.13	PF01425
GLP	PF00171.27	23396	0.38368	8976.58	PF00171
VAA	PF00005.33	31887	0.2813	8969.81	PF00005
LAL	PF00873.25	27407	0.327	8962.09	PF00873
GTP	PF00069.31	26113	0.343	8956.76	PF00069
SIL	PF00005.33	20436	0.4381	8953.01	PF00005
SGT	PF00005.33	26074	0.3433	8951.2	PF00005
GVV	PF00171.27	23814	0.375878	8951.15	PF00171
TKP	PF00072.30	26994	0.33158	8950.67	PF00072
LAT	PF00005.33	28037	0.31904	8944.92	PF00005
IGV	PF07690.21	33941	0.263533	8944.58	PF07690
PGP	PF01391.23	26754	0.334233	8942.08	PF01391
SAS	PF00400.38	24688	0.361182	8916.86	PF00400
LAP	PF00005.33	28748	0.31015	8916.19	PF00005
ATL	PF00501.34	28051	0.317533	8907.13	PF00501
AEL	PF00171.27	27553	0.3232	8905.13	PF00171
VAL	PF00069.31	30718	0.2897	8899	PF00069
VAA	PF00106.31	31633	0.2813	8898.36	PF00106
AGR	PF00271.37	30838	0.288414	8894.12	PF00271
SVR	PF00005.33	23924	0.37172	8893.03	PF00005
LIL	PF00005.33	22788	0.390129	8890.25	PF00005
EFV	PF00005.33	23936	0.3707	8873.08	PF00005
GLP	PF07690.21	23124	0.38368	8872.22	PF07690
IAA	PF00171.27	33178	0.2673	8868.48	PF00171
VPL	PF07690.21	28604	0.31	8867.24	PF07690
EIF	PF00171.27	22668	0.39075	8857.52	PF00171
AIV	PF00005.33	31094	0.28485	8857.13	PF00005
LYL	PF07690.21	24763	0.35745	8851.53	PF07690
ALG	PF02653.21	27702	0.31949	8850.51	PF02653
HAA	PF12796.13	25867	0.34215	8850.39	PF12796
ALV	PF00501.34	28096	0.314663	8840.76	PF00501
IAA	PF00528.27	33063	0.2673	8837.74	PF00528
RLL	PF12796.13	23434	0.3767	8827.59	PF12796
LAA	PF00668.25	29319	0.3008	8819.16	PF00668
GTL	PF00702.32	23935	0.36846	8819.09	PF00702
IDD	PF00072.30	26334	0.3347	8813.99	PF00072
SAY	PF07690.21	25742	0.34235	8812.77	PF07690
RLV	PF07690.21	23739	0.371	8807.17	PF07690
SII	PF07690.21	26878	0.327633	8806.13	PF07690
AAA	PF00155.27	24058	0.365933	8803.62	PF00155
GLM	PF07690.21	23061	0.38172	8802.84	PF07690
GGT	PF02518.31	21206	0.4151	8802.61	PF02518
FFG	PF07690.21	24959	0.3525	8798.05	PF07690
AYG	PF07690.21	25941	0.3391	8796.59	PF07690
GVV	PF00501.34	23397	0.375878	8794.41	PF00501
GLT	PF00005.33	21381	0.411117	8790.09	PF00005
RIG	PF00271.37	24683	0.3556	8777.27	PF00271
LAT	PF00528.27	27492	0.31904	8771.05	PF00528
AGR	PF00005.33	30404	0.288414	8768.95	PF00005
SAA	PF13561.12	25250	0.347282	8768.87	PF13561
LSL	PF00873.25	27196	0.3223	8765.27	PF00873
GGK	PF00171.27	20283	0.432063	8763.52	PF00171
TAA	PF13561.12	27124	0.323075	8763.09	PF13561
ALR	PF00005.33	26080	0.335862	8759.27	PF00005
RAG	PF00005.33	25113	0.3487	8756.9	PF00005
IIL	PF00528.27	22593	0.387575	8756.48	PF00528
AVL	PF00005.33	27237	0.321425	8754.65	PF00005
DLL	PF00069.31	23555	0.37146	8749.74	PF00069
GAD	PF00353.25	23684	0.368925	8737.62	PF00353
TVG	PF07690.21	26758	0.326533	8737.38	PF07690
IDG	PF00005.33	27242	0.32045	8729.7	PF00005
DAA	PF13561.12	26108	0.334333	8728.77	PF13561
TAL	PF00501.34	29525	0.2956	8727.59	PF00501
SAL	PF00501.34	27348	0.3191	8726.75	PF00501
LAG	PF03466.25	26664	0.32715	8723.13	PF03466
ALP	PF00501.34	25915	0.33656	8721.95	PF00501
LLD	PF12796.13	22356	0.38976	8713.47	PF12796
GWL	PF07690.21	23485	0.3707	8705.89	PF07690
LDV	PF00072.30	28149	0.308517	8684.44	PF00072
LSD	PF00005.33	27492	0.3158	8681.97	PF00005
LSL	PF00593.30	26930	0.3223	8679.54	PF00593
GLI	PF00005.33	23137	0.3738	8648.61	PF00005
DAL	PF00005.33	27990	0.3089	8646.11	PF00005
ALR	PF00501.34	25730	0.335862	8641.72	PF00501
GSG	PF02518.31	25420	0.3398	8637.72	PF02518
ALL	PF02653.21	27418	0.315033	8637.58	PF02653
LTV	PF00005.33	23820	0.36258	8636.66	PF00005
AAL	PF00892.27	24601	0.350743	8628.63	PF00892
EIV	PF00005.33	20683	0.417133	8627.57	PF00005
ISV	PF07690.21	29889	0.2881	8611.02	PF07690
LAA	PF00296.26	28598	0.3008	8602.28	PF00296
NDA	PF00702.32	27168	0.3161	8587.8	PF00702
LPL	PF00501.34	25786	0.333037	8587.69	PF00501
STV	PF07690.21	25421	0.337575	8581.49	PF07690
SLR	PF00005.33	24803	0.345956	8580.74	PF00005
LFF	PF07690.21	24409	0.3513	8574.88	PF07690
IFE	PF02518.31	27410	0.3126	8568.37	PF02518
GIG	PF13561.12	22460	0.38144	8567.14	PF13561
FIL	PF07690.21	23811	0.359567	8561.64	PF07690
PFG	PF00067.27	25879	0.3304	8550.42	PF00067
TSG	PF00005.33	25458	0.33542	8539.12	PF00005
LSL	PF00664.28	26494	0.3223	8539.02	PF00664
GIV	PF00528.27	21567	0.395667	8533.34	PF00528
EAA	PF00155.27	22324	0.38195	8526.65	PF00155
VAL	PF00106.31	29424	0.2897	8524.13	PF00106
VAA	PF07992.20	30299	0.2813	8523.11	PF07992
SDR	PF07690.21	26632	0.32	8522.24	PF07690
LAV	PF00664.28	26931	0.316075	8512.22	PF00664
LAA	PF00069.31	28294	0.3008	8510.84	PF00069
LSN	PF13855.12	27250	0.312	8502	PF13855
VLI	PF00005.33	22767	0.373375	8500.63	PF00005
PGE	PF00005.33	24836	0.342214	8499.23	PF00005
KIG	PF00005.33	21177	0.4012	8496.21	PF00005
QAL	PF07690.21	25965	0.32675	8484.06	PF07690
ETT	PF00067.27	25361	0.334267	8477.34	PF00067
GIL	PF00528.27	22491	0.376567	8469.36	PF00528
DLG	PF07690.21	24922	0.3397	8466	PF07690
PAA	PF00005.33	23943	0.3534	8461.46	PF00005
GIR	PF13561.12	24150	0.350133	8455.72	PF13561
TAG	PF00005.33	26113	0.323567	8449.3	PF00005
RVL	PF07690.21	24034	0.3508	8431.13	PF07690
QCG	PF00096.32	25562	0.3296	8425.24	PF00096
SSA	PF07690.21	20396	0.41305	8424.57	PF07690
APG	PF00082.27	25816	0.326275	8423.12	PF00082
NNP	PF00155.27	20376	0.4133	8421.4	PF00155
RGE	PF00005.33	25837	0.325775	8417.05	PF00005
GAA	PF00106.31	24087	0.34908	8408.29	PF00106
SAL	PF12796.13	26342	0.3191	8405.73	PF12796
IAL	PF00873.25	24990	0.3361	8399.14	PF00873
IAA	PF00005.33	31404	0.2673	8394.29	PF00005
LSS	PF13855.12	27930	0.30045	8391.57	PF13855
ILF	PF07690.21	22775	0.368433	8391.07	PF07690
ELV	PF00005.33	22554	0.371917	8388.21	PF00005
DLR	PF00005.33	22858	0.3668	8384.31	PF00005
VAF	PF00005.33	25505	0.32845	8377.12	PF00005
EAA	PF07690.21	21924	0.38195	8373.87	PF07690
VAA	PF03466.25	29768	0.2813	8373.74	PF03466
CAG	PF00089.32	25502	0.328267	8371.46	PF00089
AVL	PF00664.28	26033	0.321425	8367.66	PF00664
AAG	PF00501.34	24063	0.347737	8367.61	PF00501
VLG	PF00005.33	25612	0.3266	8364.88	PF00005
SGC	PF00005.33	23658	0.3535	8363.1	PF00005
SIL	PF00528.27	19053	0.4381	8347.12	PF00528
AVG	PF08240.17	27219	0.306029	8329.79	PF08240
GTV	PF07690.21	22808	0.36514	8328.11	PF07690
ATT	PF07690.21	26635	0.312575	8325.44	PF07690
GRA	PF00005.33	23031	0.3613	8321.1	PF00005
AVV	PF13193.12	25261	0.3291	8313.4	PF13193
QLL	PF00069.31	23064	0.360129	8306.01	PF00069
LAH	PF00501.34	23888	0.3477	8305.86	PF00501
ETV	PF00005.33	21801	0.380933	8304.73	PF00005
IVL	PF00528.27	23543	0.35266	8302.67	PF00528
ALL	PF00664.28	26337	0.315033	8297.03	PF00664
SAA	PF00528.27	23873	0.347282	8290.66	PF00528
MLV	PF07690.21	20974	0.395	8284.73	PF07690
GLT	PF00528.27	20132	0.411117	8276.6	PF00528
SGS	PF07690.21	23353	0.354067	8268.52	PF07690
SAM	PF07690.21	24209	0.3414	8264.95	PF07690
LLA	PF00501.34	22200	0.3719	8256.18	PF00501
GEL	PF00005.33	23290	0.3541	8246.99	PF00005
VGI	PF07690.21	26609	0.3099	8246.13	PF07690
GLE	PF00005.33	22366	0.36865	8245.23	PF00005
FLF	PF07690.21	24502	0.3365	8244.92	PF07690
STI	PF00005.33	22377	0.36835	8242.57	PF00005
TSV	PF07690.21	24137	0.34145	8241.58	PF07690
LSL	PF13855.12	25567	0.3223	8240.24	PF13855
AVP	PF00501.34	26128	0.3153	8238.16	PF00501
ARA	PF07690.21	28662	0.28715	8230.29	PF07690
RFG	PF07690.21	33385	0.2465	8229.4	PF07690
LSD	PF00069.31	26032	0.3158	8220.91	PF00069
APA	PF00171.27	24789	0.3316	8220.03	PF00171
MMP	PF00072.30	23069	0.3563	8219.48	PF00072
SLL	PF00069.31	23052	0.356463	8217.17	PF00069
RTH	PF00096.32	25800	0.3181	8206.98	PF00096
FLT	PF07690.21	23731	0.34575	8204.99	PF07690
LAK	PF00069.31	25792	0.3181	8204.44	PF00069
TAY	PF07690.21	23828	0.3442	8201.6	PF07690
GIT	PF07690.21	20652	0.396967	8198.16	PF07690
VIL	PF07690.21	23340	0.35115	8195.84	PF07690
NLT	PF00005.33	21261	0.3854	8193.99	PF00005
LLM	PF07690.21	23043	0.3554	8189.48	PF07690
VIA	PF07690.21	32223	0.254	8184.64	PF07690
LAN	PF07690.21	24112	0.3392	8178.79	PF07690
SSL	PF00005.33	21010	0.3892	8177.09	PF00005
AAS	PF13561.12	23514	0.347546	8172.2	PF13561
STI	PF07690.21	22180	0.36835	8170	PF07690
ILI	PF07690.21	22716	0.3595	8166.4	PF07690
AMV	PF00005.33	25015	0.3263	8162.39	PF00005
LLG	PF00892.27	24708	0.33017	8157.84	PF00892
LAA	PF00067.27	27120	0.3008	8157.7	PF00067
FGR	PF07690.21	25586	0.31875	8155.54	PF07690
FVG	PF07690.21	25602	0.318367	8150.82	PF07690
LIG	PF00005.33	24602	0.331275	8150.03	PF00005
GGS	PF07690.21	18997	0.42898	8149.33	PF07690
NNL	PF13855.12	20104	0.4052	8146.14	PF13855
GAR	PF07690.21	22717	0.3582	8137.23	PF07690
FSS	PF07690.21	27683	0.293867	8135.11	PF07690
LMG	PF07690.21	24790	0.328133	8134.43	PF07690
IFF	PF07690.21	17955	0.453	8133.62	PF07690
PAN	PF00069.31	17918	0.4538	8131.19	PF00069
AVI	PF00528.27	27077	0.300133	8126.71	PF00528
SFL	PF00528.27	21497	0.37794	8124.58	PF00528
SLL	PF12796.13	22739	0.356463	8105.6	PF12796
GLR	PF00005.33	21748	0.3727	8105.48	PF00005
LPV	PF07690.21	25544	0.3169	8094.89	PF07690
AIL	PF00501.34	24079	0.335529	8079.19	PF00501
SAG	PF00005.33	23202	0.347414	8060.71	PF00005
LAR	PF00072.30	26400	0.3052	8057.28	PF00072
LGV	PF00528.27	25667	0.313909	8057.1	PF00528
GFV	PF00005.33	20436	0.3942	8055.87	PF00005
LAL	PF03466.25	24622	0.327	8051.39	PF03466
AAL	PF13561.12	22940	0.350743	8046.04	PF13561
LLA	PF00892.27	21584	0.3719	8027.09	PF00892
LLG	PF00528.27	24302	0.33017	8023.79	PF00528
VLV	PF00528.27	23600	0.339662	8016.03	PF00528
VVF	PF07690.21	20106	0.398233	8006.88	PF07690
EAA	PF00501.34	20963	0.38195	8006.82	PF00501
DAL	PF01546.33	25907	0.3089	8002.67	PF01546
RRR	PF07690.21	20316	0.393872	8001.91	PF07690
SIP	PF00528.27	22201	0.36035	8000.13	PF00528
LLD	PF00069.31	20513	0.38976	7995.15	PF00069
LLL	PF00072.30	21855	0.365809	7994.76	PF00072
LDR	PF00005.33	28288	0.2826	7994.19	PF00005
AVL	PF00892.27	24864	0.321425	7991.91	PF00892
ART	PF00005.33	26191	0.305	7988.26	PF00005
FTT	PF02518.31	30053	0.2658	7988.09	PF02518
LSF	PF00005.33	26978	0.296	7985.49	PF00005
PLF	PF07690.21	20355	0.39225	7984.25	PF07690
EVV	PF00005.33	25294	0.3156	7982.79	PF00005
ELG	PF13561.12	21251	0.3755	7979.75	PF13561
MDI	PF00072.30	24585	0.324533	7978.65	PF00072
LAV	PF00892.27	25242	0.316075	7978.37	PF00892
PHM	PF00005.33	19656	0.4059	7978.37	PF00005
IED	PF00072.30	23933	0.3333	7976.87	PF00072
ATV	PF00501.34	25518	0.312567	7976.08	PF00501
GLL	PF02653.21	21193	0.376056	7969.75	PF02653
AVG	PF02653.21	26040	0.306029	7968.98	PF02653
DVL	PF00005.33	22620	0.35225	7967.9	PF00005
LAL	PF00067.27	24333	0.327	7956.89	PF00067
EKP	PF01408.29	27753	0.2866	7954.01	PF01408
AEL	PF00067.27	24597	0.3232	7949.75	PF00067
ENG	PF00005.33	22338	0.35575	7946.74	PF00005
AFA	PF00528.27	20950	0.3791	7942.14	PF00528
KAA	PF00171.27	25110	0.3162	7939.78	PF00171
ILP	PF00528.27	25386	0.3125	7933.12	PF00528
EGE	PF00005.33	22453	0.35326	7931.75	PF00005
AEL	PF00069.31	24537	0.3232	7930.36	PF00069
IAA	PF12796.13	29652	0.2673	7925.98	PF12796
EIL	PF00069.31	21559	0.3674	7920.78	PF00069
RAA	PF00501.34	21871	0.36208	7919.05	PF00501
ALR	PF00072.30	23552	0.335862	7910.21	PF00072
VAL	PF00664.28	27302	0.2897	7909.39	PF00664
YLL	PF07690.21	25389	0.311425	7906.77	PF07690

## Sheet: DoubleWeighted1000-reactome
Ontology	Term ID	Term Name	Z-score	FDR	Num	Members
REACTOME	¬†R-HSA-382551	Transport of small molecules	4.65	0.0044	10	PF00004, PF00005, PF00069, PF00083, PF00400, PF00664, PF00702, PF07690, PF12796, PF13855
REACTOME	¬†R-HSA-5619115	Disorders of transmembrane transporters	5.66	0.0044	5	PF00004, PF00005, PF00083, PF00400, PF00664
REACTOME	¬†R-HSA-211859	Biological oxidations	5.35	0.0048	5	PF00067, PF00107, PF00501, PF08240, PF13193
REACTOME	¬†R-HSA-1430728	Metabolism	3.78	0.0063	15	PF00004, PF00067, PF00106, PF00107, PF00117, PF00155, PF00171, PF00400, PF00501, PF00561, PF02518, PF08240, PF13193, PF13561, PF13855
REACTOME	¬†R-HSA-9006931	Signaling by Nuclear Receptors	4.11	0.034	4	PF00069, PF00106, PF00400, PF02518
REACTOME	¬†R-HSA-8978868	Fatty acid metabolism	3.88	0.039	4	PF00067, PF00501, PF13193, PF13561
REACTOME	¬†R-HSA-1640170	Cell Cycle	2.69	0.11	5	PF00004, PF00069, PF00149, PF00400, PF07714
REACTOME	¬†R-HSA-453274	Mitotic G2-G2/M phases	3.06	0.11	3	PF00004, PF00069, PF00400
REACTOME	¬†R-HSA-69275	G2/M Transition	3.06	0.11	3	PF00004, PF00069, PF00400
REACTOME	¬†R-HSA-1643685	Disease	2.39	0.11	10	PF00004, PF00005, PF00067, PF00069, PF00083, PF00089, PF00400, PF00664, PF07714, PF13855
REACTOME	¬†R-HSA-71291	Metabolism of amino acids and derivatives	2.86	0.12	3	PF00004, PF00155, PF00171
REACTOME	¬†R-HSA-8953854	Metabolism of RNA	2.52	0.12	4	PF00004, PF00270, PF00271, PF00400
REACTOME	¬†R-HSA-1257604	PIP3 activates AKT signaling	2.52	0.12	4	PF00004, PF00069, PF00400, PF07714
REACTOME	¬†R-HSA-983712	Ion channel transport	2.68	0.12	3	PF00069, PF00702, PF12796
REACTOME	¬†R-HSA-5621481	C-type lectin receptors (CLRs)	2.52	0.13	3	PF00004, PF00069, PF07714
REACTOME	¬†R-HSA-2454202	Fc epsilon receptor (FCERI) signaling	2.52	0.13	3	PF00004, PF00069, PF07714
REACTOME	¬†R-HSA-69278	Cell Cycle, Mitotic	2.13	0.16	4	PF00004, PF00069, PF00400, PF07714
REACTOME	¬†R-HSA-68886	M Phase	2.24	0.16	3	PF00004, PF00069, PF00400
REACTOME	¬†R-HSA-9006925	Intracellular signaling by second messengers	2.04	0.16	4	PF00004, PF00069, PF00400, PF07714
REACTOME	¬†R-HSA-5673001	RAF/MAP kinase cascade	2.04	0.16	4	PF00004, PF00069, PF00149, PF07714
REACTOME	¬†R-HSA-453279	Mitotic G1 phase and G1/S transition	2.11	0.16	3	PF00004, PF00069, PF07714
REACTOME	¬†R-HSA-5683057	MAPK family signaling cascades	1.96	0.16	4	PF00004, PF00069, PF00149, PF07714
REACTOME	¬†R-HSA-5684996	MAPK1/MAPK3 signaling	1.96	0.16	4	PF00004, PF00069, PF00149, PF07714
REACTOME	¬†R-HSA-168249	Innate Immune System	1.8	0.16	6	PF00004, PF00069, PF00089, PF01391, PF07714, PF13855
REACTOME	¬†R-HSA-9679506	SARS-CoV Infections	1.88	0.18	3	PF00069, PF00400, PF07714
REACTOME	¬†R-HSA-76002	Platelet activation, signaling and aggregation	1.78	0.2	3	PF00069, PF00400, PF07714
REACTOME	¬†R-HSA-8951664	Neddylation	1.68	0.21	3	PF00004, PF00400, PF12796
REACTOME	¬†R-HSA-1266738	Developmental Biology	1.52	0.21	5	PF00069, PF00089, PF00096, PF01391, PF07714
REACTOME	¬†R-HSA-556833	Metabolism of lipids	1.47	0.22	5	PF00067, PF00106, PF00501, PF13193, PF13561
REACTOME	¬†R-HSA-1280218	Adaptive Immune System	1.21	0.28	6	PF00004, PF00069, PF00400, PF01391, PF07714, PF12796
REACTOME	¬†R-HSA-5663202	Diseases of signal transduction by growth factor receptors and second messengers	1.27	0.28	3	PF00004, PF00069, PF07714
REACTOME	¬†R-HSA-449147	Signaling by Interleukins	1.27	0.28	3	PF00004, PF00069, PF07714
REACTOME	¬†R-HSA-109582	Hemostasis	1.18	0.28	5	PF00069, PF00089, PF00400, PF00702, PF07714
REACTOME	¬†R-HSA-8953897	Cellular responses to stimuli	1.07	0.34	3	PF00004, PF00069, PF00400
REACTOME	¬†R-HSA-2262752	Cellular responses to stress	1.07	0.34	3	PF00004, PF00069, PF00400
REACTOME	¬†R-HSA-983168	Antigen processing: Ubiquitination & Proteasome degradation	1	0.35	3	PF00004, PF00400, PF12796
REACTOME	¬†R-HSA-73857	RNA Polymerase II Transcription	0.913	0.35	4	PF00004, PF00069, PF00096, PF00400
REACTOME	¬†R-HSA-5663205	Infectious disease	0.913	0.35	4	PF00004, PF00069, PF00400, PF07714
REACTOME	¬†R-HSA-74160	Gene expression (Transcription)	0.774	0.38	4	PF00004, PF00069, PF00096, PF00400
REACTOME	¬†R-HSA-597592	Post-translational protein modification	0.724	0.38	6	PF00004, PF00089, PF00271, PF00400, PF00535, PF12796
REACTOME	¬†R-HSA-9675108	Nervous system development	0.714	0.4	3	PF00069, PF01391, PF07714
REACTOME	¬†R-HSA-422475	Axon guidance	0.714	0.4	3	PF00069, PF01391, PF07714
REACTOME	¬†R-HSA-112316	Neuronal System	0.611	0.43	3	PF00069, PF00400, PF13855
REACTOME	¬†R-HSA-1280215	Cytokine Signaling in Immune system	0.56	0.43	4	PF00004, PF00069, PF00400, PF07714
REACTOME	¬†R-HSA-983169	Class I MHC mediated antigen processing & presentation	0.562	0.43	3	PF00004, PF00400, PF12796
REACTOME	¬†R-HSA-9006934	Signaling by Receptor Tyrosine Kinases	0.514	0.44	3	PF00069, PF01391, PF07714
REACTOME	¬†R-HSA-212436	Generic Transcription Pathway	0.467	0.45	3	PF00004, PF00069, PF00096
REACTOME	¬†R-HSA-168256	Immune System	0.309	0.47	8	PF00004, PF00069, PF00089, PF00400, PF01391, PF07714, PF12796, PF13855
REACTOME	¬†R-HSA-392499	Metabolism of proteins	0.134	0.53	6	PF00004, PF00089, PF00271, PF00400, PF00535, PF12796
REACTOME	¬†R-HSA-162582	Signal Transduction	-0.169	0.64	8	PF00004, PF00069, PF00106, PF00149, PF00400, PF01391, PF02518, PF07714
