# Supplementary material for: Pan-microalgal dark proteome mapping via interpretable deep learning and synthetic chimeras
Source: Patterns (N Y). 2025 Sep 24;6(11):101373. doi: 10.1016/j.patter.2025.101373 (PMC12664985; doi:10.1016/j.patter.2025.101373)
Supplement: Table S4. External spreadsheet containing LA4SR and Diamond BLAST results for new assemblies from seen species, and contaminated and clean assemblies from unseen genera [file mmc5.xlsx]

## Sheet: SeenClean-Fig.S4
File	Organism	total_samples	conta_percentage	Algorithm
S1883_FDSW210157071-1r_HWTTYDSXY_L1_1	Chlorophyte	124788	4.64	algaGPT-nano
S4_6_FDSW210157077-2r_H73KWDSX2_L2_1	Chlorophyte	126357	4.6	algaGPT-nano
S4_9_FDSW210157080-1a_H73GFDSX2_L4_1	Chlorophyte	125873	4.1	algaGPT-nano
S4_4_FDSW210157075-1a_H73GFDSX2_L2_1	Chlorophyte	125503	4.01	algaGPT-nano
S4_8_FDSW210157079-1a_H73GFDSX2_L4_1	Chlorophyte	125286	3.91	algaGPT-nano
S4_7_FDSW210157078-1a_H73GFDSX2_L2_1	Chlorophyte	124726	3.8	algaGPT-nano
S4_3_FDSW210157074-1r_HWTTYDSXY_L1_1	Chlorophyte	118788	1.27	algaGPT-nano
S4_2_FDSW210157073-1r_HWTTYDSXY_L1_1	Chlorophyte	118574	1.27	algaGPT-nano
S4_1_FDSW210157072-1r_HWTTYDSXY_L1_1	Chlorophyte	118968	1.27	algaGPT-nano
S1883_FDSW210157071-1r_HWTTYDSXY_L1_1	Chlorophyte	114814	1.26	algaGPT-nano
C.reinhardtii-1883-PL-HiC	Chlorophyte	125074	1.2	algaGPT-nano
S1883_FDSW210157071-1r_HWTTYDSXY_L1_1	Chlorophyte	23626	0.245492	Diamond-BLASTP
S4_2_FDSW210157073-1r_HWTTYDSXY_L1_1	Chlorophyte	24319	0.242609	Diamond-BLASTP
S4_3_FDSW210157074-1r_HWTTYDSXY_L1_1	Chlorophyte	24423	0.237481	Diamond-BLASTP
C.reinhardtii-1883-PL-HiC	Chlorophyte	26815	0.275965	Diamond-BLASTP
S4_1_FDSW210157072-1r_HWTTYDSXY_L1_1	Chlorophyte	24494	0.244958	Diamond-BLASTP
S1883_FDSW210157071-1r_HWTTYDSXY_L1_1	Chlorophyte	29718	16.0071	Diamond-BLASTP
S4_4_FDSW210157075-1a_H73GFDSX2_L2_1	Chlorophyte	28875	12.2632	Diamond-BLASTP
S4_6_FDSW210157077-2r_H73KWDSX2_L2_1	Chlorophyte	29919	15.4517	Diamond-BLASTP
S4_9_FDSW210157080-1a_H73GFDSX2_L4_1	Chlorophyte	29169	13.0927	Diamond-BLASTP
S4_7_FDSW210157078-1a_H73GFDSX2_L2_1	Chlorophyte	28459	11.8943	Diamond-BLASTP
S4_8_FDSW210157079-1a_H73GFDSX2_L4_1	Chlorophyte	28732	12.3034	Diamond-BLASTP
Chlamydomonas_shaeroides	Chlorophyte	138528	0.85	algaGPT-nano
Chlamydomonas_AIC	Chlorophyte	91163	0.9	algaGPT-nano
Chlamydomonas_nivalis	Chlorophyte	223953	1.02	algaGPT-nano
Chlamydomonas_WS7	Chlorophyte	135466	1.07	algaGPT-nano
Chlamydomonas_debaryana	Chlorophyte	134090	1.13	algaGPT-nano
Chlamydomonas_3112	Chlorophyte	143623	1.15	algaGPT-nano
Chlamydomonas_3222	Chlorophyte	142951	1.15	algaGPT-nano
Chlamydomonas_CC503	Chlorophyte	117965	1.3	algaGPT-nano
Chlamydomonas_asymmetrica	Chlorophyte	166791	1.39	algaGPT-nano
Chlamydomonas_applanata	Chlorophyte	90912	1.44	algaGPT-nano
Chlamydomonas_reinhardtii	Chlorophyte	124522	1.45	algaGPT-nano
Chlamydomonas_euryale	Chlorophyte	112438	1.66	algaGPT-nano
Chlamydomonas_CC503	Chlorophyte	24506	0.248919	Diamond-BLASTP
Chlamydomonas_debaryana	Chlorophyte	22133	0.289161	Diamond-BLASTP
Chlamydomonas_AIC	Chlorophyte	22794	0.28955	Diamond-BLASTP
Chlamydomonas_WS7	Chlorophyte	22392	0.401929	Diamond-BLASTP
Chlamydomonas_shaeroides	Chlorophyte	12625	0.70495	Diamond-BLASTP
Chlamydomonas_euryale	Chlorophyte	12818	1.34186	Diamond-BLASTP
Chlamydomonas_reinhardtii	Chlorophyte	27127	1.72153	Diamond-BLASTP
Chlamydomonas_applanata	Chlorophyte	10417	1.98714	Diamond-BLASTP
Chlamydomonas_3222	Chlorophyte	14375	2.11478	Diamond-BLASTP
Chlamydomonas_3112	Chlorophyte	14440	2.15374	Diamond-BLASTP
Chlamydomonas_asymmetrica	Chlorophyte	12497	3.17676	Diamond-BLASTP
Bigelowiella_natans-1	Chloroararchniophyte	9571	10.8139	Diamond-BLASTP
Bigelowiella_natans-2	Chloroararchniophyte	9749	10.3087	Diamond-BLASTP
Bigelowiella_natans-1	Chloroararchniophyte	60228	10.88	algaGPT-nano
Bigelowiella_natans-2	Chloroararchniophyte	61915	11.37	algaGPT-nano

## Sheet: UnseenCont-Fig.S4
File	Organism	total_samples	conta_percentage	Algorithm
Vischeria_stellata	Eustigmatophyte	3884	51.98	algaGPT-nano
Prorocentrum_lima	Dinoflagellate	71746	16.73	algaGPT-nano
Prymnesium_polylepis	Prymnesiophte	337376	7.84	algaGPT-nano
Mesostigma_viride	Charophyte	175436	5.83	algaGPT-nano
Chloromonas_AAM2	Chlorophyte	101132	4.81	algaGPT-nano
Vischeria_stellata	Eustigmatophyte	3195	69.9218	Diamond-BLASTP
Prorocentrum_lima	Dinoflagellate	6456	33.4263	Diamond-BLASTP
Prymnesium_polylepis	Prymnesiophte	83	30.1205	Diamond-BLASTP
Chloromonas_AAM2	Chlorophyte	13451	16.1995	Diamond-BLASTP
Mesostigma_viride	Charophyte	10030	14.5763	Diamond-BLASTP

## Sheet: UnseenClean-Fig.8
NCBI accession	Filename	ORFs	Correctly_classified	Macro_F1	Weighted_F1	Phylum	Genus	Species
GCA_030407315.1	GCA_030407315.1_AtaSC_genomic.fa.aa_vs_BactTop1...	120742	101895	0.7945	0.9197	Rhodophyta	Asparagopsis	taxiformis	(macroalga)
GCA_030374765.1	GCA_030374765.1_ASM3037476v1_genomic.fa.aa_vs_B...	71451	61270	0.8595	0.9223	Rhodophyta	Agarophyton	chilense	(macroalga)
GCA_903772945.1	GCA_903772945.1_Semro_V1_genomic.fa.aa_vs_BactT...	99822	87557	0.869	0.9452	Ochrophyta	Seminavis	robusta
GCA_030295235.1	GCA_030295235.1_Fsolaris_ONT_v03_genomic.fa.aa_...	46275	38893	0.8755	0.9069	Ochrophyta	Fistulafera	solaris
GCA_963556185.1	GCA_963556185.1_ucPseBory1.1_genomic.fa.aa_vs_B...	147515	131794	0.8839	0.9659	Chlorophyta	Pseudopediastrum	boryanum
GCA_946965045.2	GCA_946965045.2_uoEpiScrs1.2_genomic.fa.aa_vs_B...	49529	43842	0.9224	0.9464	Ochrophyta	Epithemia	pelagica
GCA_002897115.2	GCA_002897115.2_JCM_15793_assembly_v001_genomic...	32974	28495	0.9344	0.9417	Chlorophyta	Prototheca	cutis	(achlorophyllic alga)
GCA_019448385.1	GCA_019448385.1_MSCA_Paluth_1.1_genomic.fa.aa_v...	38240	30848	0.9367	0.9459	Haptophyta	Diacronema	lutheri
GCA_027923505.1	GCA_027923505.1_Mpse_1.0_genomic.fa.aa_vs_BactT...	31379	27951	0.9394	0.9456	Ochrophyta	Mayamaea	pseudoterrestris
GCA_023205875.1	GCA_023205875.1_ASM2320587v1_genomic.fa.aa_vs_B...	20760	18432	0.9405	0.9405	Chlorophyta	Chloropicon	primus
GCA_049487715.1	GCA_049487715.1_Version_1_genomic.fa.aa_vs_Bact...	33560	28783	0.9437	0.9501	Chlorophyta	Pycnococcus	provasolii
GCA_026636295.1	GCA_026636295.1_ASM2663629v1_genomic.fa.aa_vs_B...	19559	16651	0.9449	0.9458	Chlorophyta	Medakamo	hakoo
N/A	AlgalTop10000-10holdout-headed_vs_BactTop10000-...	20000	18424	0.9212	0.9212	Holdout	Synthetic	chimeras	*this is the original holdout testing set
				Average Macro F1 from unseen microalgal genera
				0.917333
